# Supplementary material for: The synthesis and structural properties of a chlorido­bis­{N-[(4-meth­oxy­phen­yl)imino]­pyrrolidine-1-carboxamide}­zinc(II) (aceto­nitrile)­trichlorido­zincate coordination complex
Source: Acta Crystallogr E Crystallogr Commun. 2024 Jan 1;80(Pt 1):14–7. doi: 10.1107/S2056989023010447 (PMC10833373; doi:10.1107/S2056989023010447)
Supplement: Supplementary file 1 [file e-80-00014-sup1.cif]

##############################################################################
#                                                                            #
# This CIF contains the data in a paper accepted for publication in          #
# Acta Crystallographica Section E. It conforms to the requirements of       #
# Notes for Authors for Acta Crystallographica Section E, and has been       #
# peer reviewed under the auspices of the IUCr Commission on Journals.       #
#                                                                            #
# Full details of the Crystallographic Information File format               #
# are given in the paper "The Crystallographic Information File (CIF):       #
# a New Standard Archive File for Crystallography" by S. R. Hall, F. H.      #
# Allen and I. D. Brown [Acta Cryst. (1991), A47, 655-685].                  #
#                                                                            #
# The current version of the core CIF dictionary is obtainable from          #
# ftp://ftp.iucr.org/pub/cif_core.dic.                                       #
#                                                                            #
# Software is freely available for graphical display of the structure(s)     #
# in this CIF. For information consult the CIF software page                 #
# http://www.iucr.org/resources/cif/software.                                #
#                                                                            #
# This file may be used for bona fide research purposes within the           #
# scientific community so long as proper attribution is given to the journal # 
# article from which it was obtained.                                        #
#                                                                            #
##############################################################################
data_I
_audit_creation_method
;FinalCif V117 by Daniel Kratzert, Freiburg 2023,
https://dkratzert.de/finalcif.html
;
_journal_date_recd_electronic     2023-10-18
_journal_date_accepted     2023-12-04
_journal_name_full     'Acta Crystallographica, Section E'
_journal_year     2024
_journal_volume     80
_journal_issue      1
_journal_page_first     0
_journal_page_last     0
_journal_paper_category     GM
_journal_paper_doi     10.1107/S2056989023010447
_journal_coeditor_code     YY2008
_publ_contact_author_name     'Kristopher V Waynant'
_publ_contact_author_address
;
Department of Chemistry
University of Idaho
875 Perimeter Dr.MS 2343
Moscow, ID 83844
;
_publ_contact_author_email     'kwaynant@uidaho.edu'
_publ_contact_author_fax     ?
_publ_contact_author_phone     '208-885-6768'
_publ_section_title
;\
The synthesis and structural properties of a
chloridobis{<i>N</i>-[(4-methoxyphenyl)imino]pyrrolidine-1-carboxamide}\
zinc(II) (acetonitrile)trichloridozincate coordination complex
;
_publ_section_title_footnote     .
loop_
    _publ_author_name
    _publ_author_footnote
    _publ_author_address
    'Tiwari, Laxmi' .
;
Department of Chemistry
University of Idaho
875 Perimeter Dr. MS 2343
Moscow, ID 83844
USA
;
    'Waynant, Kristopher V' .
;
Department of Chemistry
University of Idaho
875 Perimeter Dr. MS 2343
Moscow, ID 83844
USA
;
_publ_section_synopsis
;
The title compound was formed from the reaction of zinc(II) chloride and
pyrrolidine-4-methoxyphenyl azoformamide ligands. The ligands associated in a
bidentate manner and the recrystallized complex indicated that the central
zinc(II) gave a chloride to a second zinc(II) chloride compound and associated
with an acetonitrile solvent to give a acetonitriletrichloridozincate
counter-ion.
;
_chemical_name_systematic
;
Chloridobis{<i>N</i>-[(4-methoxyphenyl)imino]pyrrolidine-1-carboxamide}zinc(II)
(acetonitrile)trichloridozincate
;
_chemical_name_common     ?
_chemical_formula_moiety     'C24 H30 Cl N6 O4 Zn +, C2 H3 Cl3 N Zn -'
_chemical_formula_sum     'C26 H33 Cl4 N7 O4 Zn2'
_chemical_formula_iupac     '[Zn Cl (C12 H15 N3 O2)2] [Zn Cl3 (C2 H3 N)]'
_chemical_formula_weight     780.13
_chemical_melting_point     ?
_space_group_crystal_system     orthorhombic
_space_group_name_H-M_alt     'P b c a'
_space_group_name_Hall     '-P 2ac 2ab'
loop_
    _space_group_symop_operation_xyz
    'x, y, z'
    '-x+1/2, -y, z+1/2'
    '-x, y+1/2, -z+1/2'
    'x+1/2, -y+1/2, -z'
    '-x, -y, -z'
    'x-1/2, y, -z-1/2'
    'x, -y-1/2, z-1/2'
    '-x-1/2, y-1/2, z'
_cell_length_a     28.4313(7)
_cell_length_b     7.6516(2)
_cell_length_c     29.5461(9)
_cell_angle_alpha     90
_cell_angle_beta     90
_cell_angle_gamma     90
_cell_volume     6427.6(3)
_cell_formula_units_Z     8
_cell_measurement_reflns_used     9702
_cell_measurement_theta_min     2.757
_cell_measurement_theta_max     27.397
_cell_measurement_temperature     100
_exptl_crystal_description     plate
_exptl_crystal_colour     yellow
_exptl_crystal_size_max     0.19
_exptl_crystal_size_mid     0.17
_exptl_crystal_size_min     0.02
_exptl_crystal_density_diffrn     1.612
_exptl_crystal_density_meas     ?
_exptl_crystal_density_method     ?
_exptl_crystal_F_000     3184
_exptl_absorpt_coefficient_mu     1.869
_exptl_absorpt_correction_type     multi-scan
_exptl_absorpt_process_details
;
(SADABS; Krause <i>et al.</i>,  2015)
;
_exptl_absorpt_correction_T_min     0.6653
_exptl_absorpt_correction_T_max     0.7456
_exptl_special_details     ?
_diffrn_ambient_temperature     100
_diffrn_source     'sealed tube'
_diffrn_source_power     1.35
_diffrn_source_voltage     45.0
_diffrn_source_current     30.0
_diffrn_radiation_type     MoK\a
_diffrn_radiation_wavelength     0.71073
_diffrn_radiation_monochromator     'TRIUMPH graphite'
_diffrn_measurement_device_type     'Bruker D8 VENTURE Duo'
_diffrn_measurement_device     'Fixed Chi Three-Circle Diffractometer'
_diffrn_measurement_method     '\w and \f scans'
_diffrn_detector     'Bruker Photon II'
_diffrn_measurement_specimen_support     'MiTeGen micromount'
_diffrn_detector_area_resol_mean     7.39
_diffrn_reflns_number     167426
_diffrn_reflns_av_R_equivalents     0.0881
_diffrn_reflns_av_unetI/netI     0.0295
_diffrn_reflns_theta_min     2.553
_diffrn_reflns_theta_max     27.490
_diffrn_reflns_theta_full     25.242
_diffrn_measured_fraction_theta_max     0.999
_diffrn_measured_fraction_theta_full     0.999
_diffrn_reflns_limit_h_min     -36
_diffrn_reflns_limit_h_max     31
_diffrn_reflns_limit_k_min     -9
_diffrn_reflns_limit_k_max     9
_diffrn_reflns_limit_l_min     -38
_diffrn_reflns_limit_l_max     38
_diffrn_standards_number     0
_diffrn_radiation_probe     x-ray
_refine_special_details     ?
_reflns_number_total     7354
_reflns_number_gt     5790
_reflns_threshold_expression     'I > 2\s(I)'
_refine_ls_structure_factor_coef     Fsqd
_refine_ls_matrix_type     full
_refine_ls_R_factor_all     0.0673
_refine_ls_R_factor_gt     0.0457
_refine_ls_wR_factor_gt     0.0953
_refine_ls_wR_factor_ref     0.1039
_refine_ls_goodness_of_fit_ref     1.151
_refine_ls_restrained_S_all     1.151
_refine_ls_number_reflns     7354
_refine_ls_number_parameters     391
_refine_ls_number_restraints     0
_refine_ls_hydrogen_treatment     constr
_refine_ls_weighting_scheme     calc
_refine_ls_weighting_details
             'w=1/[\s^2^(Fo^2^)+(0.0190P)^2^+31.9684P] where P=(Fo^2^+2Fc^2^)/3'
_atom_sites_solution_hydrogens     geom
_atom_sites_solution_primary     dual
_atom_sites_solution_secondary     ?
_refine_ls_shift/su_max     0.001
_refine_ls_shift/su_mean     0.000
_refine_diff_density_max     1.048
_refine_diff_density_min     -0.536
_refine_ls_extinction_method     none
_refine_ls_extinction_coef     .
loop_
    _atom_type_symbol
    _atom_type_description
    _atom_type_scat_dispersion_real
    _atom_type_scat_dispersion_imag
    _atom_type_scat_source
    'C' 'C' 0.0033 0.0016
                         'International Tables Vol C Tables 4.2.6.8 and 6.1.1.4'
    'H' 'H' 0.0000 0.0000
                         'International Tables Vol C Tables 4.2.6.8 and 6.1.1.4'
    'Cl' 'Cl' 0.1484 0.1585
                         'International Tables Vol C Tables 4.2.6.8 and 6.1.1.4'
    'N' 'N' 0.0061 0.0033
                         'International Tables Vol C Tables 4.2.6.8 and 6.1.1.4'
    'O' 'O' 0.0106 0.0060
                         'International Tables Vol C Tables 4.2.6.8 and 6.1.1.4'
    'Zn' 'Zn' 0.2839 1.4301
                         'International Tables Vol C Tables 4.2.6.8 and 6.1.1.4'
_computing_data_collection
;
APEX4 (Bruker, 2021)
;
_computing_cell_refinement
;
SAINT V8.40B (Bruker, 2021)
;
_computing_data_reduction
;
SAINT V8.40B (Bruker, 2021)
;
_computing_structure_solution
;
<i>SHELXT2018/2</i> (Sheldrick, 2015a)
;
_computing_structure_refinement
;
<i>SHELXL2018/3</i> (Sheldrick, 2015b)
;
_computing_molecular_graphics
;
Olex2 1.5 (Dolomanov <i>et al.</i>,  2009) and Macrae <i>et al.</i>,
2020)
;
_computing_publication_material
;
Olex2 1.5 (Dolomanov <i>et al.</i>,  2009)
;
loop_
    _atom_site_type_symbol
    _atom_site_label
    _atom_site_fract_x
    _atom_site_fract_y
    _atom_site_fract_z
    _atom_site_U_iso_or_equiv
    _atom_site_adp_type
    _atom_site_calc_flag
    _atom_site_occupancy
    _atom_site_disorder_assembly
    _atom_site_disorder_group
    Zn Zn1 0.38392(2) 0.32189(6) 0.53246(2) 0.01362(10) Uani d 1 . .
    Cl Cl2 0.35537(3) 0.06498(13) 0.51090(3) 0.01896(19) Uani d 1 . .
    O O1A 0.41294(9) 0.3767(4) 0.59256(9) 0.0187(6) Uani d 1 . .
    O O2A 0.55202(9) 0.1012(4) 0.36437(9) 0.0229(6) Uani d 1 . .
    N N1A 0.46035(10) 0.2952(4) 0.52134(10) 0.0133(6) Uani d 1 . .
    N N2A 0.48565(10) 0.3201(4) 0.55606(10) 0.0154(6) Uani d 1 . .
    N N3A 0.48118(10) 0.3960(4) 0.63111(10) 0.0142(6) Uani d 1 . .
    C C1A 0.45700(13) 0.3661(5) 0.59420(12) 0.0148(7) Uani d 1 . .
    C C2A 0.48421(13) 0.2478(5) 0.48157(12) 0.0155(7) Uani d 1 . .
    C C3A 0.45684(13) 0.2099(5) 0.44347(12) 0.0172(8) Uani d 1 . .
    H H3A 0.423563 0.219067 0.445091 0.021 Uiso calc 1 . .
    C C4A 0.47807(13) 0.1593(5) 0.40346(12) 0.0167(8) Uani d 1 . .
    H H4A 0.459493 0.131954 0.377685 0.020 Uiso calc 1 . .
    C C5A 0.52690(13) 0.1487(5) 0.40129(13) 0.0169(8) Uani d 1 . .
    C C6A 0.55441(13) 0.1885(6) 0.43970(14) 0.0223(9) Uani d 1 . .
    H H6A 0.587724 0.181919 0.437899 0.027 Uiso calc 1 . .
    C C7A 0.53351(13) 0.2365(6) 0.47949(13) 0.0188(8) Uani d 1 . .
    H H7A 0.552075 0.261920 0.505402 0.023 Uiso calc 1 . .
    C C8A 0.45700(13) 0.4426(6) 0.67395(12) 0.0177(8) Uani d 1 . .
    H H8AA 0.430842 0.360891 0.680413 0.021 Uiso calc 1 . .
    H H8AB 0.444552 0.563336 0.672826 0.021 Uiso calc 1 . .
    C C9A 0.49607(13) 0.4258(5) 0.70924(13) 0.0186(8) Uani d 1 . .
    H H9AA 0.497786 0.305092 0.721214 0.022 Uiso calc 1 . .
    H H9AB 0.490918 0.507573 0.734723 0.022 Uiso calc 1 . .
    C C10A 0.54098(13) 0.4729(5) 0.68302(13) 0.0193(8) Uani d 1 . .
    H H10A 0.544762 0.601197 0.680722 0.023 Uiso calc 1 . .
    H H10B 0.569137 0.422980 0.697896 0.023 Uiso calc 1 . .
    C C11A 0.53340(12) 0.3916(5) 0.63639(12) 0.0168(8) Uani d 1 . .
    H H11A 0.549077 0.461079 0.612492 0.020 Uiso calc 1 . .
    H H11B 0.545399 0.270177 0.635372 0.020 Uiso calc 1 . .
    C C12A 0.52662(14) 0.0592(6) 0.32387(13) 0.0218(9) Uani d 1 . .
    H H12A 0.548822 0.024803 0.300113 0.033 Uiso calc 1 . .
    H H12B 0.508739 0.161675 0.313882 0.033 Uiso calc 1 . .
    H H12C 0.504936 -0.037576 0.329936 0.033 Uiso calc 1 . .
    O O1B 0.37393(9) 0.5185(4) 0.48827(9) 0.0157(5) Uani d 1 . .
    O O2B 0.20169(9) 0.1946(4) 0.68988(9) 0.0215(6) Uani d 1 . .
    N N1B 0.31512(10) 0.4348(4) 0.55143(10) 0.0130(6) Uani d 1 . .
    N N2B 0.29743(11) 0.5328(4) 0.52118(10) 0.0139(6) Uani d 1 . .
    N N3B 0.31713(10) 0.6878(4) 0.45738(10) 0.0145(6) Uani d 1 . .
    C C1B 0.33246(12) 0.5774(5) 0.48798(12) 0.0132(7) Uani d 1 . .
    C C2B 0.28426(13) 0.3787(5) 0.58569(12) 0.0134(7) Uani d 1 . .
    C C3B 0.30428(13) 0.3026(5) 0.62401(13) 0.0168(8) Uani d 1 . .
    H H3B 0.337426 0.289260 0.626118 0.020 Uiso calc 1 . .
    C C4B 0.27560(13) 0.2466(5) 0.65894(13) 0.0167(8) Uani d 1 . .
    H H4B 0.289068 0.199929 0.685771 0.020 Uiso calc 1 . .
    C C5B 0.22695(14) 0.2588(5) 0.65466(13) 0.0170(8) Uani d 1 . .
    C C6B 0.20650(13) 0.3330(5) 0.61614(13) 0.0179(8) Uani d 1 . .
    H H6B 0.173273 0.340930 0.613448 0.021 Uiso calc 1 . .
    C C7B 0.23534(13) 0.3947(5) 0.58204(13) 0.0167(8) Uani d 1 . .
    H H7B 0.221930 0.448156 0.556045 0.020 Uiso calc 1 . .
    C C8B 0.34803(13) 0.7567(5) 0.42103(13) 0.0176(8) Uani d 1 . .
    H H8BA 0.357293 0.663033 0.399685 0.021 Uiso calc 1 . .
    H H8BB 0.376717 0.811038 0.433778 0.021 Uiso calc 1 . .
    C C9B 0.31677(14) 0.8932(5) 0.39776(13) 0.0211(8) Uani d 1 . .
    H H9BA 0.321348 1.010256 0.411355 0.025 Uiso calc 1 . .
    H H9BB 0.323686 0.899791 0.364963 0.025 Uiso calc 1 . .
    C C10B 0.26686(14) 0.8269(5) 0.40602(13) 0.0193(8) Uani d 1 . .
    H H10C 0.243535 0.922170 0.402726 0.023 Uiso calc 1 . .
    H H10D 0.258748 0.730994 0.384933 0.023 Uiso calc 1 . .
    C C11B 0.26919(13) 0.7620(5) 0.45464(13) 0.0174(8) Uani d 1 . .
    H H11C 0.265053 0.859231 0.476389 0.021 Uiso calc 1 . .
    H H11D 0.245005 0.671737 0.460494 0.021 Uiso calc 1 . .
    C C12B 0.15132(13) 0.1884(6) 0.68501(14) 0.0245(9) Uani d 1 . .
    H H12D 0.143225 0.125226 0.657227 0.037 Uiso calc 1 . .
    H H12E 0.138870 0.307660 0.683382 0.037 Uiso calc 1 . .
    H H12F 0.137575 0.128065 0.711113 0.037 Uiso calc 1 . .
    Zn Zn1C 0.36227(2) 0.31087(6) 0.79662(2) 0.01579(11) Uani d 1 . .
    Cl Cl1C 0.37575(3) 0.15712(13) 0.73339(3) 0.0198(2) Uani d 1 . .
    Cl Cl2C 0.40356(3) 0.55957(13) 0.79884(3) 0.0216(2) Uani d 1 . .
    Cl Cl3C 0.36050(3) 0.17133(13) 0.86338(3) 0.0205(2) Uani d 1 . .
    N N1C 0.29085(12) 0.3713(5) 0.78907(12) 0.0232(8) Uani d 1 . .
    C C1C 0.25046(15) 0.3671(5) 0.78836(13) 0.0209(8) Uani d 1 . .
    C C2C 0.19989(13) 0.3640(6) 0.78872(14) 0.0213(9) Uani d 1 . .
    H H2CA 0.187897 0.435302 0.763698 0.032 Uiso calc 1 . .
    H H2CB 0.188409 0.411243 0.817500 0.032 Uiso calc 1 . .
    H H2CC 0.188907 0.243370 0.785197 0.032 Uiso calc 1 . .
loop_
    _atom_site_aniso_label
    _atom_site_aniso_U_11
    _atom_site_aniso_U_22
    _atom_site_aniso_U_33
    _atom_site_aniso_U_12
    _atom_site_aniso_U_13
    _atom_site_aniso_U_23
    Zn1 0.00912(19) 0.0189(2) 0.0128(2) -0.00014(17) -0.00164(15) -0.00036(18)
    Cl2 0.0149(4) 0.0205(5) 0.0215(5) -0.0035(4) 0.0028(4) -0.0032(4)
    O1A 0.0113(12) 0.0294(15) 0.0154(13) -0.0016(11) -0.0021(10) -0.0013(12)
    O2A 0.0149(13) 0.0378(17) 0.0160(14) 0.0033(12) 0.0018(11) -0.0041(13)
    N1A 0.0108(14) 0.0183(16) 0.0110(15) -0.0008(12) -0.0008(11) 0.0010(12)
    N2A 0.0129(14) 0.0217(17) 0.0116(15) -0.0002(13) -0.0022(12) 0.0015(13)
    N3A 0.0092(14) 0.0216(17) 0.0116(15) -0.0005(12) 0.0012(12) 0.0010(13)
    C1A 0.0144(17) 0.0174(18) 0.0124(17) -0.0014(14) -0.0002(14) 0.0019(14)
    C2A 0.0157(17) 0.0172(18) 0.0137(18) 0.0016(15) -0.0001(14) 0.0021(15)
    C3A 0.0128(17) 0.023(2) 0.0158(19) -0.0017(15) 0.0006(14) 0.0000(16)
    C4A 0.0145(17) 0.023(2) 0.0124(17) -0.0017(15) -0.0012(14) 0.0004(16)
    C5A 0.0176(18) 0.020(2) 0.0128(17) 0.0037(15) 0.0025(15) 0.0027(15)
    C6A 0.0086(16) 0.036(2) 0.022(2) 0.0011(17) 0.0003(15) 0.0020(19)
    C7A 0.0151(18) 0.030(2) 0.0117(18) 0.0007(16) -0.0051(14) -0.0007(16)
    C8A 0.0142(18) 0.026(2) 0.0130(18) -0.0022(16) 0.0002(14) -0.0001(16)
    C9A 0.0190(19) 0.025(2) 0.0119(18) 0.0012(16) -0.0030(15) -0.0002(16)
    C10A 0.0148(18) 0.023(2) 0.020(2) -0.0004(16) -0.0046(15) -0.0007(16)
    C11A 0.0115(17) 0.026(2) 0.0126(18) 0.0001(15) -0.0032(14) 0.0025(16)
    C12A 0.024(2) 0.027(2) 0.0146(19) 0.0010(18) 0.0008(16) -0.0061(17)
    O1B 0.0103(12) 0.0208(14) 0.0162(13) 0.0003(10) 0.0012(10) 0.0032(11)
    O2B 0.0159(13) 0.0321(16) 0.0164(13) -0.0041(12) 0.0037(11) 0.0020(12)
    N1B 0.0126(14) 0.0149(15) 0.0115(15) -0.0017(12) -0.0023(12) -0.0016(12)
    N2B 0.0130(14) 0.0172(16) 0.0115(15) -0.0032(12) 0.0012(12) 0.0012(12)
    N3B 0.0133(14) 0.0170(15) 0.0131(15) -0.0007(13) 0.0008(12) 0.0016(13)
    C1B 0.0118(17) 0.0161(18) 0.0118(17) -0.0026(14) 0.0000(13) -0.0027(14)
    C2B 0.0155(17) 0.0143(17) 0.0105(17) -0.0002(14) 0.0023(14) -0.0022(14)
    C3B 0.0108(16) 0.021(2) 0.0184(19) 0.0008(15) -0.0009(14) 0.0005(16)
    C4B 0.0182(18) 0.0217(19) 0.0101(17) -0.0004(16) -0.0002(14) -0.0003(15)
    C5B 0.0219(19) 0.0193(19) 0.0098(17) -0.0024(16) 0.0015(15) -0.0038(15)
    C6B 0.0107(16) 0.023(2) 0.0198(19) -0.0008(15) 0.0005(14) -0.0040(17)
    C7B 0.0153(17) 0.021(2) 0.0140(18) 0.0001(15) -0.0018(14) -0.0011(15)
    C8B 0.0168(18) 0.0205(19) 0.0153(18) -0.0012(15) 0.0034(15) 0.0025(15)
    C9B 0.030(2) 0.020(2) 0.0137(19) -0.0012(17) 0.0000(16) 0.0037(16)
    C10B 0.0230(19) 0.0192(19) 0.0157(18) 0.0027(16) -0.0045(15) 0.0023(16)
    C11B 0.0153(18) 0.0179(19) 0.0189(19) 0.0034(15) -0.0041(15) 0.0018(15)
    C12B 0.0146(18) 0.039(3) 0.020(2) -0.0044(18) 0.0067(15) 0.0000(19)
    Zn1C 0.0128(2) 0.0178(2) 0.0167(2) 0.00073(17) 0.00144(16) 0.00044(18)
    Cl1C 0.0193(4) 0.0226(5) 0.0174(4) 0.0003(4) 0.0029(4) -0.0003(4)
    Cl2C 0.0193(4) 0.0212(5) 0.0244(5) -0.0042(4) -0.0017(4) 0.0005(4)
    Cl3C 0.0222(4) 0.0211(5) 0.0180(4) 0.0010(4) 0.0017(4) 0.0022(4)
    N1C 0.0196(18) 0.031(2) 0.0189(18) 0.0049(15) -0.0022(14) -0.0016(15)
    C1C 0.021(2) 0.020(2) 0.021(2) 0.0044(16) 0.0020(17) -0.0002(16)
    C2C 0.0155(19) 0.027(2) 0.022(2) 0.0029(16) -0.0005(16) 0.0000(17)
_geom_special_details
;
 All esds (except the esd in the dihedral angle between two l.s. planes)
 are estimated using the full covariance matrix.  The cell esds are taken
 into account individually in the estimation of esds in distances, angles
 and torsion angles; correlations between esds in cell parameters are only
 used when they are defined by crystal symmetry.  An approximate (isotropic)
 treatment of cell esds is used for estimating esds involving l.s. planes.
;
loop_
    _geom_bond_atom_site_label_1
    _geom_bond_atom_site_label_2
    _geom_bond_site_symmetry_2
    _geom_bond_distance
    _geom_bond_publ_flag
    Zn1 Cl2 . 2.2202(10) ?
    Zn1 O1A . 2.002(3) ?
    Zn1 N1A . 2.207(3) ?
    Zn1 O1B . 2.012(3) ?
    Zn1 N1B . 2.211(3) ?
    O1A C1A . 1.256(4) ?
    O2A C5A . 1.354(4) ?
    O2A C12A . 1.434(5) ?
    N1A N2A . 1.267(4) ?
    N1A C2A . 1.405(5) ?
    N2A C1A . 1.435(5) ?
    N3A C1A . 1.309(5) ?
    N3A C8A . 1.484(5) ?
    N3A C11A . 1.493(4) ?
    C2A C3A . 1.399(5) ?
    C2A C7A . 1.406(5) ?
    C3A H3A . 0.9500 ?
    C3A C4A . 1.383(5) ?
    C4A H4A . 0.9500 ?
    C4A C5A . 1.392(5) ?
    C5A C6A . 1.412(5) ?
    C6A H6A . 0.9500 ?
    C6A C7A . 1.367(6) ?
    C7A H7A . 0.9500 ?
    C8A H8AA . 0.9900 ?
    C8A H8AB . 0.9900 ?
    C8A C9A . 1.529(5) ?
    C9A H9AA . 0.9900 ?
    C9A H9AB . 0.9900 ?
    C9A C10A . 1.536(5) ?
    C10A H10A . 0.9900 ?
    C10A H10B . 0.9900 ?
    C10A C11A . 1.527(5) ?
    C11A H11A . 0.9900 ?
    C11A H11B . 0.9900 ?
    C12A H12A . 0.9800 ?
    C12A H12B . 0.9800 ?
    C12A H12C . 0.9800 ?
    O1B C1B . 1.262(4) ?
    O2B C5B . 1.356(5) ?
    O2B C12B . 1.440(5) ?
    N1B N2B . 1.270(4) ?
    N1B C2B . 1.407(5) ?
    N2B C1B . 1.439(5) ?
    N3B C1B . 1.311(5) ?
    N3B C8B . 1.484(5) ?
    N3B C11B . 1.479(5) ?
    C2B C3B . 1.395(5) ?
    C2B C7B . 1.400(5) ?
    C3B H3B . 0.9500 ?
    C3B C4B . 1.383(5) ?
    C4B H4B . 0.9500 ?
    C4B C5B . 1.392(5) ?
    C5B C6B . 1.399(5) ?
    C6B H6B . 0.9500 ?
    C6B C7B . 1.382(5) ?
    C7B H7B . 0.9500 ?
    C8B H8BA . 0.9900 ?
    C8B H8BB . 0.9900 ?
    C8B C9B . 1.535(5) ?
    C9B H9BA . 0.9900 ?
    C9B H9BB . 0.9900 ?
    C9B C10B . 1.527(6) ?
    C10B H10C . 0.9900 ?
    C10B H10D . 0.9900 ?
    C10B C11B . 1.521(5) ?
    C11B H11C . 0.9900 ?
    C11B H11D . 0.9900 ?
    C12B H12D . 0.9800 ?
    C12B H12E . 0.9800 ?
    C12B H12F . 0.9800 ?
    Zn1C Cl1C . 2.2408(10) ?
    Zn1C Cl2C . 2.2368(11) ?
    Zn1C Cl3C . 2.2435(10) ?
    Zn1C N1C . 2.095(3) ?
    N1C C1C . 1.149(5) ?
    C1C C2C . 1.438(5) ?
    C2C H2CA . 0.9800 ?
    C2C H2CB . 0.9800 ?
    C2C H2CC . 0.9800 ?
loop_
    _geom_angle_atom_site_label_1
    _geom_angle_atom_site_label_2
    _geom_angle_atom_site_label_3
    _geom_angle_site_symmetry_1
    _geom_angle_site_symmetry_3
    _geom_angle
    _geom_angle_publ_flag
    O1A Zn1 Cl2 . . 126.20(9) ?
    O1A Zn1 N1A . . 75.27(11) ?
    O1A Zn1 O1B . . 118.48(11) ?
    O1A Zn1 N1B . . 93.31(11) ?
    N1A Zn1 Cl2 . . 103.62(9) ?
    N1A Zn1 N1B . . 160.92(12) ?
    O1B Zn1 Cl2 . . 115.10(8) ?
    O1B Zn1 N1A . . 96.41(11) ?
    O1B Zn1 N1B . . 75.36(11) ?
    N1B Zn1 Cl2 . . 95.47(8) ?
    C1A O1A Zn1 . . 115.6(2) ?
    C5A O2A C12A . . 117.8(3) ?
    N2A N1A Zn1 . . 115.1(2) ?
    N2A N1A C2A . . 116.2(3) ?
    C2A N1A Zn1 . . 128.6(2) ?
    N1A N2A C1A . . 110.5(3) ?
    C1A N3A C8A . . 120.6(3) ?
    C1A N3A C11A . . 127.2(3) ?
    C8A N3A C11A . . 112.1(3) ?
    O1A C1A N2A . . 123.5(3) ?
    O1A C1A N3A . . 123.0(3) ?
    N3A C1A N2A . . 113.5(3) ?
    N1A C2A C7A . . 122.3(3) ?
    C3A C2A N1A . . 117.3(3) ?
    C3A C2A C7A . . 120.5(4) ?
    C2A C3A H3A . . 119.9 ?
    C4A C3A C2A . . 120.2(3) ?
    C4A C3A H3A . . 119.9 ?
    C3A C4A H4A . . 120.3 ?
    C3A C4A C5A . . 119.4(4) ?
    C5A C4A H4A . . 120.3 ?
    O2A C5A C4A . . 125.4(4) ?
    O2A C5A C6A . . 114.4(3) ?
    C4A C5A C6A . . 120.2(4) ?
    C5A C6A H6A . . 119.7 ?
    C7A C6A C5A . . 120.6(3) ?
    C7A C6A H6A . . 119.7 ?
    C2A C7A H7A . . 120.4 ?
    C6A C7A C2A . . 119.2(4) ?
    C6A C7A H7A . . 120.4 ?
    N3A C8A H8AA . . 111.2 ?
    N3A C8A H8AB . . 111.2 ?
    N3A C8A C9A . . 103.0(3) ?
    H8AA C8A H8AB . . 109.1 ?
    C9A C8A H8AA . . 111.2 ?
    C9A C8A H8AB . . 111.2 ?
    C8A C9A H9AA . . 111.0 ?
    C8A C9A H9AB . . 111.0 ?
    C8A C9A C10A . . 103.9(3) ?
    H9AA C9A H9AB . . 109.0 ?
    C10A C9A H9AA . . 111.0 ?
    C10A C9A H9AB . . 111.0 ?
    C9A C10A H10A . . 111.0 ?
    C9A C10A H10B . . 111.0 ?
    H10A C10A H10B . . 109.0 ?
    C11A C10A C9A . . 104.0(3) ?
    C11A C10A H10A . . 111.0 ?
    C11A C10A H10B . . 111.0 ?
    N3A C11A C10A . . 103.0(3) ?
    N3A C11A H11A . . 111.2 ?
    N3A C11A H11B . . 111.2 ?
    C10A C11A H11A . . 111.2 ?
    C10A C11A H11B . . 111.2 ?
    H11A C11A H11B . . 109.1 ?
    O2A C12A H12A . . 109.5 ?
    O2A C12A H12B . . 109.5 ?
    O2A C12A H12C . . 109.5 ?
    H12A C12A H12B . . 109.5 ?
    H12A C12A H12C . . 109.5 ?
    H12B C12A H12C . . 109.5 ?
    C1B O1B Zn1 . . 113.8(2) ?
    C5B O2B C12B . . 117.5(3) ?
    N2B N1B Zn1 . . 113.7(2) ?
    N2B N1B C2B . . 116.1(3) ?
    C2B N1B Zn1 . . 128.0(2) ?
    N1B N2B C1B . . 110.2(3) ?
    C1B N3B C8B . . 122.1(3) ?
    C1B N3B C11B . . 126.3(3) ?
    C11B N3B C8B . . 111.7(3) ?
    O1B C1B N2B . . 123.9(3) ?
    O1B C1B N3B . . 123.0(3) ?
    N3B C1B N2B . . 113.1(3) ?
    C3B C2B N1B . . 117.2(3) ?
    C3B C2B C7B . . 120.3(3) ?
    C7B C2B N1B . . 122.5(3) ?
    C2B C3B H3B . . 120.2 ?
    C4B C3B C2B . . 119.6(3) ?
    C4B C3B H3B . . 120.2 ?
    C3B C4B H4B . . 120.1 ?
    C3B C4B C5B . . 119.8(4) ?
    C5B C4B H4B . . 120.1 ?
    O2B C5B C4B . . 115.6(4) ?
    O2B C5B C6B . . 123.5(3) ?
    C4B C5B C6B . . 120.9(4) ?
    C5B C6B H6B . . 120.5 ?
    C7B C6B C5B . . 119.0(3) ?
    C7B C6B H6B . . 120.5 ?
    C2B C7B H7B . . 119.9 ?
    C6B C7B C2B . . 120.2(4) ?
    C6B C7B H7B . . 119.9 ?
    N3B C8B H8BA . . 111.2 ?
    N3B C8B H8BB . . 111.2 ?
    N3B C8B C9B . . 102.9(3) ?
    H8BA C8B H8BB . . 109.1 ?
    C9B C8B H8BA . . 111.2 ?
    C9B C8B H8BB . . 111.2 ?
    C8B C9B H9BA . . 111.0 ?
    C8B C9B H9BB . . 111.0 ?
    H9BA C9B H9BB . . 109.0 ?
    C10B C9B C8B . . 103.9(3) ?
    C10B C9B H9BA . . 111.0 ?
    C10B C9B H9BB . . 111.0 ?
    C9B C10B H10C . . 111.2 ?
    C9B C10B H10D . . 111.2 ?
    H10C C10B H10D . . 109.2 ?
    C11B C10B C9B . . 102.6(3) ?
    C11B C10B H10C . . 111.2 ?
    C11B C10B H10D . . 111.2 ?
    N3B C11B C10B . . 102.6(3) ?
    N3B C11B H11C . . 111.3 ?
    N3B C11B H11D . . 111.3 ?
    C10B C11B H11C . . 111.3 ?
    C10B C11B H11D . . 111.3 ?
    H11C C11B H11D . . 109.2 ?
    O2B C12B H12D . . 109.5 ?
    O2B C12B H12E . . 109.5 ?
    O2B C12B H12F . . 109.5 ?
    H12D C12B H12E . . 109.5 ?
    H12D C12B H12F . . 109.5 ?
    H12E C12B H12F . . 109.5 ?
    Cl1C Zn1C Cl3C . . 119.15(4) ?
    Cl2C Zn1C Cl1C . . 112.42(4) ?
    Cl2C Zn1C Cl3C . . 113.01(4) ?
    N1C Zn1C Cl1C . . 101.12(10) ?
    N1C Zn1C Cl2C . . 108.91(11) ?
    N1C Zn1C Cl3C . . 100.19(10) ?
    C1C N1C Zn1C . . 164.7(4) ?
    N1C C1C C2C . . 178.4(5) ?
    C1C C2C H2CA . . 109.5 ?
    C1C C2C H2CB . . 109.5 ?
    C1C C2C H2CC . . 109.5 ?
    H2CA C2C H2CB . . 109.5 ?
    H2CA C2C H2CC . . 109.5 ?
    H2CB C2C H2CC . . 109.5 ?
loop_
    _geom_torsion_atom_site_label_1
    _geom_torsion_atom_site_label_2
    _geom_torsion_atom_site_label_3
    _geom_torsion_atom_site_label_4
    _geom_torsion_site_symmetry_1
    _geom_torsion_site_symmetry_2
    _geom_torsion_site_symmetry_3
    _geom_torsion_site_symmetry_4
    _geom_torsion
    _geom_torsion_publ_flag
    Zn1 O1A C1A N2A . . . . 0.7(5) ?
    Zn1 O1A C1A N3A . . . . -179.2(3) ?
    Zn1 N1A N2A C1A . . . . -2.0(4) ?
    Zn1 N1A C2A C3A . . . . -0.7(5) ?
    Zn1 N1A C2A C7A . . . . 179.8(3) ?
    Zn1 O1B C1B N2B . . . . 10.7(4) ?
    Zn1 O1B C1B N3B . . . . -170.1(3) ?
    Zn1 N1B N2B C1B . . . . -14.5(4) ?
    Zn1 N1B C2B C3B . . . . 31.2(5) ?
    Zn1 N1B C2B C7B . . . . -147.8(3) ?
    O2A C5A C6A C7A . . . . -179.3(4) ?
    N1A N2A C1A O1A . . . . 1.0(5) ?
    N1A N2A C1A N3A . . . . -179.1(3) ?
    N1A C2A C3A C4A . . . . -178.8(4) ?
    N1A C2A C7A C6A . . . . 179.6(4) ?
    N2A N1A C2A C3A . . . . 176.5(3) ?
    N2A N1A C2A C7A . . . . -3.0(6) ?
    N3A C8A C9A C10A . . . . 30.7(4) ?
    C1A N3A C8A C9A . . . . 168.0(3) ?
    C1A N3A C11A C10A . . . . 168.6(4) ?
    C2A N1A N2A C1A . . . . -179.5(3) ?
    C2A C3A C4A C5A . . . . -0.9(6) ?
    C3A C2A C7A C6A . . . . 0.2(6) ?
    C3A C4A C5A O2A . . . . -179.9(4) ?
    C3A C4A C5A C6A . . . . 0.3(6) ?
    C4A C5A C6A C7A . . . . 0.5(6) ?
    C5A C6A C7A C2A . . . . -0.8(7) ?
    C7A C2A C3A C4A . . . . 0.7(6) ?
    C8A N3A C1A O1A . . . . 0.9(6) ?
    C8A N3A C1A N2A . . . . -179.0(3) ?
    C8A N3A C11A C10A . . . . -10.6(4) ?
    C8A C9A C10A C11A . . . . -38.0(4) ?
    C9A C10A C11A N3A . . . . 29.5(4) ?
    C11A N3A C1A O1A . . . . -178.3(4) ?
    C11A N3A C1A N2A . . . . 1.8(6) ?
    C11A N3A C8A C9A . . . . -12.7(4) ?
    C12A O2A C5A C4A . . . . 0.5(6) ?
    C12A O2A C5A C6A . . . . -179.8(4) ?
    O2B C5B C6B C7B . . . . -180.0(4) ?
    N1B N2B C1B O1B . . . . 3.5(5) ?
    N1B N2B C1B N3B . . . . -175.8(3) ?
    N1B C2B C3B C4B . . . . 179.4(3) ?
    N1B C2B C7B C6B . . . . 178.2(3) ?
    N2B N1B C2B C3B . . . . -166.9(3) ?
    N2B N1B C2B C7B . . . . 14.0(5) ?
    N3B C8B C9B C10B . . . . -27.7(4) ?
    C1B N3B C8B C9B . . . . -173.7(3) ?
    C1B N3B C11B C10B . . . . -161.6(4) ?
    C2B N1B N2B C1B . . . . -178.9(3) ?
    C2B C3B C4B C5B . . . . 3.1(6) ?
    C3B C2B C7B C6B . . . . -0.9(6) ?
    C3B C4B C5B O2B . . . . 177.6(4) ?
    C3B C4B C5B C6B . . . . -2.4(6) ?
    C4B C5B C6B C7B . . . . 0.0(6) ?
    C5B C6B C7B C2B . . . . 1.6(6) ?
    C7B C2B C3B C4B . . . . -1.5(6) ?
    C8B N3B C1B O1B . . . . -1.8(6) ?
    C8B N3B C1B N2B . . . . 177.6(3) ?
    C8B N3B C11B C10B . . . . 19.8(4) ?
    C8B C9B C10B C11B . . . . 40.2(4) ?
    C9B C10B C11B N3B . . . . -36.3(4) ?
    C11B N3B C1B O1B . . . . 179.7(3) ?
    C11B N3B C1B N2B . . . . -0.9(5) ?
    C11B N3B C8B C9B . . . . 4.9(4) ?
    C12B O2B C5B C4B . . . . -173.9(4) ?
    C12B O2B C5B C6B . . . . 6.1(6) ?
_shelx_space_group_comment
;
The symmetry employed for this shelxl refinement is uniquely defined
by the following loop, which should always be used as a source of
symmetry information in preference to the above space-group names.
They are only intended as comments.
;
_shelx_estimated_absorpt_T_min     0.718
_shelx_estimated_absorpt_T_max     0.964
_shelx_hkl_file
;
   0   1   0   -1.80    4.70
   0  -1   0    4.10    5.20
   0   1   0    2.10    6.10
   0   1   0    0.00    4.30
   0   1   0    5.80    4.10
   0  -1   0    3.40    4.20
   0  -1   0    4.50    4.40
   0  -1   0   -0.60    4.10
   0   2   0 6045.50  139.69
   0  -2   0 5961.70  139.69
   0  -2   0 6023.40  139.39
   0  -2   0 6068.69  139.39
   0   2   0 6117.69  139.39
   0   2   0 6008.40  139.29
   0   2   0 6090.09  139.79
   0   3   0    9.80   10.20
   0   3   0   -9.10    8.10
   0   3   0   -2.50    8.10
   0   3   0    5.70   10.00
   0  -3   0   -0.20    9.90
   0  -3   0   -7.60    9.10
   0  -3   0    4.30    8.00
   0  -3   0    0.70    6.50
   0  -3   0    2.60    8.10
   0   4   0 1083.89   35.50
   0   4   0 1086.29   35.80
   0  -4   0 1097.89   38.00
   0  -4   0 1035.20   35.10
   0  -4   0 1083.49   35.30
   0   4   0 1048.60   35.10
   0   4   0 1049.40   35.70
   0  -4   0 1051.89   36.60
   0  -4   0 1049.09   30.90
   0  -4   0 1074.39   30.30
   0  -5   0  -10.50    6.80
   0  -5   0  -10.50    9.50
   0  -5   0    0.90   13.40
   0   5   0   -5.40    9.60
   0   5   0   12.30   12.60
   0  -5   0    1.90    8.20
   0   5   0   -4.90    9.50
   0  -5   0    6.90   11.80
   0   5   0    3.20   11.70
   0  -5   0   -7.80    9.50
   0  -6   0  796.62   28.60
   0   6   0  811.82   35.20
   0   6   0  844.52   37.20
   0  -6   0  808.52   36.70
   0   6   0  846.12   35.50
   0  -6   0  855.51   39.20
   0  -6   0  860.11   35.50
   0   6   0  846.32   37.60
   0  -6   0  813.72   36.40
   0  -6   0  818.62   28.40
   0  -7   0   16.50   14.20
   0  -7   0    9.40    9.80
   0  -7   0   25.10   15.60
   0   7   0    0.70   12.70
   0   7   0   23.20   16.20
   0  -7   0  -12.70   16.90
   0  -7   0  -12.20   12.10
   0   7   0    4.10   12.70
   0   7   0  -14.30   14.20
   0  -7   0   -8.30    9.80
   0  -8   0 1564.54   58.59
   0  -8   0 1411.86   57.49
   0   8   0 1547.05   58.89
   0  -8   0 1541.45   45.90
   0  -8   0 1575.44   45.90
   0  -8   0 1562.04   58.99
   0  -8   0 1569.64   60.69
   0   8   0 1515.05   58.59
   0   8   0 1509.45   56.89
   0  -9   0    9.40   16.60
   0   9   0   13.10   18.30
   0  -9   0   11.00   17.30
   0   9   0    7.10   18.00
   0  -9   0    4.20   20.80
  -1  -1   0   -2.10    4.40
  -1   1   0   -4.10    4.10
   1  -1   0   -2.40    4.20
  -1   1   0    2.90    4.30
  -1   1   0   -0.20    5.00
  -1   1   0   -4.10    5.10
   1  -1   0   -4.20    3.80
   1   1   0   -2.40    3.80
  -1  -1   0    6.10    4.60
  -1  -1   0   -0.40    4.20
   1  -1   0    7.50    5.60
   1   1   0   -1.60    3.90
   1   1   0    8.80    6.00
   1  -1   0    4.80    2.40
   1  -1   0   10.20    4.00
  -1  -1   0   -2.60    5.80
   1   2   0   -2.20    8.10
  -1   2   0    4.30    7.40
  -1  -2   0   18.70   10.00
   1   2   0   -8.40    6.60
   1   2   0    6.30    7.50
   1  -2   0    5.10    7.10
  -1   2   0   -5.40    7.00
   1  -2   0   -3.10    4.90
  -1  -2   0   -5.10    8.60
  -1   2   0    3.90    8.90
  -1  -2   0    1.20    7.30
   1   2   0    3.30    7.60
  -1   2   0   -8.20    9.00
   1  -2   0   -7.70   12.40
   1  -2   0    2.80    9.80
   1  -2   0    7.40    8.40
  -1  -2   0    6.00    7.60
   1  -3   0   -2.50    8.10
  -1   3   0    0.10    9.60
   1   3   0   -6.40    9.50
  -1  -3   0   -1.30    8.50
   1  -3   0    1.10    7.90
   1  -3   0    5.90    6.00
   1  -3   0    3.00    9.40
  -1   3   0    5.80    8.00
  -1   3   0    8.10   10.60
   1   3   0   -8.00    7.80
  -1  -3   0   -0.50   10.50
   1  -3   0  -12.80    8.80
   1   3   0   -8.10    8.10
   1  -3   0   -7.30    6.70
   1   3   0   -2.20   10.20
  -1   3   0  -13.10    9.30
  -1  -3   0    1.60    7.40
  -1  -3   0  -21.00    8.00
  -1  -3   0   -3.40    8.20
  -1   4   0    0.20   11.00
   1  -4   0    4.50    9.30
   1  -4   0   11.60    6.60
  -1   4   0    4.70    8.70
   1  -4   0    0.50    8.60
   1  -4   0   -4.80    8.40
  -1  -4   0    0.50   10.20
  -1   4   0  -12.80   10.50
  -1   4   0   11.20    9.20
   1   4   0   11.20   11.20
   1  -4   0    8.40   12.50
  -1  -4   0    3.20   11.00
  -1  -4   0    5.50    7.60
  -1  -4   0   12.20    9.10
  -1  -4   0   -4.80    7.70
   1   4   0    2.00    9.30
   1   4   0    2.70   11.30
  -1  -4   0    2.90    8.80
   1  -4   0    9.60    6.90
   1   4   0   -7.50    8.50
  -1  -5   0    9.50    8.50
  -1   5   0  -14.80    9.30
  -1   5   0   -6.10   11.90
   1   5   0    5.80   10.00
   1  -5   0    3.20    9.60
   1   5   0    8.00   12.70
  -1  -5   0   -6.50    7.80
  -1  -5   0    7.70   13.40
   1  -5   0    1.10   11.90
   1  -5   0    2.10    7.40
   1  -5   0  -10.50    6.80
  -1  -5   0   17.60   10.20
  -1  -5   0   11.80   10.20
  -1   5   0   -3.40    9.90
   1  -5   0    8.00    9.80
   1   5   0    3.10   11.80
   1   5   0   -3.60    9.60
  -1  -5   0   -7.70   11.80
   1  -5   0    3.00   13.30
   1  -6   0  -11.30   12.10
   1   6   0    6.50   13.50
  -1   6   0  -20.00   12.20
   1  -6   0   -7.40   10.70
   1  -6   0   -3.00    7.80
  -1  -6   0    4.10   13.40
   1  -6   0    0.20   15.00
  -1  -6   0  -20.80   12.20
  -1   6   0   26.40   12.10
   1   6   0   -5.70   13.90
   1   6   0  -10.30   12.10
  -1   6   0   -5.80   14.00
   1  -6   0   -3.50   12.70
   1  -6   0   -8.50    8.00
  -1  -6   0    6.40    9.00
   1   6   0   -5.20   13.20
  -1  -6   0  -14.80   14.70
  -1  -6   0   -0.70   12.50
  -1   6   0   -6.00   10.60
  -1  -7   0    7.90   10.40
  -1   7   0  -20.90   15.10
  -1  -7   0    5.30   13.30
   1  -7   0    8.40   14.00
  -1  -7   0   13.20   11.20
  -1   7   0   -6.60   11.90
  -1  -7   0   -5.50   14.00
  -1  -7   0   12.00   13.10
  -1  -7   0    7.90   17.80
   1   7   0    4.40   15.10
  -1   7   0    7.00   13.10
   1   7   0   32.40   13.50
   1  -7   0    3.90    9.10
  -1   7   0   18.60   15.40
   1   7   0    3.50   12.70
   1   7   0    3.20   16.10
   1  -7   0   -3.00   12.40
   1  -7   0    8.40   17.80
   1  -8   0  -16.00   17.30
  -1   8   0   -8.20   16.10
   1   8   0   26.40   17.10
  -1   8   0   -3.70   16.60
   1  -8   0   -1.70   15.60
  -1  -8   0   32.10   11.50
   1   8   0   -5.50   13.90
  -1  -8   0   16.60   14.30
  -1  -8   0   -1.70   18.80
  -1   8   0   14.90   17.20
   1   8   0   37.20   19.10
  -1   8   0   -2.10   14.20
   1  -8   0    8.20   10.00
   1  -8   0    3.20   13.60
   1  -8   0   29.40   20.00
  -1  -8   0   17.40   16.70
  -1  -8   0   12.30   16.10
   1   9   0    3.60   17.60
   1  -9   0   20.70   21.30
   1   9   0  -38.20   16.20
  -1  -9   0   -5.20   17.50
  -1  -9   0   12.10   15.70
  -1  -9   0  -15.20   19.20
  -1   9   0    7.40   18.00
   1  -9   0    2.00   18.50
  -1   9   0   19.60   18.10
   1  -9   0  -22.30   13.70
  -2  -1   0 5253.47  126.19
   2  -1   0 5514.45  125.09
  -2   1   0 5392.86  125.29
   2   1   0 5567.24  125.99
  -2   1   0 5639.74  125.19
  -2  -1   0 5635.14  125.39
   2   1   0 5519.45  125.19
  -2   1   0 5586.94  125.19
  -2  -1   0 5646.33  125.29
   2  -1   0 5561.14  125.29
   2   2   0  443.46   19.40
  -2  -2   0  421.56   17.50
   2   2   0  425.36   17.20
   2  -2   0  446.66   18.50
  -2   2   0  448.26   17.50
  -2  -2   0  388.76   18.60
   2  -2   0  439.56   18.70
   2   2   0  419.86   19.90
  -2  -2   0  440.76   20.30
  -2   2   0  426.46   17.40
   2  -2   0  391.16   17.00
   2  -2   0  428.86   19.90
   2  -2   0  430.26   12.70
  -2  -2   0  449.16   19.80
   2   2   0  421.96   17.20
  -2   2   0  431.36   19.10
  -2   2   0  411.16   19.20
  -2   3   0  246.18   18.30
   2   3   0  234.18   16.30
   2   3   0  283.97   16.40
   2  -3   0  240.48   11.10
  -2  -3   0  233.58   16.40
   2  -3   0  264.07   16.20
  -2   3   0  258.87   16.70
   2   3   0  250.37   19.10
  -2  -3   0  257.37   16.70
   2  -3   0  245.38   16.10
  -2   3   0  259.07   16.30
  -2   3   0  257.17   18.60
   2  -3   0  273.77   18.30
  -2  -3   0  274.97   19.20
  -2  -3   0  230.08   19.20
   2   3   0  247.08   18.70
   2  -3   0  239.38   11.40
   2  -3   0  267.27   19.40
   2  -4   0   -5.70   11.70
  -2   4   0   -7.30    8.60
  -2   4   0   -4.90   12.30
  -2  -4   0    2.40    8.50
  -2  -4   0   -9.30    7.90
   2  -4   0    6.40    8.70
  -2   4   0    0.00    8.50
   2  -4   0   -0.50    6.20
   2  -4   0    2.90    6.30
   2   4   0   -2.60   10.90
  -2  -4   0   -7.60    8.60
  -2   4   0    6.00   10.00
   2   4   0    3.10    8.70
   2   4   0    0.00   10.90
   2  -4   0    1.00    8.60
   2  -4   0   16.70   11.20
  -2  -4   0    1.30    8.80
   2   4   0   -3.80    8.80
  -2  -4   0  -10.50   10.50
  -2  -4   0   18.40   12.90
  -2  -5   0 2050.19   54.59
   2  -5   0 2011.80   59.89
   2   5   0 2109.89   59.39
  -2  -5   0 2011.80   60.39
   2  -5   0 1961.20   50.99
  -2   5   0 2063.39   59.09
  -2   5   0 1966.10   59.99
  -2   5   0 2054.29   59.99
  -2  -5   0 2037.20   59.29
   2  -5   0 2002.10   60.79
   2   5   0 2007.40   60.39
  -2  -5   0 2008.30   54.09
   2  -5   0 2010.80   58.49
  -2  -5   0 2100.09   59.29
  -2  -5   0 2056.29   60.99
   2   5   0 2020.10   58.89
   2   5   0 2057.79   60.39
   2  -5   0 2038.80   51.39
  -2   5   0 1983.80   59.59
   2  -5   0 2067.69   59.89
  -2   6   0    4.60   13.10
   2  -6   0    8.00   11.20
   2  -6   0   20.00   15.80
  -2  -6   0   33.60   14.20
  -2   6   0   30.80   13.70
   2  -6   0   24.00    9.00
  -2  -6   0    3.20    9.60
  -2  -6   0  -23.00   14.80
   2   6   0   -6.20   13.30
  -2  -6   0    0.20   11.20
   2   6   0    2.40   11.60
  -2  -6   0   13.70   11.80
  -2   6   0   33.10   12.40
  -2   6   0    4.40   14.20
   2   6   0    2.60   11.00
   2  -6   0    3.00   13.10
   2  -6   0    1.60   11.20
   2  -6   0   10.80    7.70
  -2  -6   0    7.10    9.80
   2   6   0   26.40   15.00
  -2   7   0 1266.67   49.50
  -2  -7   0 1270.27   41.30
   2  -7   0 1234.98   36.50
  -2   7   0 1216.78   47.20
  -2  -7   0 1248.28   47.90
   2  -7   0 1233.18   51.39
   2   7   0 1329.67   48.30
  -2   7   0 1212.68   49.10
   2  -7   0 1193.58   37.10
  -2  -7   0 1248.78   49.99
  -2   7   0 1307.97   49.60
  -2  -7   0 1315.47   48.90
   2  -7   0 1203.78   48.00
  -2  -7   0 1258.37   51.89
   2   7   0 1295.37   48.10
  -2  -7   0 1305.37   40.40
   2   7   0 1215.58   49.80
   2   7   0 1260.07   50.09
   2  -7   0 1223.48   47.30
   2   8   0  -19.20   12.80
  -2  -8   0   -8.00   11.40
   2  -8   0    7.70   15.80
  -2   8   0    8.90   14.80
  -2  -8   0   -4.30   19.30
   2  -8   0  -36.60   14.40
   2  -8   0   -2.10   15.30
  -2  -8   0  -11.30   15.70
  -2   8   0   -3.20   13.90
   2  -8   0  -13.70   18.10
  -2   8   0   29.20   17.90
   2   8   0   -1.30   16.40
   2   8   0   16.40   16.70
  -2  -8   0   14.20   11.90
  -2  -8   0  -18.40   14.40
   2   8   0   19.20   18.20
  -2   8   0   22.40   17.10
  -2  -9   0  339.07   33.30
   2   9   0  319.37   33.30
   2  -9   0  369.26   33.30
   2   9   0  366.46   33.10
  -2   9   0  341.87   33.10
  -2   9   0  257.37   33.80
  -2   9   0  286.47   32.30
   2  -9   0  344.37   36.50
  -2  -9   0  232.48   29.70
   2  -9   0  301.57   32.90
   2   9   0  285.57   32.20
  -3   1   0   -2.80    4.60
  -3   1   0   11.90    6.40
   3   1   0    4.00    4.50
  -3   1   0   13.00    6.10
  -3   1   0   11.10    4.50
  -3  -1   0    3.70    4.80
  -3  -1   0    2.10    6.50
   3  -1   0    3.20    6.10
   3  -1   0   14.90    6.20
  -3  -1   0   -3.10    4.30
   3   1   0    3.50    5.70
   3   1   0    9.40    6.20
   3  -1   0   13.00    4.40
  -3  -1   0   13.60   10.70
  -3  -2   0  -13.10    9.10
   3  -2   0   17.10    9.10
   3  -2   0  -10.50    6.40
   3   2   0   -1.10    9.10
   3   2   0    6.60    8.00
   3  -2   0   -0.10    9.60
  -3   2   0   -2.10    8.90
  -3   2   0    5.90    7.50
  -3   2   0    0.50    7.00
  -3  -2   0    8.50    9.10
   3   2   0    3.30    7.00
  -3  -2   0    7.10    7.20
   3   2   0   11.50    9.50
  -3   2   0    5.90    8.40
  -3   3   0   -6.50    7.70
   3   3   0   -0.60    8.60
   3   3   0    0.20   10.50
  -3  -3   0   -0.80    8.90
  -3  -3   0  -11.30    8.20
  -3   3   0    5.60    7.90
   3   3   0   -6.00    7.90
  -3  -3   0    0.50    8.10
   3  -3   0    3.50    4.90
   3  -3   0    0.40    7.80
  -3  -3   0  -13.00   10.30
   3  -3   0   16.30   10.70
   3   3   0    4.50    8.80
  -3   3   0    8.10    9.60
   3  -3   0   10.50    9.10
   3  -3   0    4.50    4.60
  -3   3   0    4.20   10.10
  -3  -4   0  -10.80    8.50
  -3   4   0   -3.60    8.60
  -3  -4   0   -5.20   11.70
   3   4   0   -7.90    8.60
  -3   4   0    1.40   18.30
  -3   4   0   11.40   12.00
   3  -4   0   -9.10   11.80
  -3  -4   0    1.50    8.30
  -3  -4   0    1.40    8.10
   3  -4   0   -5.00    8.40
   3  -4   0   -7.80   10.40
  -3  -4   0    9.30    9.90
  -3   4   0  -16.80    7.90
   3   4   0   -6.00    8.30
   3   4   0    0.40   11.70
  -3  -4   0   -0.70    8.70
   3  -4   0    2.10    6.00
   3  -4   0    4.70    9.80
   3  -4   0   -1.90    6.50
   3   4   0   -2.40    9.50
   3  -5   0    4.40    6.60
  -3   5   0   -0.60    9.30
  -3  -5   0    0.40    9.30
  -3   5   0    4.50   11.60
  -3  -5   0    0.20   11.60
   3   5   0  -13.00    9.60
  -3   5   0   -2.80   12.30
   3   5   0    8.50   10.60
  -3   5   0   -0.10    9.80
  -3  -5   0   -1.70   17.60
  -3  -5   0   -8.70    9.10
   3  -5   0    8.00   13.40
   3   5   0   13.40   10.00
  -3  -5   0    7.10   12.30
   3   5   0   18.70   11.80
   3  -5   0    4.00   11.70
   3  -5   0    6.50   10.90
   3  -5   0    8.70   11.40
   3  -5   0    5.30    6.50
  -3   6   0  -13.70   12.50
   3  -6   0   11.90   13.00
   3  -6   0   23.70   11.70
   3  -6   0   -8.70   10.60
  -3  -6   0   -1.90   10.10
  -3  -6   0  -24.90   10.40
   3  -6   0    0.00    7.50
  -3   6   0   -0.70   14.50
   3  -6   0  -13.20    6.50
  -3  -6   0    2.30   11.80
  -3  -6   0    5.10   11.30
   3   6   0    2.40   11.30
   3   6   0   -2.70   13.60
  -3  -6   0  -11.00   10.00
   3   6   0   18.70   15.00
   3  -6   0   23.60   15.90
  -3  -6   0    9.50   15.50
   3   6   0    2.20   11.20
  -3   6   0   32.90   14.00
  -3   6   0   -3.70   11.00
  -3   7   0   19.40   13.50
  -3  -7   0  -17.20   17.50
   3  -7   0    8.40    8.90
  -3   7   0   17.00   16.50
  -3  -7   0   -3.60   15.00
   3  -7   0   14.90    8.00
   3  -7   0  -30.00   14.20
  -3  -7   0  -14.80   12.20
  -3   7   0   -9.30   12.00
   3  -7   0    3.40   14.10
  -3  -7   0   -5.50   10.90
   3   7   0    4.20   15.50
   3   7   0    2.30   14.30
   3   7   0  -13.50   11.80
   3   7   0    4.60   16.40
  -3  -7   0   12.90   13.20
   3  -7   0   -0.90   17.10
  -3   7   0  -14.10   14.50
  -3   8   0  -32.90   15.40
  -3   8   0  -15.10   15.40
  -3  -8   0   16.90   12.30
  -3   8   0    8.10   14.50
  -3  -8   0   -2.80   12.40
   3   8   0    4.80   13.60
   3   8   0    7.60   14.30
  -3  -8   0    7.00   14.50
   3   8   0   -2.60   17.20
  -3  -8   0    4.00   15.80
   3  -8   0   -5.00   13.90
  -3  -8   0   -3.50   19.30
  -3   8   0    0.40   18.60
   3  -8   0    6.60   16.00
  -3  -8   0   12.20   15.00
   3  -8   0   27.30   19.60
   3   8   0   -4.80   16.30
   3  -8   0  -14.50   13.40
  -3  -9   0    3.30   17.40
   3   9   0   33.40   17.40
  -3  -9   0   16.30   23.20
  -3   9   0  -37.20   17.90
   3  -9   0    2.70   15.00
   3  -9   0   16.10   21.90
   3   9   0   -4.60   17.40
   3   9   0  -18.00   17.60
  -3   9   0   -7.20   17.70
   3  -9   0    1.40   17.20
  -3   9   0    3.80   15.20
  -4   0   0 1421.76   34.50
  -4   1   0  604.44   18.90
  -4  -1   0  619.74   17.70
  -4  -1   0  616.94   19.90
  -4   1   0  609.74   17.50
  -4   1   0  564.94   19.20
   4   1   0  593.54   19.50
  -4  -1   0  610.24   17.50
   4  -1   0  632.94   20.00
   4   1   0  591.24   17.00
  -4   1   0  607.94   15.10
   4  -1   0  647.64   17.20
   4   1   0  568.34   27.10
   4  -1   0  617.24   18.80
   4   2   0  122.39   11.90
  -4  -2   0  125.19   15.70
  -4  -2   0  151.18   14.50
   4   2   0  106.29   13.30
   4   2   0  134.89   15.80
  -4  -2   0  145.49   12.50
  -4  -2   0  120.79   11.90
   4   2   0  149.49   10.80
   4  -2   0  106.39   11.20
   4  -2   0  123.49   12.30
  -4   2   0  106.29   11.50
  -4   2   0  118.19   15.50
   4  -2   0  122.39   13.80
  -4   2   0  153.58   13.30
  -4   2   0  117.79   12.90
  -4   3   0  404.46   20.70
   4   3   0  390.06   18.70
  -4  -3   0  406.06   19.30
   4  -3   0  422.06   19.90
   4  -3   0  410.96   22.10
  -4  -3   0  390.76   20.60
   4   3   0  378.56   21.50
  -4  -3   0  402.86   22.40
  -4   3   0  386.36   18.60
  -4  -3   0  399.06   18.80
   4   3   0  398.46   19.20
  -4   3   0  419.46   19.10
   4  -3   0  402.26   20.50
   4  -3   0  400.76   18.70
   4   3   0  383.66   22.00
  -4  -3   0  402.46   21.60
  -4   3   0  399.46   21.00
  -4  -4   0   49.70    9.80
  -4   4   0   42.60   19.90
  -4  -4   0   28.10    9.60
  -4   4   0   31.80    9.60
   4  -4   0   43.20    5.40
   4  -4   0   27.40    9.40
   4  -4   0   49.70    6.10
   4  -4   0   70.59   11.60
  -4  -4   0   50.79   10.60
  -4   4   0   34.30   12.30
  -4  -4   0   42.20   13.60
  -4  -4   0   60.89   12.90
   4  -4   0   31.60   12.60
   4   4   0   31.50   10.90
   4   4   0   29.40   10.70
  -4   4   0   52.09   12.40
   4   4   0   29.70   11.80
  -4  -4   0   28.90    9.80
   4   4   0   61.09   11.70
   4  -4   0   52.19   11.80
   4  -5   0  212.48   20.60
  -4  -5   0  168.68   17.20
  -4  -5   0  196.38   19.50
  -4   5   0  225.78   18.90
  -4  -5   0  213.78   18.90
   4  -5   0  184.88   11.50
  -4   5   0  175.58   22.30
   4   5   0  212.98   19.00
   4  -5   0  214.88   21.00
  -4   5   0  206.48   22.00
   4  -5   0  238.48   23.60
   4  -5   0  204.48   19.90
   4   5   0  186.48   21.60
  -4   5   0  201.98   18.80
  -4  -5   0  217.18   23.50
  -4  -5   0  196.08   21.70
   4   5   0  170.68   21.80
  -4  -5   0  225.98   16.90
   4   5   0  204.58   20.20
   4   6   0 1515.75   51.39
  -4  -6   0 1573.54   52.29
   4   6   0 1585.94   53.99
   4  -6   0 1564.14   53.49
   4  -6   0 1618.94   51.59
   4   6   0 1540.55   52.49
  -4   6   0 1596.94   51.89
  -4   6   0 1555.14   52.49
  -4  -6   0 1616.54   47.20
  -4   6   0 1609.44   54.89
   4  -6   0 1546.35   40.80
   4  -6   0 1544.05   54.69
  -4  -6   0 1588.54   47.80
   4  -6   0 1569.84   40.40
  -4  -6   0 1565.14   53.69
  -4   6   0 1544.05   52.59
   4   6   0 1528.05   52.79
  -4  -6   0 1582.84   51.99
  -4  -6   0 1586.44   54.69
   4  -6   0 1543.75   51.39
   4   7   0    2.90   16.10
   4  -7   0   26.30    8.70
  -4  -7   0    9.80   12.20
  -4   7   0    6.50   13.30
  -4  -7   0   -0.70   14.90
   4   7   0   -3.30   13.30
   4  -7   0    5.20    7.30
  -4  -7   0   36.80   13.00
   4  -7   0   16.60   14.70
  -4  -7   0   -9.70   12.60
  -4   7   0   29.00   15.90
  -4   7   0    1.70   14.70
  -4   7   0   16.40   16.30
  -4  -7   0   11.20   12.30
   4   7   0   21.50   13.80
   4  -7   0    5.20   12.30
   4  -7   0   12.90   12.80
   4   7   0   -2.20   14.90
   4  -7   0  -16.60   16.80
  -4  -7   0   31.50   13.70
  -4   8   0 1663.83   60.79
  -4   8   0 1701.53   61.39
  -4  -8   0 1703.43   53.39
   4  -8   0 1746.03   60.79
   4   8   0 1687.63   63.29
  -4   8   0 1704.63   64.69
  -4  -8   0 1765.22   62.89
  -4  -8   0 1759.42   62.19
   4  -8   0 1720.93   62.59
  -4  -8   0 1670.13   62.39
  -4  -8   0 1698.83   64.89
   4   8   0 1709.03   63.09
  -4  -8   0 1698.53   53.19
   4   8   0 1786.72   61.29
  -4   8   0 1669.03   61.89
   4  -8   0 1696.63   71.99
   4  -8   0 1676.23   64.39
   4   8   0 1732.33   62.19
   4  -9   0   30.20   17.10
   4   9   0    9.00   17.10
  -4  -9   0   30.90   18.20
   4   9   0   -4.30   17.90
  -4   9   0    0.70   20.10
   4  -9   0  -13.30   16.50
  -4   9   0   21.50   16.00
  -4   9   0    4.60   17.30
  -4  -9   0    5.10   20.70
   4  -9   0  -15.60   20.40
   4   9   0   29.10   19.60
  -5   0   0    6.60    5.40
   5   1   0   10.00    4.60
   5   1   0    5.90    7.60
  -5  -1   0    3.70    7.70
   5   1   0    6.40    4.90
  -5   1   0   14.10    7.40
  -5   1   0    1.30    4.20
   5  -1   0   11.90    8.90
  -5  -1   0    0.20    7.30
   5  -1   0    2.40    4.70
   5  -1   0   -1.60    4.50
  -5   1   0   -6.30    8.50
   5  -1   0    8.50    7.70
  -5  -1   0   -3.00    5.30
   5   1   0    4.40    7.50
  -5  -1   0   -0.20    5.30
  -5   1   0    0.20    5.00
  -5   1   0    0.90    4.60
   5  -2   0  -10.10    7.70
   5   2   0    1.30    9.40
   5  -2   0   -3.80    9.40
   5  -2   0   -4.40    6.70
   5   2   0    5.30    8.10
  -5   2   0    3.70    7.50
  -5  -2   0  -11.30    6.80
  -5   2   0   -2.40    9.10
  -5   2   0    2.00    7.40
  -5  -2   0   -5.00    7.60
  -5  -2   0    0.00    9.50
  -5   2   0   -3.50    8.80
  -5  -2   0    3.70    9.40
   5   2   0    4.20    7.40
   5  -3   0  -11.20   10.40
  -5  -3   0    2.00    8.80
   5  -3   0    6.80    8.30
   5   3   0    6.30   10.80
  -5   3   0    9.00    9.30
  -5   3   0    6.70    7.50
  -5   3   0   -0.20    7.30
   5   3   0    7.80   10.20
  -5  -3   0   15.20    8.30
  -5  -3   0    0.00    8.30
  -5  -3   0   -0.10    8.80
  -5   3   0   -1.40    9.90
   5  -3   0    8.40    9.50
   5   3   0    1.80    7.30
   5   3   0    6.40    7.90
  -5  -3   0  -13.30   10.30
  -5  -4   0    3.30   10.00
   5   4   0   -6.60    9.10
  -5  -4   0  -12.00    8.30
  -5  -4   0    4.00   11.20
  -5   4   0   -3.60   11.00
  -5   4   0  -15.20    8.00
   5   4   0    7.70    8.60
   5  -4   0   -2.90    8.00
  -5   4   0    3.20    8.40
   5   4   0   -1.60    8.30
   5  -4   0   -5.40    9.40
  -5  -4   0    8.40    9.30
   5  -4   0   12.80   11.90
   5  -4   0  -19.70   11.00
   5   4   0    4.50   11.00
  -5  -4   0   -6.60    8.80
  -5  -4   0  -16.50   11.00
  -5  -5   0   -5.90    9.50
   5   5   0   -1.60   12.20
  -5  -5   0   11.10   10.00
  -5  -5   0    8.40    9.90
  -5   5   0  -14.40    8.70
   5  -5   0   -0.70   12.90
  -5  -5   0    5.10    9.70
   5   5   0    8.70   11.40
  -5  -5   0    3.70   12.30
   5  -5   0   -2.60    9.10
   5  -5   0    4.70   11.40
   5   5   0  -13.20   11.70
   5   5   0    7.90   10.80
  -5  -5   0  -18.50   12.30
  -5   5   0   -0.60   12.30
  -5   5   0  -10.90   11.20
   5  -5   0  -13.70    8.50
  -5  -6   0   10.90   11.10
  -5   6   0    5.40   13.10
  -5   6   0    1.60   12.70
   5   6   0    1.70   11.20
  -5  -6   0   10.30   11.70
  -5  -6   0   14.60   11.80
   5  -6   0   -5.70   10.60
   5  -6   0   -2.00   10.70
   5   6   0    0.00   11.90
   5   6   0    3.50   12.60
   5  -6   0  -18.00   14.50
  -5  -6   0    1.70   12.00
  -5  -6   0    6.60   11.30
   5  -6   0   -8.80   12.90
  -5   6   0    2.50   14.30
   5   6   0    4.90   14.10
  -5   6   0   -9.90   12.90
  -5  -6   0    4.10   15.10
   5   7   0   -2.60   12.00
   5  -7   0   13.00   14.20
  -5  -7   0   32.50   14.00
  -5  -7   0   -7.90   11.90
  -5  -7   0   15.20   13.20
   5  -7   0  -20.20   13.40
   5   7   0   25.30   16.30
  -5   7   0   28.60   14.00
  -5  -7   0   -4.90   11.30
  -5   7   0   18.00   16.40
  -5   7   0   10.80   17.20
  -5   7   0   -2.90   14.20
  -5  -7   0    1.90   18.00
   5  -7   0   11.60   12.50
   5   7   0   14.70   16.10
   5  -7   0    4.00   17.20
   5   7   0  -11.30   17.40
   5   8   0   28.00   17.20
  -5   8   0    3.70   14.70
  -5   8   0    9.30   19.10
  -5  -8   0   25.10   17.30
  -5  -8   0   15.50   23.40
   5  -8   0  -17.30   18.40
  -5  -8   0   -0.90   19.70
  -5   8   0   11.60   17.80
   5  -8   0   10.50   16.10
  -5   8   0   -4.90   16.10
   5   8   0   18.20   15.80
   5   8   0   14.70   18.30
   5  -8   0  -16.70   15.30
  -5  -8   0    9.70   13.70
  -5  -8   0   22.00   17.00
   5   8   0   -3.40   17.10
  -5  -8   0    1.60   16.20
  -5  -9   0   13.80   21.00
   5   9   0   16.80   18.30
   5   9   0   36.40   19.30
   5  -9   0  -11.70   16.30
  -5   9   0  -19.90   16.30
  -5   9   0    2.40   17.80
   5   9   0  -10.10   14.40
  -5  -9   0  -15.80   15.80
   5  -9   0    6.30   21.20
  -6   0   0 2804.72   66.29
   6   1   0 8580.74  196.48
  -6  -1   0 8982.20  196.88
  -6  -1   0 8755.72  196.78
  -6   1   0 8889.51  196.48
  -6   1   0 8843.62  196.38
  -6  -1   0 8634.54  199.18
   6  -1   0 8594.64  196.08
  -6   1   0 8776.52  196.18
   6  -2   0   97.19   11.60
  -6  -2   0   75.79   11.30
  -6   2   0   94.29   11.50
   6  -2   0   83.59   10.70
  -6   2   0   62.39   10.80
   6  -2   0   72.99    9.50
  -6  -2   0   74.89    9.30
  -6   2   0   77.89    9.60
   6   2   0   93.79   11.50
   6   2   0   81.69   11.70
   6   2   0   74.99    8.40
  -6  -2   0   91.69   11.60
  -6  -2   0   96.79   12.10
  -6   2   0   67.89    8.30
   6  -2   0   90.29   10.90
  -6  -3   0   28.60    8.90
   6  -3   0   25.30   10.90
   6  -3   0   28.10   11.00
  -6   3   0   14.40    8.50
  -6  -3   0   21.40    8.30
   6   3   0   22.80   11.10
   6  -3   0   25.90    8.70
  -6  -3   0   11.00   10.80
   6   3   0   26.20    9.30
  -6   3   0   34.70   11.10
  -6   3   0   28.60    9.80
  -6   3   0   32.50    9.00
  -6  -3   0   37.00   10.40
   6   3   0   16.70   10.60
  -6  -4   0   12.20   12.10
   6   4   0   10.30    8.50
   6  -4   0   10.40   10.60
   6   4   0   19.70   12.30
  -6   4   0    6.40    8.50
  -6   4   0    8.70    9.50
  -6  -4   0   14.60   10.00
  -6  -4   0   -4.20    8.40
   6  -4   0   10.00    8.40
   6   4   0    4.50   11.00
   6   4   0   -7.70    8.10
  -6   4   0   41.80   21.50
   6  -4   0    1.20   13.00
  -6  -4   0   -3.30    9.40
   6  -4   0    9.30    9.50
  -6  -4   0   27.40   11.40
  -6   4   0    0.40   11.00
   6  -5   0 1098.19   37.70
  -6  -5   0 1075.99   38.00
  -6  -5   0 1090.79   40.80
  -6  -5   0 1150.78   41.50
   6  -5   0 1086.49   40.80
   6   5   0 1074.19   38.70
  -6   5   0 1053.59   39.50
  -6  -5   0 1065.49   38.40
  -6   5   0 1158.48   40.40
   6   5   0  995.40   38.90
   6   5   0 1051.69   37.60
  -6   5   0 1048.80   37.60
   6  -5   0 1064.59   37.20
  -6   5   0 1027.90   37.30
  -6  -5   0 1058.49   35.90
  -6  -5   0 1025.70   36.40
   6  -5   0 1098.79   39.40
   6   5   0 1037.70   38.60
  -6  -6   0    9.70   15.90
  -6   6   0   12.80   13.50
   6   6   0   17.90   13.20
   6  -6   0   14.30   13.80
  -6   6   0    0.90   11.10
   6  -6   0    4.00   11.20
   6  -6   0    5.70   14.90
   6   6   0   -1.60   14.10
  -6   6   0    9.60   11.50
  -6  -6   0   32.70   14.40
  -6  -6   0   11.40   11.70
  -6  -6   0   -2.20   11.00
   6  -6   0    4.10   11.00
  -6  -6   0   16.90   11.70
  -6   6   0    3.60   14.70
  -6  -6   0    7.20   11.30
   6   6   0  -11.90   12.10
   6   6   0   -7.90   13.80
  -6   7   0 1489.45   52.99
  -6  -7   0 1480.75   53.09
   6  -7   0 1551.84   52.69
   6  -7   0 1487.15   56.89
  -6   7   0 1415.06   53.99
   6   7   0 1500.15   53.09
   6  -7   0 1456.15   53.29
   6   7   0 1515.75   54.09
  -6   7   0 1449.46   54.09
  -6   7   0 1405.06   53.39
   6   7   0 1576.24   56.69
   6  -7   0 1438.36   53.99
  -6  -7   0 1484.55   48.70
  -6  -7   0 1507.45   65.09
  -6  -7   0 1513.65   55.39
  -6  -7   0 1523.25   49.30
  -6  -8   0  163.08   18.30
  -6   8   0  137.49   21.50
  -6  -8   0   96.69   20.50
   6   8   0  174.88   23.80
  -6  -8   0  145.49   18.10
  -6  -8   0  149.59   20.60
   6   8   0  161.08   22.10
   6   8   0  145.59   20.00
  -6  -8   0  129.59   19.10
  -6  -8   0  147.89   24.50
  -6   8   0  135.59   26.70
  -6   8   0  142.49   20.80
   6  -8   0  159.78   21.40
   6   8   0  108.29   21.40
   6  -8   0  172.18   24.90
  -6   8   0  141.19   22.10
   6  -8   0  138.89   22.40
  -6   9   0  154.48   24.60
   6   9   0  171.18   25.20
  -6  -9   0  191.68   28.00
  -6   9   0  181.28   24.40
   6   9   0  215.68   26.80
   6  -9   0  222.08   28.80
  -6   9   0  229.38   30.00
   6  -9   0  158.88   22.60
  -6  -9   0  138.99   23.90
   6   9   0  225.08   28.00
   6  -9   0  152.28   27.20
  -7   1   0   -1.30    8.30
   7  -1   0    1.50    8.20
   7  -1   0    0.70    3.90
   7   1   0    5.50    4.60
  -7  -1   0   -2.80    8.50
  -7  -1   0    7.30    5.30
  -7   1   0   -2.00    4.70
  -7   1   0    1.90    4.60
   7  -1   0    7.90    8.40
  -7   1   0    9.10    5.80
   7   1   0    1.40    8.20
  -7  -1   0    3.10    5.30
  -7  -1   0   11.70    8.10
   7  -1   0   -0.30    4.10
   7   1   0   -7.30    8.00
  -7   1   0  -10.50    7.90
   7   1   0   -7.50    4.70
  -7  -2   0   -1.30    8.30
   7   2   0   -6.80    6.60
  -7  -2   0    6.20    9.70
   7  -2   0   -0.60    5.90
   7   2   0    6.90    6.20
   7  -2   0   12.40   10.10
  -7  -2   0   -2.20    6.90
  -7   2   0    3.60    6.30
   7   2   0    1.60    8.10
   7  -2   0  -10.90    5.70
  -7   2   0   -6.70    8.80
  -7   2   0   -1.20    9.10
  -7   2   0    7.10    6.70
   7   2   0    3.60    9.50
  -7  -2   0    2.60    7.20
   7  -2   0  -11.20    8.80
  -7   3   0    0.90    8.00
   7  -3   0    3.50   10.90
   7   3   0    9.40   10.90
   7   3   0   12.10    8.50
  -7  -3   0    2.10    8.40
  -7   3   0    0.50   10.50
   7  -3   0    5.80   10.30
   7  -3   0   -1.10    7.60
  -7  -3   0  -13.40   10.00
  -7   3   0    4.90    9.40
   7   3   0  -10.60    8.60
  -7  -3   0    1.50   11.30
  -7  -3   0   -1.80    7.60
  -7  -3   0    1.50    9.00
  -7   3   0    4.60    8.20
   7  -4   0   -9.40   10.80
  -7  -4   0   -7.60   11.00
  -7   4   0   -5.10   11.50
  -7   4   0   -2.10   11.30
   7   4   0   -1.80    9.50
  -7  -4   0   -1.20   10.20
  -7   4   0   -3.50    8.00
   7  -4   0   -9.70    8.70
  -7  -4   0   -2.80    8.40
   7  -4   0   14.20   11.90
   7   4   0   -7.30    7.70
   7   4   0   -4.50   10.70
  -7  -4   0   -4.20    8.30
   7   4   0  -22.60   10.40
  -7   4   0    3.30    8.20
  -7  -4   0   -7.30    8.90
   7  -5   0   -7.40   10.10
  -7  -5   0   11.40   10.10
   7  -5   0    9.10   13.10
  -7   5   0  -11.40   10.40
   7   5   0   -2.80    9.30
   7   5   0    5.10   11.80
   7   5   0   -6.40   11.90
  -7  -5   0   -4.70   11.70
   7  -5   0   -4.70   10.10
   7   5   0   -2.70    9.10
  -7  -5   0    0.50   11.00
  -7  -5   0  -17.10   10.60
  -7  -5   0    1.40   10.70
  -7   5   0   -2.40   11.10
  -7  -5   0   11.30   13.90
   7  -5   0   -5.90   11.10
  -7   5   0   -8.40   12.10
  -7   6   0    5.80   11.10
   7   6   0   -1.30   14.20
   7   6   0  -17.50   12.90
   7   6   0   -0.60   12.50
  -7  -6   0    3.90   16.00
  -7  -6   0    4.50   11.20
  -7  -6   0   16.50   13.00
  -7   6   0   -1.90   14.10
   7  -6   0    1.20   10.60
  -7   6   0   -2.20   14.50
  -7  -6   0    1.10   12.80
  -7  -6   0   11.80   12.10
   7   6   0  -23.50   12.00
   7  -6   0   -1.50   15.30
  -7  -6   0   -9.40   11.40
  -7   6   0    1.30   12.70
   7  -6   0  -12.60   16.50
   7   7   0   -8.30   11.80
   7  -7   0   -5.50   13.70
  -7   7   0   -3.80   14.90
   7   7   0  -10.70   13.30
  -7  -7   0   16.20   13.50
   7  -7   0  -23.30   13.30
  -7   7   0    0.40   12.40
  -7   7   0   29.20   13.60
   7  -7   0  -26.90   12.30
  -7  -7   0  -26.00   11.90
  -7  -7   0    8.20   13.00
   7   7   0   12.70   14.60
   7  -7   0   -0.70   17.50
  -7   7   0  -10.80   15.70
  -7  -7   0   -6.60   12.30
  -7   8   0  -25.50   15.70
  -7  -8   0   17.50   16.70
  -7   8   0    8.40   14.40
  -7  -8   0    6.50   14.10
  -7  -8   0  -21.90   13.60
   7  -8   0   -1.80   15.40
   7   8   0  -20.10   15.30
  -7  -8   0    4.30   19.90
   7  -8   0  -22.50   18.10
  -7  -8   0   -1.70   13.20
  -7   8   0   11.80   20.90
   7   8   0   21.90   17.90
   7  -8   0    9.80   15.60
   7   8   0   12.30   17.40
   7   9   0    7.50   18.50
   7   9   0  -13.40   17.00
  -7   9   0   13.30   18.80
  -7   9   0  -11.00   14.90
   7  -9   0    3.60   20.50
   7  -9   0   25.20   16.30
  -7  -9   0    7.40   21.20
   7   9   0  -26.20   15.60
  -8   0   0 5034.00  115.79
  -8   0   0 4921.31  115.29
  -8   1   0  851.41   24.00
  -8  -1   0  894.81   23.20
  -8   1   0  875.51   22.50
   8  -1   0  822.42   27.60
   8   1   0  865.71   22.30
   8  -1   0  857.01   21.50
  -8  -1   0  868.71   26.90
  -8   1   0  846.82   28.60
   8   1   0  859.81   27.80
  -8  -1   0  929.61   28.30
  -8   1   0  860.11   22.50
   8   1   0  802.92   22.20
  -8   1   0  882.41   27.50
  -8  -1   0  883.11   27.70
   8  -1   0  832.52   26.90
   8   1   0  883.51   27.90
  -8  -1   0  870.71   23.20
  -8  -2   0 1621.54   43.20
   8  -2   0 1714.23   42.50
  -8   2   0 1681.93   42.90
  -8   2   0 1661.23   39.10
   8  -2   0 1682.53   46.50
  -8   2   0 1692.43   45.90
  -8  -2   0 1614.14   46.30
  -8  -2   0 1697.33   45.40
  -8  -2   0 1659.33   46.50
   8  -2   0 1708.93   45.20
   8   2   0 1659.83   46.40
   8  -2   0 1639.74   42.20
   8   2   0 1663.33   42.70
   8   2   0 1680.83   43.20
  -8   2   0 1646.14   42.90
  -8  -2   0 1698.93   43.40
  -8   2   0 1695.23   45.00
   8   2   0 1550.04   45.60
  -8  -3   0    7.00    7.30
  -8  -3   0   22.40   11.40
  -8  -3   0   -2.00   10.50
   8   3   0    8.00    8.40
  -8  -3   0    6.10    9.50
  -8   3   0   20.40    8.40
  -8   3   0   16.40    8.50
  -8   3   0   21.80   10.80
  -8   3   0   22.90   12.40
   8  -3   0   11.80    7.70
   8  -3   0    8.60   10.20
   8  -3   0   21.70    7.70
   8   3   0    9.30    9.50
   8  -3   0   15.30   11.20
   8   4   0   35.70   11.90
   8   4   0   52.19    9.90
   8   4   0   62.49   11.00
  -8  -4   0   61.89   11.40
  -8   4   0   63.39   11.00
  -8  -4   0   25.40   12.20
  -8  -4   0   43.50   13.00
  -8  -4   0   50.19   11.70
  -8  -4   0   44.40   10.80
  -8   4   0   49.70   13.90
   8  -4   0   42.50   12.80
  -8   4   0   42.80   10.40
   8  -4   0   74.99   10.80
   8  -4   0   44.80   11.00
   8   4   0   50.29   11.50
  -8   4   0   19.30   12.60
  -8  -5   0  143.79   18.60
  -8  -5   0  153.68   17.80
   8  -5   0  156.78   18.90
   8   5   0  193.38   21.80
   8  -5   0  169.28   18.70
   8  -5   0  166.48   18.60
   8   5   0  200.38   19.70
  -8   5   0  174.48   17.80
   8   5   0  158.98   21.70
  -8   5   0  185.98   20.40
  -8  -5   0  148.09   18.40
  -8   5   0  164.58   21.30
   8   5   0  172.38   19.40
  -8   5   0  166.88   18.10
  -8  -5   0  187.68   23.30
  -8  -5   0  189.68   18.60
   8  -5   0  148.79   17.10
   8  -6   0 1096.19   43.70
  -8   6   0 1045.10   40.30
  -8  -6   0 1043.50   40.80
   8   6   0 1169.88   49.50
  -8  -6   0 1130.99   42.70
   8  -6   0 1005.30   40.10
   8   6   0 1096.09   43.10
   8  -6   0 1082.99   41.00
  -8  -6   0 1117.49   45.30
   8  -6   0 1050.19   44.10
  -8  -6   0 1057.59   42.60
  -8   6   0 1023.50   43.70
   8   6   0 1044.10   40.20
  -8   6   0 1033.40   41.60
   8   6   0 1048.50   44.00
  -8  -6   0 1072.69   39.80
  -8   6   0 1039.10   41.70
  -8  -6   0 1049.59   38.30
   8  -7   0  307.17   27.10
   8   7   0  307.57   28.50
  -8  -7   0  341.07   30.30
  -8   7   0  346.47   32.50
  -8   7   0  314.37   29.30
  -8  -7   0  340.27   25.90
   8  -7   0  317.87   32.20
   8  -7   0  346.97   28.20
  -8  -7   0  345.57   27.20
  -8  -7   0  329.27   26.10
   8  -7   0  295.17   27.90
   8   7   0  369.86   29.10
  -8   7   0  331.87   29.10
  -8   7   0  338.97   29.10
   8   7   0  317.27   30.50
   8  -8   0  444.36   33.70
  -8   8   0  401.26   31.30
   8  -8   0  384.36   31.50
   8   8   0  483.95   35.70
  -8   8   0  389.46   40.50
   8   8   0  447.56   34.00
  -8  -8   0  426.16   37.50
   8  -8   0  485.85   38.30
  -8  -8   0  449.86   32.20
  -8  -8   0  434.06   27.50
   8   8   0  407.46   31.20
  -8   8   0  420.96   35.60
  -8  -8   0  441.26   29.20
   8  -9   0   90.39   23.30
   8   9   0   99.79   22.90
  -8  -9   0  111.79   22.90
  -8   9   0  112.39   21.70
   8   9   0  109.99   19.50
  -8   9   0   94.59   22.00
  -8  -9   0  146.49   26.50
   8  -9   0   82.29   19.00
   8  -9   0  103.09   24.50
  -8   9   0   73.39   18.70
  -9   0   0   11.20    7.40
  -9   0   0   13.70    7.30
   9   1   0    2.60    4.30
   9   1   0   -7.40    8.20
  -9   1   0    2.90    4.80
  -9   1   0    5.30    4.50
  -9  -1   0   19.20    9.10
  -9  -1   0   -6.40    8.20
   9   1   0   -7.20    4.30
  -9   1   0   -2.50    8.10
  -9   1   0    5.60    9.00
   9  -1   0    4.30    3.30
   9   1   0    2.80    8.60
  -9   1   0    4.80    8.80
  -9  -1   0    4.00    5.30
   9  -1   0    4.90    8.50
  -9  -1   0    2.50    4.70
  -9  -1   0    7.50    9.10
  -9  -2   0   -7.40    9.50
  -9   2   0   -2.90    6.30
  -9  -2   0   -6.60    7.10
  -9   2   0   -3.30    5.60
   9  -2   0  -12.60    9.10
  -9  -2   0    9.30    9.30
   9  -2   0    5.70    5.70
  -9   2   0  -15.70    9.00
   9   2   0    0.30    8.10
   9   2   0   -3.20    6.30
   9   2   0    3.20    6.50
  -9   2   0   -4.50    7.50
  -9  -2   0    7.30    6.80
  -9   2   0   -9.60    4.70
  -9  -2   0   -2.70    8.10
   9  -2   0   -7.80    9.30
   9   2   0    3.50    9.60
   9  -2   0    2.50    6.50
  -9   3   0  -14.80    8.20
   9  -3   0    0.60    7.00
  -9  -3   0   -6.30    8.30
   9  -3   0   -1.50    7.60
   9  -3   0  -10.60   12.00
   9   3   0    4.40    7.20
  -9  -3   0   -2.50    6.60
  -9   3   0   -3.40   10.00
  -9  -3   0   -3.60    9.60
  -9  -3   0    8.90   10.90
   9   3   0    4.40   10.40
  -9   3   0   -7.90    7.30
   9   3   0   -7.60    7.50
  -9  -3   0   -0.80   10.70
  -9   3   0    1.10   11.70
   9  -3   0   -2.80    9.90
   9   3   0   -4.70   10.50
  -9  -4   0  -17.40    9.20
  -9  -4   0   -1.10    9.90
  -9   4   0   -8.60   11.20
   9   4   0   -8.20    9.40
  -9  -4   0    7.80    8.40
   9  -4   0    8.80   11.90
  -9   4   0   -4.30    8.80
   9   4   0   -2.30    9.10
  -9   4   0   -7.10    7.30
   9  -4   0    1.90   11.00
  -9  -4   0  -11.80    7.80
   9   4   0   -1.50    9.60
   9  -4   0    9.90    8.70
  -9   4   0    7.00   10.10
  -9  -4   0  -12.00   11.90
   9   5   0   18.40    9.90
  -9  -5   0   -9.80   13.00
  -9   5   0   -5.10   10.10
   9  -5   0  -11.10   12.90
   9   5   0    1.60   11.90
   9  -5   0   -5.20    9.70
   9  -5   0   -3.90   11.20
   9  -5   0  -13.70    5.30
  -9   5   0  -14.30   12.10
   9   5   0   -5.20    8.80
  -9   5   0   24.00   13.40
  -9  -5   0  -10.90   13.10
   9   5   0   -9.60   11.90
  -9  -5   0    6.00   10.60
  -9  -5   0   -6.10   10.50
  -9  -5   0  -20.00   13.20
  -9   5   0    9.20   11.00
  -9  -5   0   -7.20   11.00
  -9   6   0  -11.90   16.50
  -9  -6   0    1.90   12.90
  -9   6   0  -31.80   13.50
   9  -6   0    7.20   11.80
   9  -6   0  -11.10   11.30
  -9  -6   0  -11.30   11.20
   9   6   0  -14.10   14.10
  -9  -6   0    2.00    9.10
   9   6   0   -8.20   13.00
  -9   6   0    7.40   11.50
  -9   6   0   14.60   13.10
   9   6   0   -0.50   12.10
  -9  -6   0    3.70   13.20
   9   6   0   -2.00   12.20
  -9  -6   0  -11.20   13.50
   9  -6   0   23.50   13.90
  -9  -6   0    0.70   11.00
   9  -6   0   15.70   15.80
  -9   7   0    4.00   16.40
   9   7   0   31.60   15.60
  -9   7   0   24.30   13.40
  -9  -7   0   -1.20   13.50
  -9  -7   0   13.80   18.70
   9  -7   0   -9.90   11.40
   9   7   0  -20.80   10.70
   9  -7   0   13.90   13.70
  -9  -7   0    0.70   12.60
   9  -7   0  -31.50   16.40
  -9  -7   0    8.80   13.90
   9  -7   0  -16.70   13.00
  -9   7   0   19.50   16.90
  -9   7   0    2.00   14.40
  -9  -7   0  -12.10   12.30
   9   8   0   31.80   17.20
  -9  -8   0  -27.90   15.90
   9  -8   0   -6.90   14.80
  -9  -8   0  -21.30   12.40
  -9  -8   0  -26.10   17.90
   9   8   0   24.80   18.60
  -9   8   0   -2.20   16.80
  -9  -8   0  -26.70   11.90
  -9   8   0   12.90   18.90
  -9  -8   0    0.90   14.00
   9  -8   0   -3.80   12.30
   9  -8   0   12.50   20.00
   9  -9   0   10.10   21.10
  -9  -9   0  -30.70   19.70
  -9  -9   0  -17.70   15.10
   9   9   0   15.00   19.30
   9  -9   0  -10.70   16.60
  -9   9   0    6.10   16.20
  -9   9   0   -6.00   18.30
   9  -9   0  -25.60   14.30
 -10   0   0  596.14   22.10
 -10   0   0  591.14   21.10
 -10  -1   0 5460.35  131.69
 -10   1   0 5582.84  128.99
 -10  -1   0 5588.04  127.29
  10   1   0 5440.96  125.99
 -10  -1   0 5714.43  127.39
  10   1   0 5608.84  131.99
 -10   1   0 5517.05  132.29
 -10   1   0 5642.94  126.69
 -10   1   0 5614.54  131.69
  10   1   0 5825.72  126.39
 -10  -1   0 5670.03  132.19
 -10  -1   0 5479.55  131.79
 -10   1   0 5717.83  126.79
  10  -1   0 5602.24  131.99
  10  -2   0  326.77   18.50
  10  -2   0  345.97   13.90
 -10   2   0  344.57   18.50
  10   2   0  347.87   20.30
 -10  -2   0  346.67   15.80
 -10  -2   0  325.87   19.40
 -10   2   0  347.97   19.60
 -10   2   0  325.47   14.90
  10  -2   0  329.97   20.00
 -10  -2   0  311.87   19.90
 -10  -2   0  346.77   20.40
 -10   2   0  352.66   15.20
  10   2   0  333.37   14.60
  10   2   0  324.47   14.40
 -10   2   0  325.77   12.50
  10   2   0  346.47   20.50
 -10  -2   0  311.27   16.00
  10   3   0   22.10   11.20
 -10   3   0   38.20    8.50
 -10  -3   0   52.69   11.20
 -10   3   0   32.70   10.00
 -10   3   0   48.00    8.50
 -10  -3   0   38.30    8.90
 -10  -3   0   36.20   11.10
  10   3   0   33.20    8.70
  10  -3   0   39.10   14.40
  10  -3   0   49.00    8.70
  10  -3   0   36.00    7.60
 -10  -3   0   50.69   12.10
 -10  -3   0   49.99    9.50
  10   3   0   46.10    8.60
 -10   3   0   39.90   11.60
  10   3   0   41.20   11.70
  10  -3   0   61.19   10.90
  10   4   0   47.70   11.70
 -10   4   0   35.60   12.60
 -10  -4   0   30.70   11.20
 -10  -4   0   35.30    9.20
  10   4   0   21.80    9.70
 -10  -4   0   42.10   13.20
  10  -4   0   34.70    9.10
  10  -4   0   29.50   12.00
  10   4   0   21.80   12.30
  10  -4   0   28.60    9.10
 -10   4   0   33.30    9.80
 -10  -4   0   40.30   13.00
  10  -4   0   50.39   13.10
 -10   4   0   25.00   11.80
 -10  -4   0   25.20   10.20
 -10   4   0   33.90    9.80
 -10   5   0  974.70   36.60
 -10  -5   0 1017.10   38.00
 -10  -5   0 1029.00   37.50
  10  -5   0  915.71   39.30
  10   5   0  960.60   38.80
  10  -5   0  971.70   38.50
 -10   5   0  967.80   38.10
  10  -5   0  977.70   35.40
 -10  -5   0 1040.80   37.90
 -10   5   0  963.30   36.50
 -10  -5   0  988.60   39.60
 -10  -5   0  937.61   36.70
 -10   5   0 1011.60   38.60
  10   5   0 1033.50   36.10
 -10  -5   0  960.50   40.10
  10   5   0 1027.60   36.70
 -10  -6   0    8.90   16.70
 -10  -6   0   -3.40   12.00
  10   6   0    8.10   15.20
 -10  -6   0   12.10   13.30
  10  -6   0  -11.40   15.30
  10   6   0    0.20   11.00
 -10   6   0  -19.60   14.60
  10   6   0   20.20   12.80
 -10  -6   0   -5.30   12.60
 -10   6   0   -8.30   10.60
 -10   6   0   14.30   13.70
  10  -6   0  -12.90   15.00
 -10   6   0   11.80   15.70
  10  -6   0    9.40   10.50
  10  -7   0  816.82   38.40
 -10  -7   0  855.61   44.10
 -10  -7   0  848.22   38.20
 -10   7   0  821.72   40.00
 -10  -7   0  891.11   40.20
 -10  -7   0  870.41   40.10
  10  -7   0  823.72   38.70
 -10  -7   0  926.21   38.50
 -10   7   0  788.22   40.60
  10   7   0  956.30   40.40
  10   7   0  842.52   40.20
  10  -7   0  859.81   43.80
  10  -7   0  831.32   40.10
 -10   7   0  873.01   40.90
 -10   7   0  860.11   41.50
  10  -8   0  -19.30   18.30
 -10  -8   0   38.10   14.70
  10   8   0   28.50   16.60
  10   8   0   -6.60   17.40
 -10  -8   0   32.40   16.90
 -10   8   0   27.30   14.60
 -10  -8   0   22.70   19.80
 -10  -8   0    4.60   16.50
 -10   8   0   55.59   17.50
  10  -8   0   -4.90   13.80
 -10   8   0   21.70   17.80
 -10  -8   0   12.60   15.30
 -10  -9   0  253.77   30.20
  10  -9   0  217.48   29.30
  10  -9   0  253.47   29.60
 -10  -9   0  308.97   36.40
 -10   9   0  264.67   30.40
 -10   9   0  316.77   29.70
  10   9   0  274.87   26.90
  10  -9   0  206.18   25.30
  10   9   0  327.27   35.30
 -11   0   0   -0.40    8.50
 -11   0   0    6.80    7.70
 -11   1   0    6.00    4.30
  11   1   0   -1.90    3.40
  11  -1   0   -1.80    9.10
 -11  -1   0   -4.70    8.20
  11   1   0   -3.10    9.10
 -11   1   0   12.00    7.40
 -11   1   0    5.90    9.30
 -11   1   0   -8.10    9.00
  11   1   0    3.90    3.10
 -11  -1   0   10.40    8.90
 -11   2   0   -2.70    6.70
  11   2   0    3.40   10.30
 -11   2   0   -9.70    9.50
 -11  -2   0  -12.60    6.30
 -11  -2   0   15.50   10.10
  11  -2   0  -11.10    9.60
 -11  -2   0    9.40    9.10
 -11   2   0    4.70    9.00
 -11   2   0   -9.10    5.80
  11  -2   0   -1.90    5.40
 -11   2   0    4.60    6.10
  11  -2   0    1.50    5.20
  11   2   0  -15.60    9.40
  11   2   0   -0.50    5.60
  11  -2   0   -9.90    9.10
 -11  -2   0   -1.70    6.40
 -11  -3   0    2.30    7.80
  11   3   0   11.50   10.70
 -11   3   0    3.40    7.20
 -11  -3   0  -14.20    9.00
 -11   3   0   -9.30   10.30
 -11   3   0   13.10   10.40
  11   3   0    0.00    7.70
  11  -3   0   -4.20   10.00
  11  -3   0   -1.40    7.20
 -11   3   0   -6.90    6.50
 -11  -3   0   -1.90    9.00
  11   3   0    8.00   10.90
  11  -3   0   -3.00   10.40
  11  -3   0    6.60    7.10
 -11  -3   0    1.40    7.60
 -11  -3   0  -14.10    9.40
  11   3   0    2.40    7.70
 -11   4   0    3.50    8.70
 -11   4   0   -5.30   11.30
  11   4   0   -4.40    8.60
 -11  -4   0   -0.50   12.10
  11  -4   0    4.60   10.20
  11  -4   0   -1.70   11.40
 -11   4   0   -1.50    8.40
  11   4   0    6.30    8.30
  11  -4   0   -2.50    7.70
 -11   4   0   -7.00   11.30
  11  -4   0    6.40    8.10
 -11  -4   0   10.40   11.00
  11   4   0   -7.40    9.70
  11   4   0   11.40   11.70
 -11  -4   0   20.00   11.00
 -11  -4   0   -1.50    9.00
 -11  -4   0    7.60    9.60
 -11   5   0    2.00   13.00
 -11   5   0   -2.70   10.00
  11   5   0   -9.10   10.40
  11   5   0  -19.80   10.70
  11   5   0    4.90   13.00
 -11  -5   0   -6.90   14.00
 -11   5   0   -1.80   10.20
 -11  -5   0  -14.80   10.60
 -11  -5   0   -7.30   10.90
  11  -5   0   -6.70    9.20
 -11  -5   0   16.60   11.50
 -11  -5   0   10.50    9.90
 -11   5   0   -9.40   12.40
  11  -5   0   -7.10   12.80
  11  -5   0   -8.00   12.90
 -11  -5   0   21.30   13.10
 -11  -6   0   -4.20   14.10
 -11   6   0    8.20   15.10
 -11  -6   0    8.60   13.60
  11  -6   0    3.50   11.80
 -11  -6   0    0.80   12.60
 -11   6   0    0.70   10.60
 -11  -6   0  -10.90   12.20
  11   6   0    0.20   12.20
  11  -6   0   19.60   16.70
  11   6   0    5.20   15.40
 -11  -6   0   15.30   13.00
  11  -6   0  -12.90   12.80
 -11   6   0   -2.20   15.20
  11   6   0   10.80   12.00
 -11   6   0  -11.00   12.20
  11   7   0    7.80   17.20
 -11  -7   0   11.60   15.20
  11  -7   0   27.10   14.00
  11  -7   0   12.40   18.20
 -11   7   0   -7.70   16.40
 -11   7   0   17.60   16.90
 -11  -7   0   -6.50   15.60
 -11   7   0   11.30   14.70
  11   7   0   17.90   15.00
 -11  -7   0  -17.20   11.50
 -11   7   0   -5.80   13.40
  11  -7   0    6.90   13.60
  11   7   0    4.20   13.10
 -11  -7   0    6.90   14.20
 -11  -7   0   -8.60   11.90
  11   8   0  -24.80   14.40
  11   8   0  -17.40   15.60
 -11   8   0    0.80   17.00
  11  -8   0  -17.10   13.30
 -11   8   0  -43.10   16.40
  11  -8   0   22.10   20.50
  11   8   0    0.90   17.50
 -11  -8   0   52.89   20.70
 -11   8   0   -0.10   13.40
  11  -8   0  -31.60   15.20
 -11  -8   0   12.20   18.30
 -11   9   0    5.90   17.90
 -11  -9   0    0.50   20.90
  11  -9   0   44.60   15.50
 -11   9   0   28.60   19.30
 -11  -9   0   34.60   16.40
  11  -9   0   13.50   23.30
  11   9   0  -28.90   14.60
  11   9   0   19.70   20.20
 -11   9   0    0.50   16.60
  11  -9   0   41.40   15.90
 -12   0   0 9603.54  224.08
 -12   0   0 9999.00  224.88
 -12  -1   0    0.20    9.40
 -12  -1   0   12.60    4.60
 -12   1   0    3.80    4.10
  12   1   0    0.20    9.10
 -12   1   0    6.40    9.70
 -12  -1   0   11.60    9.60
 -12  -1   0    4.00    9.60
 -12   1   0   12.10    4.10
 -12   1   0   -6.00   10.20
 -12   1   0    8.50    7.10
 -12  -1   0    5.90    4.50
  12   2   0 1485.25   38.50
  12  -2   0 1471.65   43.60
 -12   2   0 1512.75   39.20
 -12  -2   0 1491.05   39.70
  12   2   0 1411.26   44.50
 -12  -2   0 1474.35   44.40
  12  -2   0 1439.56   44.50
  12  -2   0 1517.55   37.60
 -12   2   0 1511.45   44.40
  12   2   0 1523.55   45.10
 -12   2   0 1460.25   38.10
 -12  -2   0 1522.65   44.90
 -12  -2   0 1520.85   39.70
  12  -2   0 1502.15   37.60
 -12   2   0 1503.15   43.00
 -12  -2   0 1509.65   45.00
  12   2   0 1487.85   38.40
 -12   2   0 1528.25   39.10
  12  -3   0  294.97   21.60
 -12  -3   0  310.47   21.00
 -12   3   0  342.67   17.00
  12  -3   0  325.27   21.10
  12  -3   0  335.87   19.90
 -12  -3   0  335.37   22.60
 -12   3   0  347.67   17.60
 -12  -3   0  337.97   21.10
  12   3   0  321.17   22.10
  12   3   0  322.77   22.40
  12  -3   0  337.87   16.40
  12   3   0  330.87   17.30
 -12   3   0  311.77   19.40
 -12  -3   0  332.77   18.80
 -12   3   0  372.16   23.10
  12   3   0  343.77   17.20
 -12  -3   0  375.36   18.60
 -12   4   0   27.80    9.20
  12   4   0   28.80    9.50
  12  -4   0   27.30   12.80
 -12   4   0   25.10   10.40
 -12  -4   0   37.60   12.20
 -12  -4   0   35.50   13.40
  12  -4   0   41.90   12.40
  12   4   0    4.00   11.80
 -12   4   0   28.40   11.90
 -12  -4   0   23.80   11.20
  12  -4   0   26.40    9.70
  12   4   0   35.60   10.20
  12  -4   0   19.70    8.30
 -12  -4   0   29.80    9.70
 -12   4   0   30.90   12.40
 -12  -4   0   21.90   10.10
  12   4   0   23.30   12.40
 -12  -5   0   54.59   15.00
 -12   5   0   36.20   14.20
  12  -5   0   64.09   14.00
  12  -5   0   38.40   11.10
 -12   5   0   61.69   12.60
 -12   5   0   61.89   15.40
 -12  -5   0   43.20   12.50
  12   5   0   58.89   15.40
  12   5   0   54.99   14.40
 -12   5   0   74.19   12.80
 -12  -5   0   66.69   16.70
  12  -5   0   53.89   12.60
 -12  -5   0   64.59   13.90
  12  -5   0   56.69   16.90
 -12  -5   0   74.89   12.10
 -12  -5   0   66.49   14.80
  12  -6   0 1502.55   49.80
 -12   6   0 1434.86   50.39
  12   6   0 1434.96   49.90
 -12   6   0 1488.65   50.49
 -12  -6   0 1422.76   50.39
  12  -6   0 1445.46   51.69
 -12  -6   0 1407.26   50.49
  12   6   0 1498.05   54.99
 -12   6   0 1513.85   52.99
 -12  -6   0 1433.66   51.39
 -12  -6   0 1443.16   54.99
 -12  -6   0 1528.85   50.69
  12  -6   0 1463.65   54.39
 -12   6   0 1471.45   50.59
  12   6   0 1619.14   49.60
 -12   7   0  142.89   18.30
  12  -7   0  129.69   19.00
 -12  -7   0  141.69   23.20
 -12  -7   0  141.69   19.10
  12  -7   0  150.18   27.10
 -12   7   0  131.39   23.30
  12   7   0  195.78   24.90
 -12   7   0  137.49   19.30
  12  -7   0  139.29   17.90
  12   7   0  148.09   22.80
 -12  -7   0  183.38   23.90
 -12   7   0  147.39   21.30
  12   7   0  152.38   18.20
 -12  -7   0  161.98   19.80
 -12  -7   0  113.89   19.50
  12   8   0  159.38   24.90
 -12  -8   0  202.48   26.40
 -12  -8   0  188.98   23.20
  12  -8   0  184.48   26.20
  12  -8   0  237.68   27.50
 -12   8   0  194.38   24.20
  12  -8   0  186.78   22.10
 -12   8   0  158.08   23.00
 -12  -8   0  185.28   25.90
  12   8   0  165.78   21.90
 -12  -8   0  190.28   24.70
 -12   8   0  195.08   23.20
  12   8   0  174.88   23.40
  12  -9   0   40.30   18.20
 -12   9   0   80.39   23.00
 -12   9   0   37.80   19.00
 -12   9   0   58.39   18.70
 -12  -9   0   14.10   17.10
  12  -9   0   48.60   23.10
  12  -9   0   27.70   19.90
  12   9   0   42.30   17.80
  12   9   0   41.40   21.40
 -13  -1   0  -12.00    9.70
  13   1   0    0.40    9.20
 -13   1   0  -12.00   10.30
 -13  -1   0    7.10    8.50
 -13  -1   0  -24.40    9.00
 -13   1   0  -14.10    9.50
 -13  -1   0   -1.40    6.00
 -13   1   0   -0.20    7.30
 -13  -1   0    1.10    4.50
 -13   1   0   -0.10    4.10
  13   2   0   -5.00    5.40
 -13  -2   0   -2.60   10.40
  13  -2   0    1.00    4.70
 -13   2   0    3.90    6.30
  13  -2   0   -1.60    9.10
 -13   2   0    8.80    9.60
 -13  -2   0   -1.50    6.10
  13   2   0  -11.50   11.20
 -13   2   0    4.10    5.70
  13   2   0    0.10    5.20
 -13  -2   0   -2.60    6.90
 -13   2   0    5.30    9.90
  13   2   0  -11.50   10.00
 -13   2   0    5.00    6.10
  13  -2   0    6.00   17.80
 -13  -2   0   -4.70   10.20
 -13  -2   0   -2.30    9.70
  13  -2   0   -5.40    4.50
 -13  -3   0    1.60    9.80
 -13  -3   0  -15.90    7.90
  13   3   0    7.70   10.90
  13   3   0    2.90    7.00
 -13   3   0    1.30    7.30
 -13   3   0   -6.30   10.10
 -13   3   0    4.60    4.90
  13   3   0   19.70   11.80
  13  -3   0   -9.50    9.80
 -13  -3   0    3.30    8.00
 -13  -3   0   -9.10   10.60
  13  -3   0   -9.10   11.60
 -13   3   0   -6.20    9.70
 -13  -3   0    9.30   10.70
  13  -3   0   -1.00    6.20
 -13   3   0   17.70    8.00
  13  -3   0    4.70    6.50
  13   4   0   -1.40    8.30
 -13   4   0   12.70   11.90
  13  -4   0   14.80   12.40
 -13  -4   0    2.80    9.40
 -13   4   0   -0.20    8.30
 -13  -4   0   10.00   12.70
  13   4   0  -12.70    7.60
 -13   4   0  -24.80   10.60
  13   4   0   -5.40   11.50
 -13  -4   0  -15.20   10.50
  13  -4   0   -3.00    7.50
 -13   4   0   -1.90    9.00
  13   4   0    0.60   11.80
  13  -4   0   15.40   12.10
 -13  -4   0  -11.20    8.50
 -13  -4   0   23.90   13.40
  13   5   0    1.60    9.70
  13   5   0    1.50   13.50
 -13   5   0  -11.20   13.80
 -13  -5   0  -21.50   11.30
  13  -5   0    7.70   10.80
 -13  -5   0  -13.90   11.00
  13  -5   0    2.90    9.20
 -13  -5   0   10.80   11.10
  13   5   0   -0.80   10.80
 -13   5   0   -0.90   10.30
  13  -5   0  -11.40   15.10
 -13  -5   0  -14.90   14.40
 -13   5   0    8.40   12.00
 -13  -5   0   -8.50   10.30
  13   5   0   23.30   12.40
  13  -5   0   -2.10   13.60
 -13   5   0    0.50   10.20
 -13  -6   0   10.80   13.70
  13  -6   0    1.00   10.90
  13  -6   0   13.60   11.40
 -13   6   0  -10.90   11.10
 -13   6   0    3.40   15.30
 -13   6   0    1.20   13.20
 -13  -6   0    2.50   12.60
  13   6   0    5.70   12.30
 -13  -6   0    1.00   16.50
  13  -6   0   -9.70   14.30
 -13  -6   0   -1.80   13.10
 -13   6   0    2.20   12.00
  13   6   0    0.20   15.40
  13  -6   0   28.40   17.00
  13   7   0   -3.20   14.40
 -13  -7   0  -25.10   13.70
  13  -7   0    6.60   15.40
 -13   7   0   -0.40   16.50
 -13  -7   0   -2.80   18.30
 -13  -7   0   -4.60   12.80
 -13   7   0   -0.70   18.50
 -13  -7   0  -10.40   15.40
  13   7   0   -2.80   13.60
  13  -7   0   -3.90   12.10
 -13  -7   0   -9.60   13.80
  13   8   0   16.50   16.90
  13  -8   0   31.70   15.30
 -13  -8   0    8.80   16.10
 -13   8   0    0.90   14.90
  13   8   0   11.80   15.90
 -13   8   0   24.20   16.30
 -13  -8   0   13.70   15.00
 -13  -8   0  -17.90   15.00
 -13  -8   0  -12.50   18.80
  13   8   0  -19.30   14.20
  13  -8   0    6.20   19.40
 -13  -8   0    5.60   17.20
 -13   9   0   -7.90   17.80
  13  -9   0    8.30   14.10
  13  -9   0   32.30   23.30
  13   9   0    4.70   19.50
 -13   9   0  -29.10   14.40
 -13  -9   0   18.90   16.70
  13   9   0   -3.30   15.30
 -14   0   0   62.89    9.80
 -14   0   0   89.09   11.70
 -14   0   0   74.79    9.90
 -14  -1   0 1259.87   39.00
 -14   1   0 1292.17   39.90
 -14   1   0 1294.47   31.50
 -14  -1   0 1258.17   39.40
 -14   1   0 1292.17   31.50
 -14   1   0 1235.28   40.20
 -14  -1   0 1306.97   40.20
 -14   1   0 1325.97   36.60
 -14  -1   0 1304.27   32.30
 -14  -1   0 1293.37   32.40
  14   1   0 1246.48   40.50
  14   2   0  202.48   11.00
 -14  -2   0  200.18   18.30
 -14   2   0  201.88   12.20
 -14  -2   0  202.98   13.20
 -14   2   0  223.08   18.90
  14   2   0  196.68   18.70
  14  -2   0  215.98    9.20
 -14   2   0  208.48   11.90
  14   2   0  216.78   19.00
 -14   2   0  217.08   13.20
  14  -2   0  199.68   18.50
  14  -2   0  205.78    9.40
  14   2   0  195.98   11.00
 -14  -2   0  205.68   13.40
 -14  -2   0  225.38   19.00
 -14   2   0  226.28   17.30
 -14  -2   0  191.48   17.20
  14   3   0   76.59   13.70
 -14  -3   0   76.49    9.70
  14  -3   0   66.89   13.00
 -14  -3   0   85.89   12.20
 -14  -3   0   90.09   14.20
 -14   3   0   84.39    9.60
  14   3   0   82.19   11.10
 -14   3   0   91.09   12.30
 -14  -3   0   80.29   12.90
 -14   3   0   66.39    8.30
 -14  -3   0   71.69   10.00
 -14   3   0   57.19   13.50
  14  -3   0   63.79   12.50
  14   3   0   75.09    9.40
  14  -3   0   66.99    8.10
 -14   3   0   85.49    8.50
  14   3   0   67.89   13.10
 -14   3   0   77.69   12.10
  14  -3   0   87.29   10.90
 -14   4   0   13.30   12.40
  14   4   0   22.10    9.40
  14  -4   0   16.80   12.70
  14  -4   0   30.60    8.10
 -14  -4   0   27.70   13.50
 -14  -4   0   15.40    9.50
  14   4   0   17.70    9.30
 -14  -4   0   18.20    9.50
  14  -4   0   36.00    9.50
 -14   4   0   23.20    9.10
  14   4   0   37.70   13.40
 -14  -4   0   24.10   15.80
 -14   4   0   18.80    8.90
 -14   4   0   40.80   12.30
 -14  -4   0   25.00   12.30
  14  -4   0   25.70   13.30
  14   4   0   23.10   12.80
 -14  -5   0  108.79   18.50
  14   5   0  132.69   17.90
 -14  -5   0  111.79   16.20
 -14   5   0   93.09   13.50
  14   5   0  111.39   17.80
 -14  -5   0  110.89   14.80
 -14   5   0  132.89   20.30
  14   5   0   99.09   16.20
 -14   5   0  112.39   14.10
  14  -5   0  131.89   16.50
 -14   5   0   96.49   16.10
 -14  -5   0  130.59   18.50
 -14  -5   0  118.99   16.80
  14   5   0  112.99   13.30
  14  -5   0  103.99   17.40
  14  -5   0   98.09   14.20
  14  -5   0  105.19   12.50
 -14  -5   0  108.39   14.50
  14   6   0   26.60   12.80
 -14  -6   0   31.70   17.80
 -14  -6   0   26.40   12.20
 -14   6   0    7.10   15.80
  14  -6   0   30.60   12.00
  14  -6   0   16.60   11.50
 -14   6   0   16.70   12.90
 -14  -6   0   32.00   15.10
  14  -6   0   19.50   15.10
 -14  -6   0   21.20   14.00
 -14   6   0   23.60   15.70
 -14  -6   0   54.19   16.20
  14  -6   0   -7.60   15.80
  14   6   0   40.90   17.10
 -14   6   0   25.40   12.90
 -14   7   0  401.76   29.90
  14  -7   0  365.86   41.40
  14   7   0  420.66   34.20
 -14   7   0  397.56   32.50
  14  -7   0  396.16   27.40
  14   7   0  432.66   29.70
 -14  -7   0  393.76   41.50
  14   7   0  392.86   37.50
  14  -7   0  477.75   32.90
 -14   7   0  403.56   28.50
 -14  -7   0  408.26   35.60
 -14   8   0   37.80   17.10
  14   8   0    3.10   18.50
  14   8   0   22.80   16.70
 -14  -8   0  -13.40   19.40
 -14   8   0    3.80   16.90
 -14  -8   0   48.30   16.40
  14  -8   0    9.90   14.60
  14  -8   0   42.40   16.00
 -14  -8   0   28.70   17.80
 -14  -8   0   12.00   16.90
  14  -8   0  -20.00   19.10
  14  -9   0   71.69   17.40
 -14  -9   0  101.29   22.40
 -14   9   0   87.89   20.90
  14  -9   0   44.60   24.00
 -14   9   0   74.99   21.20
 -14  -9   0   46.80   23.30
 -15   0   0   14.20    9.10
 -15   0   0    3.40    9.10
 -15   0   0   -3.00   10.50
 -15  -1   0   14.80    4.70
 -15  -1   0    5.80    4.70
 -15   1   0    8.10    4.00
 -15  -1   0   25.00   10.60
 -15   1   0   15.40    7.90
 -15  -1   0   14.10    9.90
 -15  -1   0   12.20    9.60
 -15   1   0    6.80   10.30
 -15   1   0    2.20   10.20
  15   2   0  -15.50    9.40
  15  -2   0   -2.30    3.30
 -15   2   0    7.40   10.40
 -15  -2   0    1.40   10.50
 -15  -2   0   16.90   10.70
 -15   2   0    6.60    5.60
  15  -2   0    4.00   10.90
 -15  -2   0    0.70    6.30
 -15   2   0    2.20    7.40
 -15  -2   0   10.70    6.50
 -15  -2   0    0.20   10.00
 -15   2   0    6.90    5.40
  15   2   0   -5.40    5.10
  15   2   0    5.00    4.60
 -15   2   0   -9.90    9.20
 -15   3   0   -1.90    5.40
  15   3   0    0.90    6.10
  15   3   0    6.10   11.20
 -15  -3   0    0.90   11.30
  15  -3   0   11.90   10.90
 -15   3   0   24.60   11.40
  15  -3   0    5.20    6.60
 -15  -3   0    9.50    8.20
  15   3   0   -3.30    6.30
  15  -3   0    7.40    5.90
 -15  -3   0    8.30    7.80
 -15  -3   0    0.10   11.20
  15  -3   0   -8.50   11.00
  15   3   0  -12.60   10.80
 -15   3   0    3.90    7.20
 -15  -3   0  -10.00   10.00
 -15   3   0   -4.20    6.90
 -15   4   0   -9.80   12.10
 -15   4   0   -7.70    8.80
 -15  -4   0    6.60   13.10
 -15  -4   0  -15.30   14.50
  15   4   0   -1.50   12.50
  15  -4   0    2.60    7.90
 -15   4   0   -6.90    8.70
 -15  -4   0   -8.10    8.40
 -15   4   0   -7.20   10.90
  15   4   0   -4.20   10.10
  15  -4   0  -11.20   11.60
 -15  -4   0  -13.10   11.60
  15   4   0   -3.80   12.60
  15  -4   0  -11.40   11.80
 -15  -4   0    9.40    9.10
 -15  -5   0   -9.10    9.90
 -15  -5   0   10.10   12.30
  15   5   0   -1.50   10.40
  15   5   0   -5.40   10.90
 -15  -5   0   -7.20   12.60
  15  -5   0   18.80   14.70
 -15  -5   0   -2.60   10.80
 -15  -5   0   -3.70   12.40
 -15   5   0   -1.10   10.00
 -15  -5   0   -8.50   14.40
  15  -5   0   -7.10   13.30
 -15   5   0   -3.50   11.10
  15   5   0   17.70   14.80
 -15   5   0   13.50   13.30
  15  -5   0   12.70   10.60
  15  -5   0    1.50    7.60
  15   5   0  -13.90   11.80
 -15   6   0   12.20   12.50
 -15  -6   0   12.90   14.50
 -15  -6   0  -17.70   11.90
 -15  -6   0    5.30   12.80
  15  -6   0    3.00   11.80
  15  -6   0  -12.20   13.90
  15   6   0  -20.60   15.10
  15  -6   0  -14.00   13.50
  15  -6   0    5.60   18.70
 -15   6   0  -18.30   14.40
  15   6   0  -13.50   10.30
 -15   6   0  -17.90   11.30
 -15  -6   0   -6.40   12.70
  15   6   0    1.50   11.70
 -15   6   0   -6.00   15.50
  15  -7   0   -2.50   13.20
 -15  -7   0   15.20   15.40
 -15  -7   0   25.00   19.20
 -15   7   0  -24.70   15.40
 -15  -7   0   -0.30   14.80
  15  -7   0    3.90   20.10
  15   7   0   -7.60   14.80
 -15   7   0   -2.10   16.10
  15   7   0    4.60   17.10
  15  -7   0    2.20   13.20
 -15   7   0    7.10   13.80
  15   7   0   14.00   13.60
 -15  -7   0    0.90   16.60
 -15   8   0   16.20   15.60
 -15  -8   0   13.20   14.80
  15  -8   0  -17.60   13.50
  15   8   0   19.30   17.40
  15  -8   0   17.40   15.50
 -15   8   0    6.30   17.00
 -15  -8   0  -26.50   18.10
 -15   8   0   36.70   30.30
 -15  -8   0   -7.80   15.20
  15  -8   0  -17.50   21.30
  15   8   0  -22.30   14.90
 -15  -8   0   25.40   20.60
 -15  -9   0    7.20   20.90
 -15   9   0    0.70   17.60
 -15  -9   0  -16.70   17.50
 -15   9   0   10.40   17.60
  15  -9   0   19.10   24.20
 -16   0   0  159.78   15.00
 -16   0   0  164.28   17.00
 -16   0   0  169.78   15.40
 -16   1   0 1135.29   38.30
 -16   1   0 1117.79   27.80
 -16   1   0 1105.29   37.30
 -16  -1   0 1108.69   37.50
 -16  -1   0 1131.49   28.80
 -16   1   0 1121.29   34.00
 -16  -1   0 1053.19   36.50
 -16   1   0 1126.99   27.80
 -16  -1   0 1120.89   28.80
 -16  -1   0 1120.99   36.40
 -16  -2   0  182.28   19.20
 -16  -2   0  188.48   12.70
 -16  -2   0  206.68   12.70
 -16  -2   0  177.58   20.00
  16   2   0  178.98    9.80
 -16  -2   0  194.08   19.30
 -16   2   0  197.78   11.80
  16  -2   0  186.68   20.00
  16   2   0  222.08   19.20
 -16   2   0  179.98   11.50
  16   2   0  182.08    9.20
 -16   2   0  188.88   17.40
 -16   2   0  183.68   14.10
 -16   2   0  203.98   18.80
  16   3   0  147.99   12.30
 -16   3   0  123.59   13.00
  16  -3   0  142.89   11.20
 -16  -3   0  120.89   14.80
 -16   3   0  138.89   10.80
  16  -3   0  120.99   10.80
 -16  -3   0  114.29   14.00
  16   3   0  110.99   11.80
 -16  -3   0  148.29   14.20
 -16  -3   0  133.59   16.10
  16   3   0  136.39   16.20
 -16   3   0  144.89   17.30
  16   3   0  166.68   20.60
 -16   3   0  144.39   16.50
  16  -3   0  191.98   21.40
 -16  -3   0  146.89   19.90
 -16   3   0  133.79   10.50
  16  -3   0  138.59   18.20
 -16   3   0  136.39   13.00
  16  -4   0   83.19   11.40
 -16  -4   0   80.59   15.90
  16   4   0   77.59   10.20
 -16  -4   0   70.39   11.20
  16   4   0   79.09   15.50
  16  -4   0   96.59   16.20
  16  -4   0   66.79   14.70
 -16   4   0   61.89   10.40
 -16  -4   0   78.69   14.70
  16  -4   0   82.09    9.80
 -16   4   0   81.49   11.50
 -16   4   0   92.69   16.70
  16   4   0   80.59   10.70
 -16  -4   0   69.29   15.80
 -16   4   0   59.69   13.30
 -16  -4   0   71.79   11.40
  16   4   0   80.89   18.10
 -16   5   0   27.40   15.60
  16  -5   0   55.19   17.20
  16   5   0   54.09   12.00
  16  -5   0   33.80   14.90
 -16  -5   0   44.70   14.20
 -16  -5   0   20.20   15.60
 -16  -5   0   40.40   14.90
 -16   5   0   10.10   10.20
  16  -5   0   25.20   10.70
 -16   5   0   23.10   13.90
 -16  -5   0   29.40   12.20
 -16   5   0   35.80   11.00
 -16  -5   0   19.00   16.10
 -16  -5   0   20.00   11.10
  16   5   0   -0.60   14.10
 -16  -6   0  954.60   39.70
  16  -6   0  915.71   45.40
  16  -6   0  886.41   40.20
  16   6   0  911.31   49.70
  16   6   0  953.30   38.60
 -16  -6   0  920.41   41.40
  16   6   0  897.51   36.70
 -16   6   0  956.80   38.80
 -16   6   0  985.70   42.80
  16  -6   0  961.50   37.10
  16  -6   0  783.82   38.40
 -16  -6   0  927.11   45.50
 -16   6   0  990.30   45.90
 -16   6   0  960.00   39.80
 -16  -6   0  858.21   42.60
 -16  -6   0  966.30   40.20
  16  -7   0    8.50   14.70
 -16  -7   0    3.20   16.70
 -16   7   0   11.80   13.80
 -16  -7   0  -13.30   18.20
 -16  -7   0  -14.30   15.90
  16   7   0    0.50   13.90
  16  -7   0  -14.40   10.90
  16  -7   0  -12.10   19.90
 -16  -7   0    2.60   14.80
 -16   7   0    2.50   16.40
 -16   7   0  -29.50   17.90
  16   7   0   -1.30   14.70
  16   7   0   17.90   16.20
  16  -8   0   91.69   23.40
  16   8   0   99.99   18.20
  16   8   0   76.79   21.90
 -16   8   0  103.19   21.00
 -16  -8   0   80.89   19.50
  16  -8   0  118.99   18.30
 -16   8   0   76.29   18.10
 -16  -8   0   86.69   19.90
  16   8   0  118.99   21.40
 -16  -8   0   75.59   23.10
 -17   0   0   -0.10    9.70
 -17   0   0   -8.40    8.10
 -17   0   0    4.00    9.40
 -17  -1   0    8.70    8.90
 -17   1   0    1.40   10.00
 -17  -1   0    7.40    4.70
 -17  -1   0   10.20   10.30
 -17  -1   0    8.60    4.70
 -17  -1   0   14.30   10.60
 -17   1   0   12.70    8.40
 -17   1   0    6.90    3.90
 -17  -2   0   -1.80    6.10
  17  -2   0    1.90   11.60
 -17  -2   0   -0.30   10.80
  17   2   0   -0.20    4.10
 -17   2   0   -3.10   10.70
 -17   2   0   -2.00    5.80
 -17   2   0   -1.20    5.80
 -17   2   0   -8.50    7.30
  17   2   0    1.00   11.60
 -17  -2   0   19.90   10.80
  17   2   0   -6.60    3.60
 -17  -2   0   -5.40    5.80
 -17  -2   0   -3.20   11.10
 -17   2   0  -13.10    9.90
  17   3   0    5.50   11.70
 -17   3   0  -14.90    6.10
  17   3   0   -5.40    5.80
 -17  -3   0    1.60    8.00
  17  -3   0    4.90    5.20
 -17   3   0   -6.80   10.40
  17   3   0   -3.50   11.10
 -17  -3   0   25.40   12.70
 -17  -3   0   -2.50    7.30
 -17  -3   0    3.90   12.00
  17  -3   0    1.80   11.10
  17  -3   0    6.70   10.60
 -17   3   0    9.60    6.70
 -17   3   0    4.80   11.20
  17   3   0   -1.20    6.00
 -17   3   0    0.10    6.40
 -17   3   0   -0.60    6.70
  17  -3   0    3.50    5.90
 -17  -3   0   -7.50   10.60
 -17  -4   0   24.30   12.60
  17  -4   0    1.50    8.00
 -17  -4   0   -3.60   13.30
 -17   4   0  -10.50   11.50
 -17   4   0  -12.80   12.50
  17   4   0   -5.00    6.90
  17  -4   0    9.10   12.70
 -17  -4   0    9.80   10.30
 -17  -4   0    6.60   13.80
  17   4   0  -21.20   11.80
  17  -4   0   30.40   15.70
 -17   4   0    2.50    8.80
  17  -4   0   -0.20    6.80
 -17  -4   0  -12.70    7.80
 -17   4   0   -7.50    8.80
  17   4   0  -15.60   10.50
  17   4   0  -14.10    8.60
 -17  -5   0  -28.50   14.30
 -17   5   0    0.60   13.40
  17  -5   0   11.30   11.10
 -17   5   0  -18.20   10.50
  17  -5   0   -6.50   16.40
 -17   5   0    9.50   10.40
  17  -5   0    5.90   13.90
 -17  -5   0    7.70   10.40
 -17  -5   0    1.80   13.70
  17   5   0    4.20   10.70
 -17  -5   0  -20.50   15.00
 -17  -5   0   10.40   11.20
 -17   5   0    3.50   14.60
  17   5   0  -20.90    9.40
  17   5   0   -4.90   14.30
 -17  -5   0   -1.30   12.60
  17   6   0    1.10   12.30
  17   6   0    1.10   13.00
 -17  -6   0  -14.70   15.10
 -17   6   0    9.20   14.80
  17   6   0   -0.40   11.60
 -17  -6   0  -13.80   16.40
 -17   6   0    4.90   12.20
 -17  -6   0   15.40   12.50
 -17   6   0   10.50   12.20
  17  -6   0    6.80   14.90
 -17   6   0   -2.90   16.20
  17  -6   0   -0.90   11.20
  17  -6   0   -4.20   16.40
 -17   7   0  -19.00   12.50
 -17  -7   0  -30.90   15.80
  17   7   0   12.30   14.40
  17   7   0    2.20   17.30
 -17  -7   0   14.40   19.10
 -17  -7   0    6.80   15.60
 -17  -7   0  -27.90   13.00
 -17   7   0  -19.90   18.10
 -17  -7   0  -10.80   16.40
 -17   7   0   -3.20   15.80
  17  -7   0   -0.20   14.60
  17  -7   0   19.10   14.50
  17  -7   0   -6.90   17.90
 -17  -8   0   47.40   21.30
 -17   8   0   29.80   15.70
  17  -8   0   -7.50   13.80
  17  -8   0  -14.90   21.50
  17  -8   0    8.50   12.60
 -17  -8   0  -13.90   15.60
 -17   8   0    7.50   17.10
  17   8   0  -14.70   17.30
 -18   0   0 1378.66   42.30
 -18   0   0 1371.76   42.80
 -18   0   0 1412.66   43.90
 -18   0   0 1390.46   44.60
 -18  -1   0  540.45   17.20
 -18  -1   0  570.04   26.70
 -18  -1   0  575.94   26.30
 -18   1   0  585.94   17.50
 -18   1   0  569.84   23.70
 -18   1   0  561.64   16.00
 -18  -1   0  576.34   17.30
 -18  -1   0  578.44   27.00
 -18   1   0  554.44   27.50
 -18   2   0   24.20    8.60
 -18   2   0   32.50    6.60
 -18  -2   0   23.60    6.50
 -18   2   0   23.40   11.60
  18   2   0   19.10   11.00
 -18  -2   0    7.20   11.50
 -18  -2   0   55.39   12.90
 -18   2   0    8.20   11.10
 -18  -2   0   23.70   10.90
 -18  -2   0   24.80    7.00
 -18   3   0   10.50    7.70
 -18  -3   0   -9.30   11.30
 -18   3   0    6.00    7.50
 -18   3   0   -5.70    7.00
  18   3   0    3.80    6.40
 -18  -3   0   -9.90    8.40
  18  -3   0   -8.60   11.40
 -18  -3   0    8.20   12.40
 -18  -3   0  -13.60    7.90
  18  -3   0   14.30    5.80
  18  -3   0    6.50    4.80
 -18   3   0   -1.10   11.50
  18   3   0  -10.00   11.30
  18   3   0    2.70   11.70
  18   3   0    5.70    6.30
 -18   3   0   19.20   10.80
 -18   3   0    6.80    6.80
  18  -4   0    1.10   12.50
 -18  -4   0    8.50   13.80
 -18   4   0   15.60   15.20
  18   4   0   36.80   14.30
 -18  -4   0    6.10   14.10
 -18  -4   0   30.20    9.30
  18   4   0   26.90    9.50
  18  -4   0   19.20    8.10
 -18  -4   0   20.10   10.60
  18  -4   0   21.00    7.10
  18   4   0   31.10   14.50
 -18  -4   0   29.40   13.50
 -18   4   0    5.70    8.80
 -18   4   0   12.00    9.20
 -18   4   0   16.40   12.40
  18  -4   0    2.70   13.30
 -18  -5   0   36.00   14.00
 -18   5   0   29.50   12.10
 -18  -5   0   35.90   17.30
 -18   5   0   32.20   10.90
 -18  -5   0   46.70   13.80
  18  -5   0   14.20   10.70
  18   5   0   25.80   15.80
 -18  -5   0   12.30   11.00
 -18  -5   0   16.20   16.20
  18   5   0   27.20   10.80
 -18   5   0   21.80   14.60
 -18   5   0   41.20   16.00
  18  -5   0   26.30   16.30
 -18  -5   0   50.99   16.10
  18   6   0   48.00   15.60
 -18   6   0   61.39   14.90
 -18  -6   0   79.59   15.20
 -18  -6   0   43.10   18.50
  18   6   0   20.20   11.70
 -18  -6   0   83.49   17.60
 -18   6   0   17.00   15.30
 -18  -6   0   30.50   13.10
  18  -6   0   59.19   19.30
 -18   6   0   35.90   13.20
  18  -6   0   25.60   15.40
  18   6   0   87.99   19.80
  18   6   0   80.19   14.60
 -18   6   0   41.50   17.50
 -18  -6   0   72.39   19.40
  18  -6   0   59.09   12.90
  18   7   0  252.97   31.50
  18   7   0  233.68   31.90
 -18  -7   0  258.17   28.50
  18  -7   0  281.77   32.40
 -18   7   0  281.77   30.60
  18  -7   0  281.17   33.80
 -18  -7   0  294.27   30.20
 -18   7   0  265.17   25.40
 -18  -7   0  310.47   31.70
 -18   7   0  306.87   28.60
 -18  -7   0  284.37   30.50
 -18  -7   0  292.77   34.60
  18  -7   0  259.77   28.20
 -18  -8   0   86.79   20.00
 -18   8   0  119.99   21.30
  18  -8   0   64.59   23.20
 -18   8   0  109.29   19.30
 -18  -8   0   88.69   24.20
  18   8   0  128.39   22.00
 -19   0   0   25.50   11.10
 -19   0   0   30.50    9.70
 -19   0   0    9.40    9.90
 -19   0   0    0.20    8.90
 -19  -1   0    7.60    4.50
 -19  -1   0   19.80    9.70
 -19   1   0    4.70    3.70
 -19  -1   0    2.90   10.60
 -19   1   0   -2.50    8.30
 -19   1   0    1.50    8.70
 -19  -1   0   23.30   12.30
 -19   1   0    7.10    3.90
 -19   1   0  -14.60   11.40
 -19   1   0   -8.40   10.40
 -19  -2   0   -0.70    6.40
  19   2   0   19.60   11.60
 -19  -2   0   -7.70    6.00
 -19  -2   0   -3.80   10.30
 -19   2   0  -20.70   10.70
 -19  -2   0   -5.10   11.50
 -19  -2   0  -15.20   10.60
 -19   2   0   -0.30    5.90
 -19   2   0   11.70   12.80
 -19   2   0  -11.60    5.40
 -19   2   0   -0.20    8.90
  19   3   0   -3.40    6.30
  19   3   0    9.10    7.70
 -19   3   0   -8.60    6.80
  19  -3   0    3.00    4.20
 -19   3   0    0.80   10.70
 -19  -3   0   16.90    8.60
 -19   3   0    7.00    7.50
 -19  -3   0  -13.20    7.20
 -19   3   0    8.20    7.60
 -19  -3   0    6.10   11.70
 -19   3   0  -15.50    7.40
 -19  -3   0   -9.20   12.30
  19   3   0   -8.10   11.60
  19  -3   0  -12.30   11.20
 -19  -4   0   14.50   14.40
 -19  -4   0   -6.80   13.50
 -19   4   0  -11.60   18.10
 -19   4   0   11.10    9.40
  19  -4   0    2.10    6.30
  19   4   0    0.10    6.90
  19  -4   0    7.60    7.70
  19  -4   0  -10.20   13.10
 -19   4   0    3.90    8.60
 -19   4   0    7.50   12.50
 -19  -4   0   24.90   12.00
  19   4   0  -15.70   12.90
 -19  -4   0    5.50   12.20
 -19  -4   0   -1.70    9.80
  19   4   0   -7.10   12.70
  19  -4   0   -0.70   12.10
  19   4   0   -4.40    8.00
 -19  -4   0    8.60    9.50
 -19  -5   0  -18.20   11.10
 -19   5   0  -14.90   14.50
 -19  -5   0   21.50   11.10
 -19  -5   0   -8.40   15.10
  19  -5   0    0.60    9.60
 -19  -5   0   -2.60   14.40
 -19   5   0    4.30   13.60
 -19  -5   0  -32.90   14.90
  19   5   0  -18.90   13.90
  19  -5   0   19.70   26.40
  19   5   0    5.40    9.60
  19  -5   0   -9.70   15.10
 -19   5   0    2.90    9.70
 -19   5   0    4.00   11.20
 -19  -6   0   -3.60   12.30
  19  -6   0    2.30   13.80
 -19   6   0    2.20   11.30
  19  -6   0    9.30   17.40
  19   6   0    0.60   15.40
  19   6   0   12.00   16.20
 -19  -6   0  -19.70   14.00
 -19  -6   0   10.70   15.40
  19   6   0    9.60   11.10
 -19   6   0   20.10   15.20
 -19  -6   0   25.90   17.20
  19  -6   0   -8.00   11.20
 -19  -6   0    4.50   14.50
 -19   7   0   22.00   19.00
  19   7   0   33.30   19.00
 -19   7   0   -8.10   15.00
 -19   7   0   29.50   13.70
 -19  -7   0  -15.80   16.60
  19   7   0  -22.60   11.80
 -19  -7   0   -8.60   15.80
  19  -7   0  -11.60   18.20
 -19  -7   0    6.40   14.30
 -19  -7   0  -33.70   15.90
  19   7   0   -7.10   16.50
  19  -7   0   -4.10   10.40
 -19  -7   0   -8.40   18.70
 -19   8   0   24.80   17.70
  19  -8   0  -28.10   21.70
 -19   8   0   42.30   18.10
  19   8   0   16.40   18.20
 -19   8   0  -18.60   14.10
 -19  -8   0    1.90   23.70
 -19  -8   0   12.30   16.70
 -20   0   0   23.50   10.00
 -20   0   0   47.30   13.30
 -20   0   0   49.50   11.70
 -20   0   0   32.90   12.40
 -20  -1   0    0.80    4.80
 -20  -1   0    5.70   10.40
 -20   1   0   12.00   10.20
 -20   1   0   -4.30    9.00
 -20   1   0   18.30   13.10
 -20  -1   0   16.80   11.60
 -20   1   0    7.30    3.80
 -20   1   0    9.80    3.80
 -20  -1   0    6.20   10.90
 -20   1   0    5.80   12.00
 -20  -2   0  269.37   23.00
 -20   2   0  266.77   13.20
 -20   2   0  286.37   17.80
 -20   2   0  272.87   22.60
 -20  -2   0  287.77   14.60
  20   2   0  251.77   22.80
 -20  -2   0  287.17   14.70
 -20   2   0  301.27   13.50
 -20  -2   0  271.27   23.00
 -20  -2   0  240.28   27.80
 -20   2   0  255.47   21.60
 -20  -3   0    8.60   12.40
 -20  -3   0    2.50   12.00
 -20  -3   0    5.30    8.60
 -20   3   0   13.90    7.60
  20   3   0    2.30    5.80
 -20   3   0    1.60    8.10
 -20   3   0   14.50   14.50
 -20  -3   0   -0.80    8.10
 -20  -3   0   -2.00   13.10
 -20   3   0   17.40    8.60
 -20   3   0   17.70    7.70
 -20   3   0   33.50   12.10
  20   3   0   12.30    6.10
  20  -3   0   17.40   12.90
  20   3   0   16.30   13.10
 -20   4   0    2.50    8.70
 -20  -4   0   11.20   10.00
  20  -4   0    2.90    6.30
  20  -4   0    8.90   14.10
  20   4   0    5.00   12.70
 -20   4   0    9.50   14.50
 -20   4   0   14.60   10.10
 -20   4   0    5.80   12.60
 -20  -4   0   10.80    8.90
 -20  -4   0    0.50   14.20
  20  -4   0   14.00   12.70
  20  -4   0    8.80    7.60
 -20  -4   0   16.90   14.70
  20   4   0   29.60    7.60
  20   4   0   16.60    8.20
 -20  -4   0   31.10   15.20
  20   4   0    3.00   13.60
 -20   5   0   -9.60   16.70
 -20  -5   0   -5.40   11.20
 -20  -5   0   37.80   16.80
  20   5   0   24.80   16.30
  20  -5   0  -15.00   14.60
 -20   5   0    9.40   11.00
  20  -5   0   17.90    9.50
  20  -5   0   11.60   14.40
 -20   5   0    6.50   15.40
  20   5   0   23.50   10.60
 -20   5   0   -2.50   12.10
 -20   6   0  139.89   21.60
  20  -6   0  174.78   17.50
 -20  -6   0  154.48   22.50
 -20   6   0  146.29   19.50
 -20  -6   0  208.28   23.10
  20  -6   0  168.98   20.60
  20   6   0  153.18   22.80
  20   6   0  208.98   27.50
 -20  -6   0  133.79   20.40
 -20  -6   0  152.78   23.40
 -20   6   0  127.29   16.10
  20   6   0  133.19   18.10
  20  -6   0  178.28   25.00
 -20  -6   0  182.58   23.10
 -20  -7   0   90.09   21.10
 -20  -7   0  106.99   18.80
  20  -7   0  102.29   14.20
  20   7   0   76.29   14.90
 -20  -7   0  123.49   24.10
  20   7   0   94.59   20.70
  20   7   0  129.39   23.50
 -20   7   0   81.29   19.00
 -20   7   0  111.49   20.50
 -20   7   0  132.09   17.30
  20  -7   0   79.99   24.10
  20   8   0   37.90   20.90
 -20   8   0  108.69   18.70
 -20  -8   0   63.09   18.50
 -20   8   0  112.29   21.00
  20  -8   0   95.99   24.70
 -20   8   0   60.69   21.60
 -21   0   0   11.10    9.90
 -21   0   0   21.10   11.60
 -21   0   0   12.10   10.60
 -21   0   0   -0.10   10.30
 -21  -1   0    6.20    4.80
 -21  -1   0   -4.90   11.20
 -21   1   0   -2.40   11.90
 -21   1   0    9.10   12.00
 -21  -1   0   -4.90   10.60
 -21  -1   0    4.50    4.60
 -21   1   0    7.00    9.80
 -21  -1   0    5.00   12.50
 -21   1   0    1.20    9.90
 -21  -2   0   -9.80   12.30
 -21  -2   0   -4.40    6.70
 -21  -2   0   21.40   11.90
 -21   2   0  -10.40    8.90
 -21  -2   0    7.00   12.20
 -21   2   0   17.50   12.00
 -21   2   0   -7.50    5.20
 -21   2   0   -8.10    9.20
 -21   2   0    0.20    5.70
 -21  -3   0    3.10   12.20
  21   3   0    8.80    5.40
 -21  -3   0   10.90    7.70
  21   3   0   21.50   13.60
 -21   3   0   -4.00    7.50
 -21   3   0  -13.00   10.50
  21  -3   0   30.90   15.00
 -21   3   0  -24.10   14.00
 -21   3   0   -8.70    8.30
 -21   3   0    3.30    7.40
  21   3   0    4.40    5.10
 -21   3   0    0.80    8.50
 -21  -3   0    7.20   13.70
 -21  -3   0   -4.90   12.30
 -21  -3   0    4.10    8.60
 -21   4   0    6.20   14.00
 -21  -4   0  -15.30   13.90
 -21  -4   0   24.30   14.80
 -21   4   0   -3.90    8.70
 -21   4   0   -2.60   12.80
 -21   4   0    7.10    8.60
  21   4   0  -16.30   13.10
  21   4   0    4.20    7.80
 -21  -4   0  -23.10   13.90
 -21  -4   0    9.00    9.80
  21   4   0    2.20   12.90
  21  -4   0   12.60   13.90
 -21  -4   0    6.50    9.70
  21   4   0   20.90    7.50
  21  -4   0    5.50    6.80
 -21  -5   0   -6.20   10.10
 -21  -5   0   17.90   16.80
  21  -5   0    3.70    8.90
 -21  -5   0  -17.40   15.10
  21  -5   0    8.30   15.60
  21   5   0   -7.40   15.40
 -21   5   0    3.20   13.80
 -21   5   0   -2.60    9.90
  21  -5   0   -9.30   14.20
 -21   5   0   -4.90   15.30
 -21  -5   0   -1.40   11.90
 -21  -5   0  -21.90   15.30
 -21  -5   0   -2.80   15.30
 -21   5   0   -9.10    9.30
  21  -5   0   -4.80    9.10
 -21   6   0    7.00   12.70
 -21   6   0   -9.20   14.00
  21  -6   0   13.40   13.50
  21  -6   0    9.10    9.60
  21   6   0   -8.40    8.90
 -21   6   0   24.40   19.40
 -21  -6   0    0.90   17.50
 -21  -6   0    8.80   15.00
 -21  -6   0  -12.60   11.00
 -21  -6   0   -8.50   19.10
 -21  -6   0   -3.20   15.60
  21  -6   0  -24.30   21.60
  21   6   0   10.70   17.00
  21   6   0  -22.70   15.10
 -21   7   0    8.50   19.10
 -21   7   0    2.90   16.00
  21   7   0  -12.00   11.40
 -21  -7   0   -4.40   18.40
 -21  -7   0   -0.30   13.70
  21   7   0  -33.20   13.60
  21  -7   0   12.00   10.20
 -21   7   0  -25.90   10.90
 -21  -7   0    0.20   17.80
  21  -7   0   33.60   20.30
  21   7   0  -17.10   16.40
 -21  -8   0   19.40   21.60
 -21  -8   0  -12.80   15.70
 -21   8   0   10.50   19.70
  21  -8   0   41.70   24.90
 -22   0   0  559.14   27.90
 -22   0   0  612.34   29.20
 -22   0   0  548.45   27.20
 -22   0   0  591.54   31.10
 -22   1   0  176.48   17.90
 -22   1   0  212.88   22.10
 -22  -1   0  205.78   21.00
 -22  -1   0  220.98   10.20
 -22   1   0  220.58   19.40
 -22  -1   0  206.98   20.40
 -22  -1   0  198.98   21.20
 -22  -1   0  201.68   10.00
 -22   1   0  172.48   23.50
 -22  -2   0    2.70    6.30
 -22   2   0   17.60   10.00
 -22   2   0   21.90   13.10
 -22   2   0    7.00    5.90
 -22   2   0   11.60   10.00
 -22  -2   0   -1.20    6.70
 -22  -2   0   10.60   13.10
 -22   2   0   11.60    5.70
 -22   2   0   28.00   12.80
 -22  -3   0   16.30   14.40
 -22  -3   0    9.70   13.10
 -22   3   0    9.00   12.10
 -22  -3   0    5.80   12.80
 -22   3   0   13.60    9.20
 -22  -3   0   12.90    8.70
 -22   3   0   11.60    7.70
 -22   3   0   18.00    8.70
  22   3   0   35.90   14.40
 -22   3   0   11.40    7.70
 -22  -3   0   13.70    8.60
 -22  -4   0   76.89   18.30
  22  -4   0   80.59   18.60
 -22   4   0   60.59   10.80
 -22  -4   0   71.59   15.40
  22   4   0   74.39    9.50
 -22  -4   0   57.79   16.80
  22   4   0   72.89   16.90
 -22  -4   0   38.20   19.00
 -22   4   0  101.69   16.00
  22  -4   0   85.29    8.30
 -22  -4   0   86.99   13.00
 -22   4   0   57.89   10.90
 -22   4   0   66.09   18.30
 -22   4   0   75.19    8.80
 -22   4   0   77.89    8.50
  22  -5   0  187.18   16.20
  22  -5   0  212.38   23.00
  22   5   0  232.68   17.40
 -22  -5   0  218.18   25.80
 -22  -5   0  194.18   23.40
 -22   5   0  205.38   20.40
 -22   5   0  242.08   20.40
 -22  -5   0  206.48   20.80
 -22  -5   0  240.68   29.10
  22   5   0  171.98   21.90
  22  -5   0  230.78   15.30
  22   5   0  205.18   17.70
 -22  -5   0  241.78   28.80
 -22   5   0  250.77   27.20
 -22  -5   0  197.08   20.60
 -22   5   0  159.78   19.30
  22  -5   0  208.48   27.50
 -22  -6   0   77.59   21.00
  22   6   0  117.89   21.70
 -22  -6   0  138.39   26.30
  22  -6   0   58.19   22.20
 -22   6   0   83.39   21.70
 -22  -6   0   81.69   19.50
 -22  -6   0  116.79   25.60
 -22   6   0  104.29   16.00
 -22  -6   0   71.99   15.30
 -22   6   0   96.29   17.60
  22  -6   0  103.49   17.40
  22   7   0    6.50   11.70
 -22   7   0   30.00   20.60
  22   7   0  -32.60   16.20
 -22   7   0  -14.30   18.50
 -22  -7   0    2.30   14.10
  22  -7   0   10.00   10.40
  22   7   0    7.30   17.10
  22  -7   0  -12.80   18.60
 -22   7   0   22.50   13.70
 -22  -7   0   29.10   20.50
 -23   0   0    8.80   11.50
 -23   0   0    8.20   11.30
 -23   0   0   -4.60   11.80
 -23   0   0    8.30   10.50
 -23  -1   0    1.20   12.00
 -23  -1   0    7.30   12.10
 -23  -1   0   10.10    4.70
 -23  -1   0   13.40   11.20
 -23   1   0  -19.40   12.40
 -23   1   0   10.30   10.80
 -23   1   0    9.60   10.10
 -23   1   0   -1.70   12.60
 -23   2   0   -4.90    5.50
 -23   2   0  -22.20   11.40
 -23  -2   0  -10.00    6.40
 -23  -2   0    4.20   11.50
 -23   2   0   -0.50    5.90
 -23   2   0    6.40   10.20
 -23  -2   0    6.20    6.50
 -23   2   0    3.10   10.70
 -23  -2   0    6.30   13.60
 -23   2   0  -23.90   12.40
 -23   3   0   -0.10   13.90
 -23   3   0   18.80   12.60
 -23   3   0   -8.60    9.20
 -23  -3   0  -17.60   13.30
 -23  -3   0   11.30    9.10
 -23  -3   0    1.00   13.60
  23   3   0   -6.80   14.50
 -23   3   0    6.00    7.20
 -23   3   0   -3.00    7.30
 -23  -3   0   -9.00   13.10
  23   4   0   -1.00    7.00
 -23   4   0   19.50   17.30
 -23  -4   0   10.10   10.20
  23  -4   0  -12.30   15.30
 -23  -4   0   17.80   15.70
 -23   4   0   24.50   13.80
 -23   4   0    7.20    7.60
 -23  -4   0    0.10   10.40
 -23   4   0  -11.20    8.80
 -23  -4   0   21.80   15.20
 -23  -4   0   -3.40   18.70
  23   4   0   -3.30   14.10
 -23  -5   0    7.30   15.80
 -23   5   0   17.60   14.20
  23  -5   0    3.80    7.00
  23   5   0    1.30   15.10
  23   5   0   -3.30    8.30
 -23  -5   0   15.30   17.20
 -23  -5   0   35.00   17.50
  23   5   0    4.30    9.40
 -23  -5   0   -1.40   14.70
 -23  -5   0  -10.30   11.00
 -23   5   0  -15.50    9.30
  23  -5   0    9.20   18.00
  23   5   0    2.10   14.50
 -23   5   0   19.30   18.40
 -23   5   0   17.00   11.20
 -23   6   0   14.40   12.00
 -23  -6   0  -22.00   16.10
  23  -6   0  -10.50   11.60
  23  -6   0   30.60   18.40
 -23  -6   0    5.80   19.20
 -23  -6   0   25.40   17.00
  23   6   0   20.50   17.50
 -23   6   0   13.50   14.80
 -23  -6   0   22.40   13.00
  23   6   0    2.00   18.40
 -23  -6   0   -3.40   17.60
 -23   6   0   18.60   16.70
 -23   7   0  -37.90   25.20
 -23  -7   0   21.80   20.00
 -23   7   0   -1.20   13.40
 -23  -7   0   14.80   13.90
  23   7   0   15.20   18.10
  23  -7   0   27.00   22.10
 -24   0   0   34.10   13.80
 -24   0   0   24.20   12.60
 -24   0   0   22.40   11.90
 -24   0   0   24.60   12.90
 -24   1   0  198.18   22.00
 -24  -1   0  247.98   23.30
 -24  -1   0  208.28   10.20
 -24   1   0  204.18   19.70
 -24   1   0  224.38   20.30
 -24  -1   0  269.67   23.90
 -24  -1   0  193.18   28.60
 -24  -1   0  227.08   10.40
 -24   1   0  239.38   19.70
 -24   2   0   39.00    6.50
 -24  -2   0   37.10   15.20
 -24  -2   0   47.00   15.20
 -24   2   0   39.90   14.50
 -24  -2   0   27.40    7.10
 -24   2   0   50.09   12.20
 -24  -2   0   46.90   13.50
 -24   2   0   44.70   11.60
 -24   2   0   36.70    6.50
 -24   2   0   52.39   14.20
 -24  -3   0   37.20   14.90
 -24   3   0   31.30    8.30
 -24   3   0   31.10   14.10
 -24  -3   0   25.70    9.10
 -24  -3   0   73.59   16.90
 -24  -3   0   32.80    9.90
 -24   3   0   51.49   17.30
  24   3   0   54.59   17.50
 -24  -3   0   40.30   16.00
 -24   3   0   44.00   10.40
 -24  -3   0   26.70   16.00
 -24   3   0   40.00    8.20
 -24  -4   0   35.20   16.60
 -24  -4   0   80.39   17.80
 -24  -4   0   42.60   19.90
  24   4   0   48.60   17.10
 -24   4   0   68.49   15.10
  24   4   0   52.49    9.60
 -24  -4   0   38.00   11.70
 -24   4   0   65.19   10.80
 -24  -4   0   46.20   11.20
 -24   4   0   55.49   16.50
 -24   4   0   49.70    8.90
  24  -4   0   41.90   16.30
 -24   4   0   51.69   11.00
  24  -5   0   -5.20   18.20
  24   5   0  -11.60    8.20
  24   5   0   12.30    8.40
 -24   5   0  -16.00   17.30
  24  -5   0    5.20    6.60
 -24  -5   0   -3.80   16.60
 -24  -5   0   -8.50    9.90
 -24   5   0  -10.80    9.20
 -24   5   0   14.00   13.70
 -24  -5   0   21.10   16.30
  24   5   0  -22.70   13.70
 -24  -5   0  -24.30   14.40
 -24  -5   0   13.20   16.50
  24   5   0  -19.70   15.20
  24  -6   0  176.88   15.60
  24   6   0  240.58   30.60
 -24  -6   0  187.08   25.30
 -24  -6   0  171.78   23.40
 -24   6   0  129.69   21.50
 -24   6   0  197.38   25.20
  24  -6   0  172.88   20.70
 -24   6   0  160.48   17.50
  24   6   0  179.58   18.80
 -24  -6   0  183.58   20.40
  24   6   0  152.68   22.30
 -24  -6   0  243.28   27.90
  24  -6   0  192.88   26.20
 -24   7   0   18.90   12.60
  24   7   0   -1.60   18.30
 -24  -7   0    0.90   23.20
  24  -7   0  -27.80   18.20
 -24  -7   0  -19.60   12.40
 -24   7   0   19.70   17.30
 -25   0   0   -9.80   10.90
 -25   0   0   -3.00   11.30
 -25   0   0   -4.40   11.30
 -25   0   0   -9.70   11.40
 -25   0   0    3.00   12.50
 -25  -1   0    7.80   11.40
 -25   1   0    5.70   11.50
 -25   1   0   -6.50   13.00
 -25  -1   0   14.30   12.90
 -25  -1   0   23.60   15.00
 -25   1   0   11.60   14.30
 -25  -1   0   -2.20    4.60
 -25   1   0    0.90   10.60
 -25  -1   0   -4.80   12.70
 -25   1   0    6.90   11.00
 -25   2   0   17.10   13.50
 -25   2   0   -5.20    5.40
 -25  -2   0  -20.60   10.80
 -25   2   0   -0.80    5.60
 -25   2   0  -13.90   10.20
 -25   2   0   -3.50   11.20
 -25  -2   0   -8.70   13.70
 -25  -2   0    4.40    6.40
 -25   2   0  -22.70   12.40
 -25  -2   0    5.80   14.30
 -25  -2   0   -9.00   13.20
 -25  -2   0    2.60    6.40
 -25   2   0   16.10   11.50
 -25  -3   0   11.40   16.80
 -25  -3   0    0.30    8.20
 -25  -3   0   -1.20   13.20
 -25   3   0    5.50    7.70
 -25   3   0  -14.50   11.70
 -25   3   0    0.90    9.70
 -25   3   0   -4.30   10.00
 -25  -3   0   -0.10   15.50
 -25   3   0   15.20   16.40
 -25  -3   0   -3.90   14.50
 -25  -4   0    6.00   10.60
 -25   4   0    7.90   13.00
 -25  -4   0    9.80   15.90
 -25  -4   0  -29.70   14.40
 -25  -4   0  -25.50   13.70
 -25   4   0    6.20    8.30
 -25   4   0    6.80   15.10
 -25   4   0  -12.10    9.30
  25   4   0   23.00   18.30
 -25   4   0  -10.80    7.90
  25  -5   0  -27.10   17.50
  25   5   0   22.60   18.90
 -25  -5   0  -24.80   17.40
 -25  -5   0  -21.60   10.40
 -25   5   0   -1.40    9.50
 -25  -5   0  -14.60   15.20
 -25   5   0   -6.50   15.80
 -25   5   0   -5.80   13.20
  25   5   0    4.30    7.70
 -25  -5   0  -22.90   16.20
  25  -6   0   -2.30    7.70
 -25   6   0    4.50   11.00
 -25  -6   0   17.40   12.30
  25   6   0   -0.80   17.60
  25  -6   0   -9.00   16.80
 -25  -6   0   -3.60   18.30
 -25  -6   0  -15.40   16.90
 -25   6   0   17.80   15.30
 -25   6   0   23.40   17.20
  25   6   0   -9.60   15.60
 -25   7   0    1.50   18.20
  25  -7   0   17.10   21.60
  25   7   0    0.60   18.50
 -25   7   0   11.00   15.20
 -26   0   0   30.50   14.80
 -26   0   0    9.80   12.60
 -26   0   0   36.30   14.40
 -26   0   0   34.20   12.30
 -26   0   0   14.20   14.30
 -26   0   0   26.20   13.20
 -26   1   0   12.50   11.80
 -26  -1   0    8.20   13.50
 -26  -1   0    3.40   12.30
 -26   1   0   -2.90   11.10
 -26  -1   0    8.40   13.00
 -26  -1   0    9.30   13.30
 -26  -1   0  -15.80   12.30
 -26   1   0   10.50   13.90
 -26   1   0    4.00   14.20
 -26   1   0   27.60   15.80
 -26  -2   0   98.29   17.60
 -26  -2   0   84.79   15.30
 -26  -2   0   82.49   11.00
 -26   2   0   75.09   18.00
 -26   2   0   86.79   16.90
 -26  -2   0   82.59   11.30
 -26   2   0   85.39    9.60
 -26   2   0  121.19   15.00
 -26   2   0   95.39   16.50
 -26   2   0  117.69   14.30
 -26  -2   0   67.79   16.90
 -26   2   0   81.89    9.40
 -26  -2   0   72.09   17.30
 -26   3   0   26.10   10.80
 -26  -3   0   22.60    9.00
 -26  -3   0   26.70    9.50
 -26   3   0   33.90   11.10
 -26  -3   0   28.90   15.90
 -26  -3   0   26.80   16.50
 -26   3   0   41.10    8.50
 -26   3   0   36.80   13.70
 -26  -3   0   -1.70   15.10
 -26   3   0   36.00    8.00
 -26   4   0   50.39   14.60
 -26   4   0   57.39   10.20
 -26  -4   0   88.79   19.20
 -26  -4   0   51.49   12.20
 -26   4   0   64.59   11.50
 -26   4   0   64.09   19.20
 -26  -4   0   48.40   11.10
 -26  -4   0   68.49   18.60
 -26  -4   0   45.20   17.00
  26   4   0   79.79   24.10
 -26  -4   0   89.79   19.20
 -26   5   0   73.69   17.40
 -26   5   0   93.39   19.10
 -26  -5   0   54.09   18.90
 -26   5   0   79.19   13.20
 -26  -5   0   97.69   14.60
  26   5   0   84.19   10.00
 -26  -5   0  122.69   20.80
  26   5   0   52.09   18.80
  26  -5   0  127.09   22.80
 -26  -5   0   65.19   19.80
 -26  -6   0    2.30   13.00
 -26   6   0    0.80   18.30
  26  -6   0    3.00    7.20
  26   6   0    0.10   17.10
 -26   6   0    2.80   16.50
 -26  -6   0    2.50   18.10
 -26   6   0    2.20   10.90
 -26  -6   0    1.80   21.60
  26  -6   0  -11.50   18.20
 -26   7   0   95.99   22.80
 -26   7   0   70.59   15.70
  26  -7   0   83.89   24.40
 -26  -7   0   63.89   22.30
 -26  -7   0   42.90   16.00
 -27   0   0   18.50   14.70
 -27   0   0   -6.00   12.90
 -27   0   0   -5.90   11.80
 -27   0   0   15.00   13.10
 -27   0   0    2.30   14.40
 -27   0   0   -2.10   12.50
 -27   1   0   13.30   12.50
 -27  -1   0   15.50   13.30
 -27   1   0    3.00   14.10
 -27   1   0   -0.10   11.70
 -27  -1   0   19.80   14.00
 -27   1   0  -21.10   14.80
 -27   1   0   -4.10   11.50
 -27  -1   0  -17.60   12.30
 -27  -1   0   -1.10   12.90
 -27   1   0   -7.70   11.00
 -27  -1   0   -2.50   11.90
 -27   2   0   -7.30   11.20
 -27   2   0   18.90   11.70
 -27   2   0   -0.10    4.80
 -27  -2   0    4.60    6.50
 -27   2   0   -3.80   10.40
 -27   2   0  -33.00   13.10
 -27   2   0   -3.20    5.20
 -27   2   0    3.20   14.10
 -27  -2   0   -2.30   13.30
 -27  -2   0  -15.60   13.70
 -27  -2   0   -8.90   15.60
 -27   3   0   -9.20   10.40
 -27   3   0   -1.80   14.60
 -27  -3   0   -2.40   15.60
 -27  -3   0   23.50   14.20
 -27   3   0    7.60    7.50
 -27  -3   0   -5.70   15.10
 -27  -3   0    7.60    8.50
 -27  -3   0   14.30    9.30
 -27   3   0   11.40    7.30
 -27   3   0  -13.80   11.70
 -27   3   0   -4.20   10.20
 -27  -3   0   -1.30   16.30
 -27  -4   0    7.20   18.90
 -27  -4   0  -14.00   14.90
 -27  -4   0   -0.30    9.80
 -27   4   0  -30.80   15.90
 -27   4   0    0.40    8.40
  27   4   0    2.80   15.50
 -27   4   0   14.00   14.70
 -27   4   0   -4.10    8.80
 -27  -4   0    6.70   15.30
 -27  -4   0   28.40   17.10
 -27  -5   0   23.80   18.30
 -27   5   0   -9.90   13.60
 -27   5   0  -22.70   16.60
  27   5   0   -7.10    8.10
  27  -5   0    4.90   18.30
  27   5   0    7.90   17.10
 -27   5   0  -12.20    8.70
 -27   6   0    6.60   11.00
 -27  -6   0    2.10   12.70
  27   6   0   -9.70   16.40
  27  -6   0  -18.20   16.70
 -27  -6   0   -2.30   18.70
 -28   0   0    9.90   11.00
 -28   0   0  -12.10   12.20
 -28   0   0   14.90   12.10
 -28   0   0   -2.10   13.10
 -28   0   0   34.50   13.90
 -28   0   0   20.90   15.00
 -28  -1   0  199.58   24.70
 -28   1   0  230.78   22.60
 -28   1   0  195.88   22.00
 -28  -1   0  253.07   25.80
 -28   1   0  214.08   21.30
 -28  -1   0  200.48   22.60
 -28  -1   0  232.68   24.60
 -28   1   0  166.58   21.70
 -28  -1   0  241.88   24.00
 -28   1   0  213.58   21.30
 -28   1   0  201.98   24.80
 -28  -2   0   10.40   13.90
 -28   2   0    0.90   13.00
 -28   2   0   14.40    4.80
 -28  -2   0    0.90   14.10
 -28   2   0   13.20   12.20
 -28   2   0   -8.10    9.90
 -28   2   0   24.90   16.30
 -28  -2   0   -0.80    6.40
 -28  -2   0   10.40    6.80
 -28  -2   0   22.00   15.50
 -28   2   0   17.40   12.00
 -28   3   0  260.77   19.70
 -28   3   0  234.78   15.20
 -28   3   0  242.38   23.00
 -28  -3   0  266.87   28.50
 -28   3   0  265.27   19.70
 -28  -3   0  274.37   17.30
 -28  -3   0  266.27   17.30
 -28  -3   0  248.48   28.70
 -28  -3   0  232.58   25.30
 -28   3   0  273.67   26.90
 -28  -3   0  251.27   29.20
 -28   3   0  239.78   14.70
 -28   4   0   -0.30   15.10
 -28   4   0  -12.70   12.40
 -28  -4   0    9.90   18.50
 -28  -4   0  -33.60   17.20
 -28  -4   0  -16.10   14.60
 -28  -4   0   14.40   10.30
 -28   4   0   11.00    9.90
 -28   4   0   -0.30    8.20
 -28  -4   0   15.40   16.70
 -28   5   0   33.60   11.30
 -28   5   0   28.20   16.30
  28   5   0   21.20   18.20
 -28   5   0   30.60   17.40
 -28  -5   0   27.70   12.00
 -28  -5   0   33.30   19.10
 -28   6   0    6.90   17.30
  28  -6   0   -5.80   20.00
 -28  -6   0   -3.30   21.80
  28   6   0  -32.20   16.70
 -29   0   0   -6.30   14.10
 -29   0   0   -1.80   13.00
 -29   0   0   -0.40   14.80
 -29   0   0   -5.80   11.70
 -29   0   0  -11.40   11.70
 -29   0   0   13.90   13.30
 -29  -1   0   12.90   14.30
 -29   1   0   21.10   13.30
 -29   1   0   -1.80   12.40
 -29  -1   0   -2.50   12.60
 -29  -1   0   20.50   14.20
 -29   1   0   16.80   12.10
 -29   1   0    0.00   12.10
 -29   1   0  -10.20   13.60
 -29   2   0    6.50   14.90
 -29  -2   0  -17.30   14.60
 -29  -2   0  -23.70   13.10
 -29   2   0  -10.80   14.40
 -29  -2   0   14.20   14.90
 -29   2   0   12.90   19.60
 -29  -2   0   19.60   13.00
 -29  -2   0    4.70    6.40
 -29   2   0   -5.50   12.10
 -29   2   0   -4.60   11.70
 -29  -2   0   -3.70    6.40
 -29   3   0   -4.70   12.80
 -29  -3   0    4.90    8.60
 -29  -3   0    0.30   17.40
 -29  -3   0   10.80   16.00
 -29   3   0   -7.20    7.00
 -29   3   0   -6.40   10.80
 -29  -3   0    5.20   16.30
 -29   3   0   -8.40   12.60
 -29   3   0   -1.60   15.00
 -29   3   0   -0.30    7.00
 -29  -3   0    7.10    8.40
 -29  -3   0   25.50   15.10
 -29  -4   0   -7.60   16.70
 -29   4   0  -17.00   12.50
 -29  -4   0    5.10    9.80
 -29   4   0   32.40   18.30
 -29  -4   0   -3.00   16.30
 -29  -4   0   -1.60   18.80
 -29   4   0   16.80    8.50
 -29   5   0  -38.50   16.30
 -29  -5   0   -3.80   11.60
  29   5   0   41.00   18.70
 -29   5   0    2.10    9.80
 -29  -5   0   -4.00   15.70
 -29  -5   0   28.10   19.20
  29  -6   0  -34.20   19.50
 -29  -6   0   36.40   22.20
  29   6   0   27.30   18.80
 -29   6   0   -0.80   11.40
 -29   6   0  -25.00   18.00
 -29  -6   0    3.80   12.60
 -30   0   0   34.20   14.80
 -30   0   0   32.60   15.70
 -30   0   0   19.20   14.50
 -30   0   0   34.30   16.30
 -30   0   0   73.29   15.00
 -30   1   0  354.96   28.60
 -30   1   0  348.77   24.90
 -30   1   0  361.96   25.50
 -30  -1   0  334.27   26.10
 -30   1   0  317.07   31.00
 -30  -1   0  350.46   28.00
 -30  -1   0  380.46   29.70
 -30   1   0  353.46   25.60
 -30  -1   0  398.56   31.40
 -30  -1   0  389.66   28.50
 -30  -2   0   18.90    7.00
 -30  -2   0   25.10   15.90
 -30   2   0   25.10   12.80
 -30   2   0   25.10   17.50
 -30   2   0   10.00   12.80
 -30  -2   0   13.10    6.60
 -30  -2   0   15.30   16.10
 -30   2   0   15.10   12.70
 -30   2   0   39.30   16.20
 -30  -2   0   33.30   13.50
 -30  -2   0   21.30   16.10
 -30  -3   0    3.30    8.10
 -30   3   0    4.10    7.10
 -30  -3   0   28.90   16.60
 -30   3   0    8.10   14.80
 -30   3   0   -1.20   12.10
 -30  -3   0   19.10    8.90
 -30  -3   0   13.50   16.60
 -30  -3   0  -35.40   14.70
 -30   3   0   -8.30   16.40
 -30  -4   0   64.79   19.60
 -30   4   0   66.79   10.60
 -30   4   0   62.79   15.50
 -30   4   0   54.59   19.60
 -30  -4   0   81.09   12.80
 -30  -4   0   90.69   19.30
 -30  -5   0   46.00   14.30
 -30   5   0   46.40   11.60
 -30  -5   0   63.09   20.80
 -31   0   0   -1.10   13.80
 -31   0   0   19.40   15.50
 -31   0   0   -4.40   14.30
 -31   0   0    9.80   15.40
 -31   0   0   -0.60   12.10
 -31  -1   0   22.00   15.60
 -31   1   0   30.90   12.90
 -31  -1   0  -15.40   14.30
 -31   1   0   -6.60   16.30
 -31   1   0   17.30   16.00
 -31   1   0    5.40   14.50
 -31  -1   0   13.30   12.60
 -31   1   0  -16.80   11.80
 -31  -1   0   -2.60   15.10
 -31   1   0  -20.70   12.50
 -31  -1   0  -14.10   15.10
 -31  -2   0    1.70    5.80
 -31   2   0    6.90   13.60
 -31  -2   0   -9.20   14.20
 -31  -2   0   -9.70   15.30
 -31  -2   0  -25.20   10.80
 -31   2   0   12.50   14.70
 -31   2   0   -9.90   12.90
 -31  -2   0  -35.30   13.50
 -31   2   0   21.50   15.90
 -31  -2   0   -1.10    5.90
 -31  -2   0  -31.40   14.30
 -31  -3   0   -2.60    7.60
 -31  -3   0  -10.40   13.60
 -31  -3   0   24.40   17.20
 -31  -3   0  -26.70   15.20
 -31   3   0   -5.40    6.30
 -31   3   0  -34.60   15.00
 -31   3   0    4.40    6.70
 -31   3   0   18.10   13.70
 -31  -4   0  -12.80   15.50
 -31  -4   0   -9.20    9.20
 -31   4   0   27.20   17.90
 -31  -4   0  -17.40   16.90
 -31   4   0    8.90    8.30
 -31  -5   0   -4.20   10.70
 -31   5   0   -8.60   16.70
 -31  -5   0   37.00   19.50
 -32   0   0  304.17   26.50
 -32   0   0  385.56   28.30
 -32   0   0  349.37   30.10
 -32   0   0  326.17   29.70
 -32   0   0  359.06   28.60
 -32   0   0  359.06   25.80
 -32  -1   0   49.80   16.20
 -32   1   0   27.20   14.20
 -32  -1   0   31.70   16.60
 -32  -1   0   38.20   17.00
 -32  -1   0   28.40   13.90
 -32   1   0   14.20   12.50
 -32   1   0   14.30   15.20
 -32   1   0    3.30   13.30
 -32  -1   0   16.60   14.60
 -32  -1   0   20.90   17.00
 -32   1   0   36.60   16.30
 -32   1   0   13.60   13.10
 -32  -2   0  177.08   10.60
 -32  -2   0  220.88   27.30
 -32  -2   0  181.68   21.90
 -32   2   0  204.68   24.70
 -32  -2   0  170.18   22.50
 -32  -2   0  233.38   29.70
 -32   2   0  210.08   22.00
 -32   2   0  170.38   22.60
 -32   2   0  176.88   23.10
 -32  -3   0  172.98   23.20
 -32   3   0  129.49   20.90
 -32   3   0  158.08   23.30
 -32  -3   0  176.48   14.70
 -32   3   0  157.78   12.00
 -32  -4   0  -31.20   15.30
 -32  -4   0   35.40   15.70
 -32  -4   0  -14.40    8.80
 -32   4   0    3.00    7.90
 -33   0   0   27.60   15.90
 -33   0   0    1.50   13.40
 -33   0   0    7.40   12.70
 -33   0   0   17.80   14.30
 -33   0   0   44.20   17.00
 -33  -1   0   -1.90   12.50
 -33   1   0    3.50   15.00
 -33   1   0   -3.50   16.30
 -33   1   0   19.30   13.90
 -33  -1   0   14.50   15.10
 -33   1   0   15.20   15.60
 -33   1   0    8.10   12.10
 -33  -1   0   31.60   16.20
 -33  -2   0   22.40   13.60
 -33  -2   0   10.20   20.40
 -33   2   0  -13.90   13.50
 -33   2   0   -2.50   13.60
 -33  -2   0   19.50   16.90
 -33   2   0  -27.00   15.50
 -33  -3   0  -12.10   15.10
 -33  -3   0  -13.10   15.30
 -33  -3   0   -0.70    7.30
 -33   3   0    3.20    5.50
 -33   3   0    0.10   17.60
 -33  -4   0   29.00   19.80
 -33   4   0   22.00    8.10
 -33   4   0  -27.20   15.10
 -34   0   0  214.98   30.40
 -34   0   0  236.48   26.50
 -34   0   0  204.98   24.90
 -34   0   0  264.77   24.80
 -34  -1   0  227.68   23.20
 -34   1   0  149.59   22.50
 -34   1   0  183.88   23.00
 -34   1   0  208.48   25.60
 -34   1   0  215.08   25.80
 -34  -1   0  205.78   27.70
 -34  -1   0  191.68   22.80
 -34  -2   0   -7.60   17.30
 -34  -2   0  -34.20   13.10
 -34   2   0   -3.50   14.30
 -34  -3   0   38.50   16.80
 -34   3   0  -25.40   15.90
 -34  -3   0    7.30    7.40
 -34  -3   0    9.50   16.70
 -35   0   0   -7.60   13.10
 -35   0   0   30.90   15.90
 -35   0   0   16.30   17.20
 -35   1   0    8.60   14.60
 -35  -1   0   21.90   16.90
 -35   1   0   53.29   22.40
 -35  -1   0   -5.20   14.20
 -35  -1   0   26.80   17.40
 -35  -2   0    2.10   17.40
 -35   2   0   13.90   13.50
 -35  -2   0  -27.20   12.10
 -35   2   0   -2.70   17.70
 -35  -2   0  -23.90   14.20
 -35  -3   0  -18.60   15.00
 -35   3   0  -29.50   18.10
 -35  -3   0   -6.70    7.90
 -35  -3   0   43.20   20.80
 -36   0   0   37.50   16.70
 -36   0   0   63.69   19.60
 -36  -1   0   20.80   16.10
 -36   1   0   17.40   17.90
 -36  -1   0  -15.00   14.90
 -36  -1   0   -7.90   15.60
 -36   1   0  -11.60   13.70
 -36   2   0   98.79   18.60
 -36  -2   0  120.89   22.20
 -36   2   0  143.29   22.70
   0  -1   1   -6.30    3.80
   0   1  -1   -6.10    4.10
   0  -1  -1    2.50    3.00
   0  -1   1   -4.60    3.80
   0  -1  -1   -3.10    3.90
   0  -1  -1   -0.60    4.70
   0   1  -1    4.80    4.90
   0   1   1   -2.00    4.30
   0   1   1    0.80    4.00
   0  -1  -1    0.10    5.30
   0  -1   1    0.80    5.20
   0   1   1    2.00    5.90
   0   1  -1   -3.40    4.10
   0  -1   1   -0.10    4.40
   0  -1   1    3.00    3.80
   0  -1  -1   -2.00    4.30
   0   1  -1   -1.50    3.40
   0   1  -1   -0.10    5.30
   0   1   1    0.20    4.50
   0   1   1    0.10    3.80
   0   2  -1 3232.38   78.19
   0   2   1 3282.67   78.49
   0  -2   1 3263.57   78.19
   0  -2  -1 3203.98   78.19
   0  -2  -1 3299.67   78.69
   0   2  -1 3336.77   78.29
   0   2   1 3282.77   78.79
   0  -2   1 3287.87   78.59
   0  -2  -1 3279.37   78.99
   0   2   1 3326.17   78.29
   0  -2  -1 3311.97   75.69
   0   2  -1 3276.27   78.49
   0  -2  -1 3163.08   78.09
   0  -2   1 3191.58   78.29
   0   2  -1 3237.68   78.89
   0  -2   1 3349.47   75.99
   0   2   1 3189.78   78.09
   0  -2   1 3329.47   79.19
   0  -3  -1   -6.20    6.20
   0   3  -1    2.40    8.00
   0  -3   1    0.20    8.00
   0   3   1   -3.00    7.80
   0  -3   1    3.50    9.10
   0  -3   1  -18.50    8.90
   0   3   1  -16.80    9.00
   0  -3  -1   -8.50   10.40
   0  -3   1   -1.70    7.80
   0   3   1  -15.60    7.90
   0  -3  -1   -6.00   10.00
   0  -3   1   -4.50    6.70
   0   3  -1   -4.80    8.10
   0   3   1    0.60   10.40
   0   3  -1   -5.20    9.00
   0  -3  -1   -3.30    8.00
   0   3  -1  -14.20    9.10
   0  -3  -1   -7.60    7.90
   0  -4  -1  232.68   13.70
   0   4  -1  287.17   21.50
   0   4   1  233.88   20.50
   0  -4  -1  229.88   13.90
   0   4   1  235.88   20.30
   0   4  -1  205.18   19.50
   0   4   1  253.27   18.40
   0  -4   1  237.38   14.50
   0   4  -1  232.88   18.20
   0  -4  -1  248.38   18.10
   0  -4   1  249.28   20.20
   0  -4   1  277.17   23.00
   0  -4  -1  247.28   18.50
   0  -4   1  261.07   20.30
   0  -4   1  247.48   18.40
   0  -4  -1  240.08   20.30
   0  -4  -1  232.58   21.70
   0   4  -1  252.27   18.20
   0   4   1  235.08   18.10
   0   5   1   11.80   12.10
   0   5  -1   -6.10   11.20
   0  -5  -1    9.30    8.20
   0   5  -1   -3.90    9.50
   0   5   1   -7.00   12.00
   0   5  -1   -2.40   10.40
   0  -5  -1    5.60    9.70
   0  -5  -1  -13.90   12.60
   0   5   1   -3.90    9.30
   0  -5  -1  -11.90    7.00
   0  -5   1   -1.20    9.50
   0   5   1   -6.00    9.50
   0  -5   1   -6.00   11.40
   0  -5   1    4.70    8.40
   0   5  -1    1.20   11.20
   0  -5   1    3.90    8.10
   0  -5   1   12.80   10.30
   0  -5  -1   -6.00   11.70
   0  -5   1   14.00   13.70
   0  -5  -1   21.20   10.50
   0  -6   1   -2.20   13.40
   0   6  -1    4.40   11.40
   0   6   1   18.30   15.00
   0   6   1   -4.90   11.10
   0  -6  -1    7.40   11.20
   0  -6  -1  -22.70   14.80
   0   6   1   14.80   14.00
   0   6   1   10.10   11.40
   0  -6  -1    9.40    9.00
   0  -6   1    2.10    9.50
   0  -6   1   11.40   13.90
   0   6  -1   -2.60   14.10
   0  -6   1    3.70    9.00
   0  -6   1   -6.60   11.20
   0  -6  -1    5.60   13.50
   0  -6  -1   13.20    9.30
   0   6  -1   18.00   11.70
   0  -6   1    1.90   13.00
   0  -6  -1   -9.70   10.60
   0   6  -1   -7.50   12.90
   0  -7  -1   -1.80    9.80
   0  -7   1   26.40   10.70
   0   7  -1   12.80   15.20
   0  -7  -1    9.20    9.80
   0  -7   1    0.90   10.60
   0   7   1   -6.40   12.80
   0  -7  -1  -21.80   11.20
   0  -7   1    7.70   13.40
   0  -7   1   26.40   18.40
   0  -7  -1   -4.10   12.50
   0  -7   1   -1.20   12.70
   0   7  -1    1.30   14.50
   0  -7  -1   25.30   14.00
   0   7   1  -22.40   14.30
   0   7   1   -9.00   14.60
   0   7   1  -15.20   13.60
   0   7  -1    2.50   16.20
   0  -7  -1    8.10   17.50
   0  -7   1  -15.10   14.60
   0   7  -1   -3.90   14.60
   0  -8   1   56.89   12.80
   0   8   1   96.59   19.90
   0   8   1   98.99   20.70
   0   8   1   72.29   20.60
   0  -8  -1   52.89   18.60
   0  -8  -1   71.49   18.60
   0  -8   1  117.59   20.00
   0  -8  -1   91.99   12.70
   0  -8   1  124.29   20.30
   0  -8   1   81.39   22.30
   0  -8   1   84.19   19.70
   0  -8  -1   63.39   18.60
   0  -8   1   68.29   12.50
   0   8  -1  100.39   20.30
   0  -8  -1   76.19   21.50
   0   8  -1   43.40   15.80
   0   8  -1   59.49   19.80
   0   9  -1   22.30   18.60
   0  -9   1  -26.20   22.00
   0   9   1   36.50   19.20
   0  -9  -1   13.00   20.80
   0  -9  -1   24.00   15.50
   0   9  -1   48.50   19.20
   0   9   1    8.60   17.60
   0  -9  -1  -29.50   18.30
   0  -9   1  -12.50   16.90
  -1  -1   1  466.35   14.40
  -1  -1   1  484.85   16.00
  -1   1  -1  467.05   15.00
   1  -1  -1  479.75   15.00
   1  -1  -1  494.85   14.80
   1   1   1  467.35   14.10
  -1  -1   1  471.75   14.50
  -1   1  -1  464.05   14.50
  -1   1  -1  485.55   14.70
  -1   1  -1  457.55   14.80
  -1  -1   1  488.35   14.50
   1  -1  -1  483.05   15.00
  -1   1  -1  445.16   12.50
  -1  -1   1  485.15   15.10
   1   1   1  462.55   14.40
   1  -1  -1  503.05   12.00
   1   1   1  470.95   14.80
   1  -1  -1  439.56   14.10
   1   1   1  488.15   16.10
   1   1   1  508.95   14.60
  -1   1   1  478.15   15.00
  -1  -1  -1  499.95   14.90
  -1   1   1  481.55   15.10
  -1   1   1  453.95   14.40
   1   1  -1  494.75   14.40
  -1   1   1  469.55   15.90
   1   1  -1  458.95   15.00
   1   1  -1  472.95   14.20
   1  -1   1  481.95   14.30
   1   1  -1  489.95   15.10
  -1  -1  -1  512.15   13.80
   1  -1   1  446.66   14.20
  -1  -1  -1  445.06   14.50
   1  -1   1  494.75   14.50
  -1   1   1  457.95   12.10
   1   1  -1  456.35   14.30
  -1  -1  -1  491.75   15.60
   1  -1   1  499.05   12.70
  -1  -1  -1  490.75   14.80
  -1   2  -1  991.30   28.80
   1  -2  -1  996.20   28.80
   1  -2  -1 1017.60   30.00
  -1  -2   1 1023.80   31.00
   1  -2  -1 1003.50   25.00
   1  -2  -1  994.90   32.50
   1   2   1  947.81   28.80
  -1   2  -1  988.20   30.40
  -1   2  -1  976.00   28.70
   1  -2  -1  991.80   30.00
  -1   2  -1  985.90   29.40
   1   2   1  987.30   28.80
  -1  -2   1 1034.50   29.10
   1   2   1  979.30   29.70
  -1  -2   1 1008.80   28.90
  -1  -2   1  991.30   27.20
   1   2   1 1004.90   30.50
  -1  -2   1  981.20   29.80
  -1  -2  -1  936.81   26.90
  -1  -2  -1  977.50   30.20
   1   2  -1  866.91   31.30
  -1   2   1  992.90   29.50
  -1   2   1 1032.90   30.50
   1  -2   1  962.00   29.10
  -1  -2  -1 1018.00   29.10
   1  -2   1 1000.20   25.70
  -1   2   1  955.50   28.60
   1   2  -1  988.60   30.30
   1   2  -1 1028.50   30.10
   1   2  -1  997.60   28.90
   1  -2   1  999.50   30.00
  -1  -2  -1  983.20   29.40
   1  -2   1 1002.70   28.90
  -1   2   1  977.70   28.80
  -1  -2  -1  975.20   28.80
   1   3   1  510.85   21.10
  -1   3  -1  448.96   21.30
  -1  -3   1  504.55   22.90
   1  -3  -1  497.45   23.40
   1   3   1  494.15   21.00
   1  -3  -1  492.55   20.80
   1  -3  -1  475.55   22.60
   1  -3  -1  504.05   22.10
  -1  -3   1  477.35   23.40
  -1  -3   1  443.66   20.70
   1   3   1  474.25   22.80
  -1   3  -1  483.75   23.10
  -1   3  -1  504.85   21.10
  -1  -3   1  516.45   18.30
   1   3   1  494.55   22.40
  -1  -3   1  470.75   20.90
   1  -3  -1  455.75   16.30
  -1   3  -1  485.35   22.20
  -1  -3  -1  481.25   22.90
  -1  -3  -1  472.45   21.00
  -1  -3  -1  465.25   20.80
   1   3  -1  493.95   20.80
  -1  -3  -1  505.05   23.60
   1  -3   1  493.55   22.00
  -1  -3  -1  456.85   17.50
   1   3  -1  456.95   22.80
   1  -3   1  510.45   23.90
   1   3  -1  490.75   22.80
  -1   3   1  494.55   22.90
  -1   3   1  522.25   25.00
  -1   3   1  488.45   22.30
   1  -3   1  474.55   20.60
   1  -3   1  450.25   20.90
   1   3  -1  492.45   21.10
  -1   3   1  464.65   20.80
   1  -3   1  494.95   17.00
   1   4   1  665.33   28.90
   1  -4  -1  697.23   27.50
   1  -4  -1  672.83   21.90
   1  -4  -1  699.53   30.20
   1  -4  -1  688.63   21.90
  -1   4  -1  706.53   27.60
   1  -4  -1  683.03   27.20
  -1   4  -1  707.53   27.70
   1  -4  -1  707.83   28.20
   1   4   1  665.83   27.20
   1   4   1  691.53   29.40
  -1  -4   1  740.33   29.60
  -1   4  -1  729.93   29.90
  -1  -4   1  697.03   24.10
  -1  -4   1  742.03   28.10
  -1  -4   1  677.23   29.00
  -1  -4   1  718.03   27.80
   1   4   1  713.83   27.60
  -1   4   1  673.33   28.90
   1  -4   1  700.73   22.60
   1  -4   1  717.73   28.70
  -1  -4  -1  695.63   27.80
  -1   4   1  683.53   27.40
  -1  -4  -1  716.73   24.00
  -1   4   1  661.23   29.00
  -1  -4  -1  678.43   29.40
  -1  -4  -1  671.23   28.70
  -1   4   1  740.83   28.00
   1   4  -1  674.13   28.90
  -1  -4  -1  666.33   27.30
   1  -4   1  758.92   27.80
   1  -4   1  698.13   28.60
   1  -4   1  696.93   30.30
   1   4  -1  758.82   28.10
   1   4  -1  676.03   29.20
   1   4  -1  696.63   27.40
  -1  -4  -1  664.83   22.90
   1  -5  -1  191.88   18.60
  -1  -5   1  191.28   15.70
   1   5   1  189.08   21.10
  -1   5  -1  215.08   22.00
   1  -5  -1  175.88   13.60
   1   5   1  197.28   18.60
  -1  -5   1  143.89   16.60
  -1   5  -1  175.48   20.20
  -1  -5   1  209.88   23.20
   1  -5  -1  183.98   20.70
   1  -5  -1  192.28   18.80
   1   5   1  182.58   18.80
  -1   5  -1  153.18   18.30
  -1  -5   1  170.98   18.80
   1  -5  -1  177.98   21.30
  -1  -5   1  186.88   14.90
  -1   5  -1  147.99   18.30
  -1  -5   1  158.08   18.20
   1   5   1  160.78   19.10
   1  -5  -1  170.28   13.40
  -1  -5  -1  172.88   23.00
  -1  -5  -1  166.18   18.40
   1   5  -1  184.28   21.00
   1   5  -1  168.18   21.40
  -1   5   1  193.08   18.50
   1   5  -1  178.58   18.90
   1  -5   1  203.68   13.50
  -1  -5  -1  172.68   21.30
  -1  -5  -1  176.18   14.80
  -1  -5  -1  192.38   19.20
  -1   5   1  175.68   20.80
  -1   5   1  195.78   21.00
   1  -5   1  178.98   18.80
  -1   5   1  183.08   19.10
  -1  -5  -1  193.18   15.10
   1  -5   1  171.58   22.90
   1   5  -1  206.98   19.10
   1  -5   1  172.08   14.70
   1  -5   1  171.28   18.40
   1  -5   1  196.48   20.80
   1  -6  -1   62.19   13.50
   1   6   1   56.39   15.50
   1   6   1   37.00   14.30
   1  -6  -1   61.69   13.50
  -1   6  -1   41.70   14.60
   1  -6  -1   46.00    9.80
  -1   6  -1   42.20   12.80
  -1  -6   1   48.50   10.60
  -1  -6   1   53.69   14.90
   1  -6  -1   42.20    9.40
   1   6   1   53.19   15.70
   1  -6  -1   41.10   16.50
  -1  -6   1   41.00   16.50
   1  -6  -1   68.09   15.30
  -1   6  -1   57.49   16.20
  -1  -6   1   47.90   11.20
   1   6   1   33.30   12.70
  -1  -6   1   37.40   14.60
  -1  -6   1   36.30   12.80
  -1   6  -1   27.80   12.30
  -1  -6  -1   65.29   14.80
  -1  -6  -1   66.09   15.50
   1  -6   1   52.49    9.50
   1  -6   1   50.89    9.90
   1  -6   1   28.40   14.10
  -1  -6  -1   30.50   16.70
   1  -6   1   42.40   12.90
   1   6  -1   30.90   14.90
   1  -6   1   49.80   13.00
  -1  -6  -1   55.99   11.00
   1   6  -1   47.90   15.10
   1   6  -1   56.59   16.20
  -1   6   1   54.59   19.10
  -1   6   1   62.09   13.50
  -1   6   1   34.70   12.70
  -1  -6  -1   48.20   13.10
   1   6  -1   63.89   14.90
   1  -6   1   53.39   15.20
  -1   6   1   55.39   15.30
  -1  -7   1   77.29   16.60
   1   7   1   63.59   17.50
  -1  -7   1   73.79   15.70
   1   7   1   61.29   17.00
  -1   7  -1   71.89   17.40
  -1  -7   1  100.09   13.10
  -1   7  -1   84.69   19.10
   1   7   1   57.69   17.80
   1  -7  -1   55.59   15.30
   1  -7  -1   44.60   14.40
   1  -7  -1   51.59   18.90
  -1   7  -1   57.99   15.40
   1   7   1   71.49   16.00
   1  -7  -1   74.39   16.60
  -1   7  -1   78.79   17.60
  -1  -7   1   66.79   11.90
   1  -7  -1   57.19   10.60
  -1  -7   1   61.99   15.40
  -1  -7   1   88.59   20.70
   1  -7   1   70.09   19.50
  -1  -7  -1  100.59   17.30
  -1   7   1   94.29   18.80
   1  -7   1   49.90   15.30
   1   7  -1   85.79   16.30
  -1   7   1   55.69   17.40
  -1  -7  -1   51.79   19.50
   1  -7   1   38.10   15.20
   1  -7   1   80.69   17.30
  -1  -7  -1   73.29   12.20
   1   7  -1   68.59   18.60
  -1  -7  -1   66.49   11.80
  -1  -7  -1   70.49   15.90
   1   7  -1   38.90   17.00
  -1   7   1   61.19   15.80
  -1  -7  -1   74.89   15.70
   1   7  -1   74.09   15.70
   1  -7   1   49.00   10.50
  -1   7   1   45.20   16.10
   1  -8  -1  -27.90   14.40
   1  -8  -1   21.10   15.00
  -1  -8   1   35.40   17.00
  -1   8  -1   20.10   18.00
   1   8   1    3.20   14.10
  -1   8  -1   -4.00   16.10
   1   8   1   12.30   17.90
   1  -8  -1   -2.80   19.10
  -1  -8   1   -6.20   10.90
   1  -8  -1   12.40   10.40
  -1   8  -1    5.80   14.40
  -1  -8   1    2.80   19.30
  -1  -8   1  -18.60   15.10
  -1   8  -1  -19.20   15.30
   1   8   1   10.90   14.60
  -1  -8   1    7.00   11.00
  -1  -8   1    4.80   14.20
   1  -8  -1    3.90   15.90
   1   8   1    1.20   17.00
   1  -8   1   -6.30   18.70
   1  -8   1   -6.40    9.50
  -1   8   1  -18.80   15.60
   1   8  -1    4.10   14.30
   1  -8   1   15.20   16.50
  -1   8   1   -0.60   16.60
  -1  -8  -1   23.00   11.00
  -1  -8  -1  -10.30   14.80
  -1   8   1  -14.20   13.20
  -1  -8  -1   -2.30   14.30
   1   8  -1  -22.90   12.80
   1  -8   1    6.80   16.10
  -1   8   1  -14.60   16.10
   1   8  -1   -9.50   17.40
   1   8  -1    9.40   16.80
  -1  -8  -1   24.10   16.50
   1  -8   1    3.10   13.50
  -1  -8  -1   28.90   20.20
  -1  -9   1   15.30   17.00
  -1  -9   1   12.70   18.80
   1  -9  -1   10.30   17.20
   1   9   1   14.80   17.50
   1  -9  -1  -26.10   16.20
  -1   9  -1   17.00   19.90
  -1   9  -1   -7.30   17.60
   1   9   1   19.80   18.50
  -1  -9   1   13.90   20.90
  -1  -9  -1   16.80   23.70
   1  -9   1    4.70   14.90
  -1  -9  -1   25.10   17.10
   1   9  -1   -6.40   17.90
  -1   9   1   32.40   18.70
   1  -9   1    5.50   20.60
   1  -9   1   17.70   16.90
   1   9  -1   27.30   18.60
  -1   9   1   -4.20   17.90
  -1  -9  -1    3.70   15.30
   1   9  -1   18.30   23.00
  -2   1  -1  370.46   10.60
  -2   1  -1  374.56   12.60
   2   1   1  391.66   13.40
  -2   1  -1  369.56   12.80
  -2  -1   1  392.26   13.50
  -2  -1   1  391.56   14.00
   2   1   1  401.86   14.90
   2  -1  -1  385.96   13.50
   2   1   1  397.46   13.20
  -2   1  -1  408.76   13.40
  -2  -1   1  390.16   12.90
   2  -1  -1  420.36   14.00
   2  -1  -1  381.06   12.70
  -2  -1   1  374.26   13.30
  -2   1  -1  369.36   13.50
   2   1   1  372.36   13.30
  -2  -1   1  368.96   13.80
  -2  -1  -1  369.36   13.50
   2  -1   1  412.96   11.10
   2   1  -1  429.46   13.90
   2   1  -1  371.46   13.00
  -2   1   1  353.96   13.20
  -2   1   1  399.56   13.00
  -2  -1  -1  388.76   12.70
  -2  -1  -1  384.26   13.00
  -2   1   1  365.86   14.50
   2  -1   1  392.56   14.90
  -2  -1  -1  382.36   14.60
  -2  -1  -1  372.96   13.50
   2   1  -1  366.26   14.00
   2  -1   1  388.76   12.30
   2  -1   1  404.56   12.80
  -2   1   1  394.36   12.90
   2  -2  -1  471.55   19.70
   2  -2  -1  427.76   18.90
  -2   2  -1  447.36   18.00
   2  -2  -1  455.05   18.80
   2   2   1  442.36   17.80
  -2  -2   1  462.65   19.30
   2   2   1  485.45   19.20
   2  -2  -1  472.55   12.90
   2   2   1  427.66   17.70
   2  -2  -1  456.45   19.70
   2   2   1  463.05   19.90
  -2   2  -1  421.76   18.50
  -2   2  -1  403.46   19.80
  -2  -2   1  431.56   18.60
  -2  -2   1  478.25   17.70
  -2   2  -1  458.45   13.60
  -2  -2   1  421.66   17.70
  -2   2  -1  446.16   17.90
  -2   2   1  457.75   19.10
   2   2  -1  472.55   20.10
  -2  -2  -1  453.35   18.20
   2  -2   1  461.95   18.40
   2  -2   1  463.95   20.80
   2  -2   1  415.96   17.80
  -2  -2  -1  424.16   16.40
   2   2  -1  469.55   19.10
  -2  -2  -1  443.56   18.00
   2   2  -1  431.56   18.00
  -2   2   1  450.35   19.00
  -2  -2  -1  479.25   20.50
  -2  -2  -1  449.26   20.60
   2  -2   1  458.25   13.70
  -2   2   1  447.06   19.90
  -2   2   1  436.26   19.30
   2  -2   1  477.15   18.10
   2   2  -1  433.96   17.70
  -2  -3   1  137.19   16.60
   2   3   1  124.19   14.20
  -2   3  -1  107.69   11.30
   2   3   1  130.49   14.40
   2  -3  -1  155.38   17.00
  -2  -3   1  160.28   14.90
  -2   3  -1  147.39   17.30
   2  -3  -1  123.59   14.00
  -2   3  -1  157.48   16.10
  -2  -3   1  161.68   13.60
   2  -3  -1  139.39    9.50
  -2  -3   1  129.49   14.20
   2  -3  -1  128.99   16.90
   2   3   1  135.89   15.40
  -2   3  -1  161.28   14.60
  -2  -3   1  147.39   18.10
   2  -3  -1  129.09    9.20
   2  -3  -1  157.48   14.40
   2   3   1  138.89   16.60
  -2  -3  -1  171.08   17.50
   2  -3   1  146.29   18.40
  -2   3   1  144.89   14.80
  -2  -3  -1  147.79   17.20
   2  -3   1  135.39   10.10
   2  -3   1  157.98   15.90
   2  -3   1  144.29   16.20
  -2  -3  -1  141.09   13.40
   2   3  -1  130.99   13.40
   2  -3   1  143.39   14.30
  -2  -3  -1  104.39   14.50
  -2   3   1  160.18   17.20
   2   3  -1  131.09   14.30
  -2   3   1  133.59   14.50
   2   3  -1  150.58   14.40
  -2   3   1  125.09   14.60
  -2  -3  -1  145.99   14.80
   2   3  -1  147.89   16.80
   2  -4  -1    2.90    6.30
  -2  -4   1   19.50    9.60
  -2   4  -1   11.50    9.10
  -2  -4   1   18.70   12.80
   2   4   1    1.60    8.80
  -2  -4   1   12.40    9.10
   2  -4  -1    7.40    9.10
  -2  -4   1   25.70   11.70
  -2   4  -1   -5.90   11.70
   2   4   1   -5.80    9.20
   2   4   1   14.40   11.20
  -2   4  -1    1.50    8.80
   2   4   1    8.90    9.20
   2  -4  -1    1.60   11.80
  -2  -4   1   12.70    8.30
   2  -4  -1    6.30    9.00
   2  -4  -1    2.90   11.00
   2  -4  -1   16.30    6.70
  -2  -4  -1    5.30    7.70
   2  -4   1   19.10   10.80
  -2  -4  -1   14.00   12.80
  -2   4   1    8.40    8.90
   2  -4   1    6.40    9.00
  -2  -4  -1    7.70    9.20
   2   4  -1    7.50   11.30
   2  -4   1   11.30    6.50
   2  -4   1    3.90   11.90
  -2   4   1    3.20    9.60
   2  -4   1    3.60    8.70
  -2   4   1    9.20    9.20
  -2  -4  -1   14.30    9.50
  -2   4   1   15.30   11.70
   2   4  -1   12.80    9.40
  -2  -4  -1   15.30   11.70
   2   4  -1    3.70    9.00
   2   4  -1   19.60    9.00
  -2  -5   1  215.38   20.60
   2  -5  -1  245.08   19.80
  -2   5  -1  308.37   22.30
   2  -5  -1  281.77   24.50
   2   5   1  265.67   20.40
  -2  -5   1  242.48   18.00
   2   5   1  274.97   23.00
  -2  -5   1  272.17   17.50
   2  -5  -1  252.97   13.70
  -2   5  -1  264.37   20.50
  -2  -5   1  272.27   24.50
   2  -5  -1  254.67   14.10
  -2  -5   1  211.18   19.80
   2   5   1  265.27   20.70
   2  -5  -1  259.67   22.80
  -2   5  -1  259.47   23.40
   2   5   1  266.07   22.80
   2  -5  -1  287.87   20.60
  -2   5  -1  246.98   21.00
  -2  -5   1  227.98   22.40
  -2  -5  -1  267.07   23.60
   2   5  -1  276.27   23.50
  -2  -5  -1  214.58   20.80
  -2  -5  -1  247.58   23.60
  -2  -5  -1  236.58   20.30
   2   5  -1  238.98   20.20
   2  -5   1  267.47   20.50
  -2  -5  -1  263.57   16.90
   2   5  -1  260.97   20.40
  -2  -5  -1  299.37   17.20
   2   5  -1  274.47   21.20
   2  -5   1  249.08   13.60
   2  -5   1  256.87   20.30
  -2   5   1  296.37   20.90
   2  -5   1  270.27   15.00
   2  -5   1  270.87   24.80
   2  -5   1  292.87   22.90
  -2   5   1  263.77   22.70
  -2   5   1  286.97   22.60
  -2   5   1  245.18   20.30
   2  -6  -1    8.50    7.90
   2   6   1   10.40   11.90
  -2   6  -1    7.20   11.20
  -2  -6   1   21.50   10.60
   2   6   1   17.40   12.10
  -2   6  -1   23.60   14.90
  -2  -6   1   -3.40   12.90
   2   6   1    6.90   14.50
   2  -6  -1    8.40   11.40
   2  -6  -1    7.80   10.90
  -2  -6   1   -4.40   11.20
  -2  -6   1   17.40   15.70
   2  -6  -1   15.30   13.20
   2  -6  -1   -2.30    7.30
  -2   6  -1    5.30   11.80
   2   6   1   -2.80   13.30
  -2  -6   1    4.70    9.60
  -2  -6   1   20.20   12.20
   2  -6  -1  -14.40   14.50
  -2  -6  -1   17.20   16.10
  -2   6   1   36.90   12.50
  -2  -6  -1   33.60   14.50
   2   6  -1    3.00   13.30
  -2   6   1   29.00   14.20
  -2  -6  -1    9.90   11.40
   2   6  -1   29.50   12.40
  -2  -6  -1   14.80    9.80
  -2   6   1   21.70   12.00
  -2  -6  -1   13.70   11.60
   2  -6   1    3.30   15.40
   2  -6   1   24.00   12.00
   2  -6   1   10.50    8.00
   2   6  -1    1.50   13.90
   2  -6   1    5.80    8.30
  -2  -6  -1    5.40    9.80
  -2   6   1   22.60   17.40
   2   6  -1   18.90   11.70
   2  -6   1    5.40   11.40
   2  -6   1   33.20   13.80
  -2   7  -1  433.86   31.30
   2   7   1  425.66   31.80
   2  -7  -1  433.56   34.50
   2   7   1  412.96   29.10
  -2  -7   1  455.05   23.50
  -2  -7   1  434.86   34.10
   2   7   1  449.86   30.20
  -2  -7   1  486.35   30.40
  -2   7  -1  454.45   30.20
   2  -7  -1  448.36   20.10
   2  -7  -1  401.36   50.49
  -2  -7   1  411.96   24.10
  -2  -7   1  494.75   31.10
  -2   7  -1  412.76   32.30
  -2  -7   1  457.25   32.10
  -2   7  -1  431.96   29.70
   2   7   1  417.66   31.90
   2  -7  -1  483.55   29.70
   2  -7  -1  462.15   31.00
   2  -7  -1  407.16   20.10
  -2   7   1  414.26   31.60
   2   7  -1  418.66   29.70
  -2  -7  -1  446.36   23.70
   2  -7   1  388.26   51.39
  -2  -7  -1  448.76   34.70
  -2   7   1  453.15   32.00
   2   7  -1  448.66   32.10
  -2  -7  -1  465.95   23.50
  -2   7   1  433.06   30.20
   2  -7   1  459.35   20.60
   2   7  -1  459.05   33.20
   2  -7   1  456.85   30.60
   2  -7   1  417.96   21.30
  -2  -7  -1  469.05   32.10
  -2   7   1  412.56   31.40
  -2  -7  -1  431.46   30.00
   2   7  -1  451.45   29.50
   2  -7   1  441.86   28.80
   2  -7   1  424.16   34.40
  -2  -7  -1  427.46   29.90
   2   8   1   -5.90   16.10
   2  -8  -1   -4.70   16.10
   2  -8  -1  -27.60   14.90
   2   8   1  -13.00   13.00
   2  -8  -1  -20.80   18.20
  -2   8  -1  -21.40   15.60
  -2  -8   1    5.30   12.00
  -2  -8   1   13.70   19.90
  -2   8  -1   -7.90   13.80
  -2   8  -1   16.70   17.00
   2  -8  -1   -3.80   15.70
  -2  -8   1    1.10   11.00
   2   8   1   20.40   17.00
  -2  -8   1  -14.80   15.30
   2   8   1   19.20   16.60
  -2   8  -1    4.90   17.70
  -2   8   1    0.30   14.00
  -2  -8  -1  -13.40   10.90
   2  -8   1    3.00   18.80
  -2  -8  -1   -2.50   15.60
   2  -8   1  -23.70   15.00
  -2   8   1   -8.00   16.10
  -2   8   1    4.90   17.30
  -2   8   1  -16.70   13.10
   2   8  -1  -24.80   12.80
  -2  -8  -1   -7.90   18.90
   2   8  -1   13.20   18.50
   2   8  -1   28.70   16.60
   2  -8   1  -10.20   15.20
   2   8  -1   18.80   17.20
  -2  -8  -1   45.50   17.40
   2  -8   1    0.30   15.10
  -2  -8  -1   -2.00   10.60
   2  -9  -1  -14.40   19.40
  -2  -9   1   -6.00   17.30
   2   9   1   42.10   16.30
   2  -9  -1   11.50   15.50
   2   9   1  -16.30   16.70
  -2   9  -1   -0.30   17.20
  -2  -9   1    3.80   20.50
  -2   9  -1   -3.20   17.90
   2  -9  -1    2.50   16.80
   2   9  -1    3.90   18.40
   2  -9   1  -19.60   19.50
  -2   9   1  -13.00   17.60
   2   9  -1   11.10   15.30
   2  -9   1   -1.90   16.30
  -2   9   1  -49.50   23.80
   2   9  -1   30.40   18.40
  -2   9   1   28.70   18.90
   2  -9   1   -3.80   17.20
  -2  -9  -1   31.30   18.40
  -2  -9  -1  -24.00   19.20
   3  -1  -1  117.99   10.60
   3   1   1  115.49    9.60
  -3   1  -1  113.09    6.30
  -3   1  -1  120.99    8.80
  -3   1  -1  107.99    8.90
   3   1   1  111.09   11.10
   3  -1  -1  114.49    7.90
  -3  -1   1  122.49   10.70
  -3   1  -1  120.89    8.80
  -3  -1   1  119.09    8.80
   3   1   1  126.69   10.50
   3   1   1  117.49    8.70
  -3  -1   1  117.69   11.20
   3  -1  -1  116.99   10.20
  -3   1  -1   99.89   10.80
   3  -1   1  128.69   11.80
   3   1  -1  129.39   10.40
  -3  -1  -1  125.49   11.50
   3   1  -1   95.69    8.20
   3   1  -1  115.79   11.60
  -3   1   1  113.49    8.50
  -3   1   1  115.59    9.10
   3  -1   1  135.39    5.70
  -3   1   1  110.49    8.30
  -3  -1  -1  105.79    8.20
  -3   1   1  102.79   11.10
   3  -1   1   93.79    8.10
  -3  -1  -1  129.49    9.00
   3  -1   1  132.69    8.80
   3  -2  -1  686.53   22.90
   3   2   1  656.03   22.50
  -3   2  -1  676.23   22.80
  -3   2  -1  703.93   22.70
   3  -2  -1  691.73   24.20
   3   2   1  676.93   22.50
  -3   2  -1  682.93   23.40
  -3   2  -1  697.03   17.90
  -3   2  -1  664.23   24.80
   3   2   1  670.73   23.30
   3  -2  -1  725.23   22.00
  -3  -2   1  708.53   22.70
   3  -2  -1  697.93   24.20
  -3  -2   1  686.03   24.80
   3   2   1  671.63   25.00
  -3  -2   1  677.43   22.80
  -3  -2   1  727.73   25.10
  -3  -2   1  711.93   22.60
   3  -2   1  734.33   18.20
  -3   2   1  678.53   23.40
  -3   2   1  651.23   22.30
   3  -2   1  695.73   23.50
   3  -2   1  687.93   25.20
  -3  -2  -1  681.43   23.60
  -3  -2  -1  683.03   24.90
   3   2  -1  694.13   23.40
  -3   2   1  699.73   23.20
   3   2  -1  699.63   22.40
   3  -2   1  667.43   22.00
   3   2  -1  688.03   23.80
  -3  -2  -1  671.83   22.80
  -3  -2  -1  685.53   21.90
  -3   2   1  683.63   24.30
  -3  -2  -1  730.83   25.20
   3  -2   1  771.02   23.10
   3  -3  -1  334.07   11.40
   3   3   1  284.77   17.40
  -3  -3   1  353.36   18.00
  -3  -3   1  337.57   17.40
   3   3   1  356.46   19.30
  -3  -3   1  285.57   17.50
   3   3   1  334.37   20.20
  -3   3  -1  344.97   20.30
   3  -3  -1  333.37   18.80
  -3   3  -1  376.16   20.60
  -3  -3   1  324.67   20.20
   3   3   1  307.17   20.30
   3  -3  -1  326.77   17.40
   3  -3  -1  360.86   19.90
  -3   3  -1  335.67   17.80
  -3   3  -1  314.47   17.50
  -3  -3   1  346.97   21.10
   3  -3  -1  315.37   20.50
   3  -3  -1  330.27   11.40
   3  -3   1  301.57   20.80
   3  -3   1  347.47   19.00
   3  -3   1  332.87   17.60
   3   3  -1  318.47   20.50
   3   3  -1  332.87   17.80
  -3   3   1  345.27   17.80
  -3   3   1  307.47   18.90
  -3  -3  -1  344.97   20.80
  -3  -3  -1  334.67   16.50
   3   3  -1  326.97   17.80
   3   3  -1  343.97   19.00
   3  -3   1  337.37   12.20
  -3   3   1  329.17   19.70
  -3   3   1  326.67   19.20
  -3  -3  -1  333.07   21.10
   3  -3   1  312.67   17.60
  -3  -3  -1  308.47   18.00
  -3  -3  -1  302.47   17.90
  -3  -4   1  579.04   28.40
   3   4   1  601.94   25.70
   3  -4  -1  587.74   17.90
   3  -4  -1  573.54   17.90
  -3  -4   1  577.14   25.20
   3  -4  -1  604.24   26.90
  -3  -4   1  579.14   26.20
  -3   4  -1  551.04   25.00
   3  -4  -1  529.75   24.00
  -3   4  -1  560.24   30.40
  -3   4  -1  547.35   24.50
  -3  -4   1  599.64   23.00
   3  -4  -1  567.44   27.60
   3  -4  -1  554.64   24.30
  -3  -4   1  549.35   26.80
  -3   4  -1  571.64   27.10
   3   4   1  602.24   25.00
   3   4   1  579.14   27.50
   3   4   1  576.34   24.70
   3   4  -1  546.55   26.80
  -3  -4  -1  602.44   26.50
   3  -4   1  569.24   28.20
  -3  -4  -1  571.64   25.90
   3   4  -1  604.44   27.50
  -3  -4  -1  586.54   26.50
   3  -4   1  574.34   18.50
   3  -4   1  573.84   24.60
   3  -4   1  570.84   27.10
  -3  -4  -1  570.24   22.30
   3  -4   1  548.95   24.20
  -3  -4  -1  525.05   25.70
  -3   4   1  555.54   27.00
   3   4  -1  627.24   26.30
  -3   4   1  550.74   26.20
   3   4  -1  568.54   25.00
  -3   4   1  585.54   25.00
  -3   4   1  551.84   24.80
  -3   5  -1  357.86   22.40
   3   5   1  375.86   25.60
   3   5   1  412.56   23.20
   3  -5  -1  376.06   15.30
   3  -5  -1  367.36   24.30
  -3  -5   1  355.56   24.90
   3  -5  -1  394.56   15.20
  -3  -5   1  374.26   24.40
   3   5   1  382.96   24.70
   3  -5  -1  380.46   24.90
   3   5   1  405.26   25.50
  -3  -5   1  374.56   26.40
  -3   5  -1  357.36   22.90
  -3  -5   1  361.26   19.50
  -3  -5   1  386.46   22.90
   3  -5  -1  392.56   22.60
  -3  -5   1  347.17   28.50
   3  -5  -1  371.36   26.60
  -3   5  -1  395.46   24.40
  -3   5  -1  427.56   24.20
  -3  -5  -1  373.36   19.60
   3   5  -1  427.96   25.80
  -3  -5  -1  386.96   25.90
   3  -5   1  395.06   24.50
  -3  -5  -1  388.86   23.00
  -3   5   1  415.16   25.20
   3  -5   1  415.76   27.30
  -3   5   1  366.56   22.60
   3   5  -1  425.36   24.90
  -3   5   1  392.96   25.10
   3  -5   1  383.36   23.00
  -3   5   1  368.46   22.60
   3  -5   1  404.96   16.50
   3  -5   1  364.16   24.30
  -3  -5  -1  372.46   26.30
   3   5  -1  399.56   26.00
   3   5  -1  400.26   23.20
   3  -5   1  384.06   15.50
  -3   6  -1   11.80   14.80
  -3  -6   1   -8.60   10.90
  -3   6  -1    6.40   11.20
   3  -6  -1    5.00   11.10
  -3  -6   1   16.20   14.10
   3  -6  -1    9.20    7.30
   3  -6  -1  -10.70   12.40
   3  -6  -1   12.70   15.80
  -3   6  -1   17.40   13.40
  -3   6  -1   18.80   12.00
   3  -6  -1   14.60   11.60
   3   6   1   -2.30   14.20
  -3  -6   1   -1.70    9.60
  -3  -6   1    3.40   15.30
   3   6   1   25.20   12.00
   3   6   1   -0.40   13.80
  -3  -6   1   15.90   10.60
   3  -6  -1    6.60    7.30
   3   6   1   14.10   11.70
  -3  -6   1    7.20   11.70
   3  -6   1   18.70   11.80
  -3  -6  -1   -4.30   10.00
  -3  -6  -1    1.90   14.90
   3   6  -1   29.40   13.00
  -3  -6  -1    3.80   10.10
   3  -6   1   16.90   13.60
  -3  -6  -1   11.90   11.70
  -3   6   1   -2.40   16.00
   3  -6   1   20.10   11.80
   3  -6   1   13.50    8.30
   3   6  -1    7.50   13.10
   3  -6   1   -4.00    7.10
   3   6  -1    4.50   11.30
   3  -6   1    6.70   15.80
  -3  -6  -1    3.30   13.40
  -3   6   1   17.30   14.00
  -3   6   1    4.20   11.30
   3   6  -1  -13.30   13.40
  -3   6   1   17.00   11.90
  -3  -6  -1   -1.20   11.00
   3  -7  -1   24.50   13.90
  -3   7  -1   42.70   16.40
   3  -7  -1   63.69    9.00
   3   7   1   24.20   14.00
   3  -7  -1   55.09    9.40
  -3  -7   1   73.69   16.00
  -3   7  -1   54.89   15.30
  -3  -7   1   64.69   15.40
  -3  -7   1   34.90   12.20
   3  -7  -1   49.00   15.50
  -3  -7   1   70.49   15.90
   3  -7  -1   31.90   18.30
   3   7   1   49.50   17.60
  -3   7  -1   63.19   15.10
   3   7   1   38.70   17.00
  -3   7  -1   61.29   18.00
  -3  -7   1   81.59   13.90
   3   7   1   46.40   14.60
  -3  -7   1   65.69   20.20
  -3  -7  -1   52.79   14.90
  -3   7   1   47.70   16.60
  -3  -7  -1   61.59   15.30
   3  -7   1   49.30    8.90
  -3  -7  -1   60.89   13.00
   3  -7   1   60.19   19.00
   3   7  -1   63.89   15.40
   3  -7   1   58.79   14.70
   3   7  -1   52.59   17.20
  -3   7   1   43.90   14.80
  -3   7   1   50.09   17.40
   3   7  -1   54.29   15.20
  -3  -7  -1   54.79   15.10
   3   7  -1   58.59   18.70
  -3   7   1   61.29   15.30
  -3  -7  -1   72.69   19.90
   3  -7   1   53.59   10.30
   3  -7   1   46.50   15.60
  -3  -7  -1   58.39   12.80
   3  -8  -1   25.30   17.10
  -3  -8   1   39.80   18.40
  -3  -8   1   42.80   13.10
   3  -8  -1   58.19   15.70
   3  -8  -1   64.29   18.70
  -3  -8   1   78.19   14.90
  -3   8  -1   78.29   18.80
  -3  -8   1   12.20   15.50
  -3  -8   1   30.30   15.30
  -3   8  -1   44.00   20.90
   3   8   1   72.29   19.70
  -3  -8   1   27.30   20.90
   3   8   1   25.10   14.80
   3   8   1   59.69   18.90
   3  -8  -1   31.90   20.20
  -3   8  -1   16.60   17.00
   3   8   1   46.70   16.00
  -3   8  -1   57.49   19.50
   3  -8   1   80.99   18.70
  -3   8   1   60.59   19.20
   3   8  -1   43.80   19.30
   3   8  -1   51.69   16.30
  -3  -8  -1   54.59   18.30
  -3   8   1   60.79   16.90
  -3  -8  -1   56.69   14.00
   3   8  -1   62.89   19.80
  -3  -8  -1   54.19   13.20
   3  -8   1   50.99   15.70
   3   8  -1   20.90   14.30
   3  -8   1   27.50   15.00
  -3  -8  -1   58.49   17.20
  -3  -8  -1   52.29   16.40
  -3   8   1   70.19   19.00
   3  -8   1   36.70   20.20
  -3  -8  -1    5.00   19.70
  -3   8   1   39.80   18.10
   3  -9  -1   39.10   22.50
   3  -9  -1   32.40   20.10
  -3  -9   1   78.19   20.20
  -3   9  -1   52.59   18.20
  -3   9  -1   53.59   19.20
   3   9   1   40.00   16.60
  -3  -9   1   10.00   21.10
   3  -9  -1   15.60   15.70
  -3   9  -1   47.40   19.50
   3   9   1   23.00   18.80
   3   9  -1   49.00   16.60
  -3  -9  -1   47.40   18.80
  -3   9   1   49.80   20.00
   3   9  -1   28.70   19.70
   3   9  -1   40.40   19.30
   3  -9   1    2.50   20.50
  -3   9   1   18.20   21.00
   3  -9   1   33.00   16.80
  -3   9   1   38.10   19.60
   3  -9   1    6.70   18.10
   4   0   1    4.90    4.90
  -4   0  -1    5.00    4.40
  -4   0  -1    2.80    2.30
   4   0   1    1.30    1.60
  -4   0  -1    1.70    3.70
   4   0   1    2.70    4.20
  -4   0  -1    1.70    2.50
   4   0   1    2.40    1.80
  -4   1  -1   21.50    3.80
  -4  -1   1   23.20    7.20
  -4  -1   1   20.70    5.20
  -4   1  -1   18.80    5.40
   4   1   1   23.20    7.30
   4  -1  -1   16.50    6.90
  -4   1  -1    8.20    7.80
  -4   1  -1   19.40    5.70
   4  -1  -1   23.80    8.10
  -4   1  -1   17.80    5.10
  -4  -1   1   21.50    6.40
  -4  -1   1   19.20    5.70
   4   1   1   35.60   11.10
  -4  -1  -1    8.80    5.80
  -4  -1  -1   21.80    5.90
   4  -1   1    8.00    7.50
  -4  -1  -1   27.50    6.30
   4   1  -1   20.50    7.60
  -4   1   1   20.70    8.10
  -4   1   1   19.80    6.40
  -4   1   1   26.60    3.40
   4  -1   1   23.00    3.90
   4   1  -1   24.20    8.10
   4  -1   1   27.50    5.90
   4  -1   1   14.20    8.50
  -4   1   1   23.10    5.50
  -4  -1  -1   21.90    7.70
   4   1  -1   24.50    4.60
  -4   1   1   29.70    5.00
  -4  -2   1 2453.95   60.89
   4   2   1 2497.95   61.29
   4  -2  -1 2516.15   60.79
  -4  -2   1 2456.15   60.99
  -4  -2   1 2425.76   62.09
   4  -2  -1 2508.25   61.99
  -4   2  -1 2463.45   61.09
  -4   2  -1 2571.64   61.39
  -4   2  -1 2436.56   60.99
   4   2   1 2481.15   62.39
  -4  -2   1 2392.06   62.09
   4   2   1 2458.55   62.09
   4   2   1 2626.94   61.29
   4  -2  -1 2495.35   61.69
  -4   2  -1 2461.15   62.49
  -4   2   1 2456.65   60.69
  -4  -2  -1 2433.56   60.89
   4  -2   1 2538.35   62.69
  -4  -2  -1 2498.55   62.69
  -4  -2  -1 2474.15   62.69
  -4   2   1 2536.95   60.79
   4   2  -1 2475.85   62.39
   4  -2   1 2543.25   60.89
   4  -2   1 2508.65   60.89
   4   2  -1 2284.67   60.49
   4   2  -1 2487.95   62.79
   4   2  -1 2498.25   60.89
  -4   2   1 2407.06   61.39
  -4  -2  -1 2540.75   61.19
  -4  -2  -1 2502.75   61.49
  -4   2   1 2506.75   61.99
   4  -3  -1   69.79    9.60
  -4  -3   1   68.29   11.70
  -4   3  -1   61.89   12.10
  -4  -3   1   62.29    9.40
   4   3   1   77.79   10.10
   4   3   1   78.79   11.60
   4   3   1   76.79   12.20
   4   3   1   63.79    9.60
  -4   3  -1   66.19   10.40
  -4  -3   1   57.89   11.90
  -4   3  -1   80.29   10.90
  -4   3  -1   81.79    9.90
   4  -3  -1   66.59   12.20
  -4  -3   1   62.89    9.60
   4  -3  -1   51.89    9.00
  -4  -3   1   77.29   10.60
   4  -3  -1   85.19   12.60
  -4  -3  -1   73.19   10.20
  -4   3   1   72.09   11.10
   4   3  -1   69.39    9.70
   4  -3   1   68.99    9.50
   4  -3   1   84.59    7.90
  -4   3   1   67.39   10.50
  -4  -3  -1   68.99    9.80
  -4   3   1   87.49   11.90
  -4   3   1   75.19   10.70
  -4  -3  -1   78.69   12.00
   4   3  -1   73.89   11.00
   4  -3   1   74.19   12.10
  -4  -3  -1   57.69   10.60
   4   3  -1   78.19   10.60
   4   3  -1   95.19   12.30
   4  -3   1   71.89   11.40
   4  -3   1   75.59    9.60
  -4  -3  -1   79.79   12.80
   4  -4  -1  629.04   18.30
  -4   4  -1  650.73   29.00
   4   4   1  644.24   28.50
   4   4   1  648.24   28.70
   4  -4  -1  689.03   29.10
   4  -4  -1  662.83   18.20
  -4   4  -1  617.84   30.70
   4   4   1  700.33   28.00
  -4  -4   1  646.54   28.60
   4  -4  -1  656.13   27.00
  -4  -4   1  639.84   26.70
  -4   4  -1  608.04   26.20
  -4  -4   1  642.54   26.60
  -4  -4   1  622.84   25.30
   4   4   1  639.74   26.00
   4  -4  -1  666.23   26.10
   4  -4  -1  665.03   28.40
  -4   4  -1  599.64   31.10
  -4  -4   1  668.53   29.60
  -4  -4  -1  702.13   29.60
   4  -4   1  622.34   18.90
  -4   4   1  659.33   28.20
   4  -4   1  622.34   27.00
  -4  -4  -1  641.84   26.60
   4  -4   1  675.13   26.50
   4  -4   1  638.64   26.80
  -4   4   1  614.84   28.30
   4   4  -1  637.34   26.30
  -4  -4  -1  662.83   26.70
   4   4  -1  647.14   28.80
  -4  -4  -1  640.84   24.40
   4  -4   1  642.04   29.40
   4  -4   1  656.83   19.30
   4   4  -1  649.64   26.40
   4   4  -1  639.54   27.20
  -4   4   1  636.44   27.90
  -4  -4  -1  697.13   28.20
  -4   4   1  595.04   37.60
   4   5   1   40.90   11.00
  -4  -5   1   69.09   11.10
  -4  -5   1   52.69   11.40
  -4  -5   1   67.69   15.80
   4  -5  -1   37.20   10.70
  -4  -5   1   62.89   14.20
  -4   5  -1   45.50   14.00
   4  -5  -1   68.39   13.90
  -4   5  -1   74.69   12.20
  -4  -5   1   51.89   11.70
  -4   5  -1   51.29   14.00
  -4   5  -1   67.89   11.80
   4  -5  -1   72.59   12.10
   4   5   1   71.59   14.40
   4  -5  -1   65.59   14.80
  -4  -5   1   47.50   11.60
   4   5   1   51.79   11.50
   4  -5  -1   44.70    6.70
   4   5   1   69.39   14.50
  -4   5   1   60.09   11.70
   4  -5   1   51.89   12.90
  -4   5   1   82.79   12.30
   4  -5   1   66.09    7.60
   4  -5   1   58.69    7.20
   4   5  -1   64.19   11.90
  -4  -5  -1   80.69   11.40
  -4  -5  -1   73.19   11.30
   4  -5   1   45.10   14.70
  -4   5   1   42.30   13.40
   4  -5   1   57.39   12.70
   4   5  -1   72.49   14.40
  -4  -5  -1   39.10   11.90
  -4   5   1   63.59   13.70
  -4  -5  -1   75.89   15.10
  -4  -5  -1   54.99   11.70
  -4  -5  -1   53.99   12.70
   4   5  -1   34.00   13.00
   4   5  -1   57.79   12.60
   4  -5   1   44.60   12.60
  -4   6  -1  238.68   22.10
  -4  -6   1  252.17   25.00
   4  -6  -1  183.18   23.70
   4   6   1  219.08   24.10
  -4  -6   1  217.98   22.10
   4   6   1  161.18   22.50
   4   6   1  231.08   25.30
   4  -6  -1  212.68   12.50
  -4   6  -1  188.18   24.30
  -4   6  -1  223.58   22.00
  -4  -6   1  237.88   24.70
   4  -6  -1  217.18   27.10
  -4  -6   1  250.47   19.70
   4  -6  -1  238.38   22.10
   4  -6  -1  194.48   13.40
  -4  -6   1  234.48   27.50
  -4   6  -1  230.78   25.80
   4   6   1  206.08   21.40
   4  -6  -1  243.78   21.60
  -4  -6  -1  252.37   19.60
  -4   6   1  214.28   29.50
  -4  -6  -1  200.48   19.10
   4   6  -1  231.98   22.00
  -4  -6  -1  256.97   25.40
   4   6  -1  226.88   22.90
  -4   6   1  240.08   22.50
  -4  -6  -1  273.77   25.40
   4  -6   1  210.78   23.50
   4  -6   1  203.38   21.50
   4   6  -1  207.98   21.90
   4  -6   1  217.58   14.60
  -4  -6  -1  208.38   26.70
  -4   6   1  223.38   24.50
  -4   6   1  216.18   22.30
   4  -6   1  221.28   13.10
  -4  -6  -1  258.77   22.30
   4  -6   1  183.68   23.20
   4   6  -1  221.58   22.80
   4  -6   1  240.38   28.10
   4   7   1   -3.10   14.50
   4  -7  -1   -1.50   12.50
   4  -7  -1  -16.00    6.60
  -4   7  -1   17.80   13.10
  -4  -7   1    1.70   12.00
  -4  -7   1   -9.20   12.30
  -4  -7   1  -10.10   17.80
   4   7   1  -17.20   15.10
   4  -7  -1    9.60    7.60
  -4  -7   1   -3.70   12.60
   4  -7  -1    3.90   14.30
   4   7   1   -2.90   15.50
  -4  -7   1    5.40   11.00
   4  -7  -1   10.40   19.50
   4   7   1   -7.20   14.80
  -4   7  -1  -10.20   12.30
  -4  -7   1    0.50   12.30
   4  -7  -1  -20.00   13.60
  -4   7  -1  -10.30   14.40
  -4   7  -1    1.90   15.90
   4  -7   1  -38.00   15.80
  -4  -7  -1   17.60   13.30
  -4  -7  -1   10.70   10.90
  -4   7   1  -12.00   15.10
   4   7  -1   -2.90   17.20
   4  -7   1   -6.40   15.20
   4  -7   1   -4.30   13.50
   4   7  -1   15.40   25.00
   4  -7   1   14.70   15.00
  -4  -7  -1   -4.90   17.60
   4  -7   1   -5.40    8.50
  -4   7   1   -4.50   12.20
  -4   7   1   -2.70   12.80
  -4  -7  -1  -27.20   11.20
   4  -7   1   -4.40    7.20
   4   7  -1   28.10   16.40
   4   7  -1   27.10   16.30
  -4  -7  -1   -3.40   12.80
  -4   7   1  -32.10   13.80
  -4  -7  -1   -5.60   11.60
   4   8   1  108.39   18.60
  -4  -8   1   77.69   18.80
  -4   8  -1   77.59   19.30
   4   8   1   89.79   19.10
   4   8   1   85.99   20.70
  -4  -8   1   92.19   15.50
   4  -8  -1   82.49   17.30
   4   8   1   92.19   19.30
  -4  -8   1   99.89   22.80
   4  -8  -1   60.09   21.80
   4  -8  -1   70.39   20.40
  -4   8  -1   73.49   17.60
   4  -8  -1   81.89   22.10
  -4   8  -1   80.79   20.70
  -4  -8   1   97.89   15.50
  -4  -8   1   90.29   18.40
  -4  -8   1  100.49   20.10
  -4  -8  -1  103.79   20.00
  -4   8   1   67.69   19.90
  -4  -8  -1   70.99   17.90
   4  -8   1   55.19   21.00
  -4  -8  -1   78.69   17.70
   4   8  -1   86.39   17.10
   4  -8   1   70.39   19.10
   4  -8   1   95.49   19.90
   4   8  -1   97.69   17.70
  -4  -8  -1   93.09   20.20
   4  -8   1  102.89   19.30
   4   8  -1   73.39   18.10
   4   8  -1   74.99   20.40
  -4   8   1   62.39   19.20
  -4   8   1   77.69   18.20
  -4  -8  -1   81.99   15.10
  -4   8   1   97.29   18.40
   4  -9  -1   19.70   21.60
  -4  -9   1   21.00   17.80
   4  -9  -1   20.90   17.70
   4  -9  -1   29.10   18.10
   4   9   1   -4.50   17.40
  -4  -9   1   52.49   23.00
  -4   9  -1   47.20   17.40
   4   9   1   25.10   18.30
  -4   9  -1   -9.60   18.00
  -4   9  -1   11.30   18.10
   4  -9   1   17.90   15.30
   4   9  -1   19.50   19.10
  -4   9   1   27.50   18.90
   4  -9   1   18.90   21.20
  -4   9   1   37.60   19.20
  -4   9   1    3.20   19.50
  -4  -9  -1    7.50   17.20
   4   9  -1   12.50   18.90
   4   9  -1   27.90   15.60
   4  -9   1  -17.10   17.40
  -4  -9  -1    1.90   20.70
  -5   0  -1    0.20    5.20
  -5   0  -1    0.10    2.90
   5   0   1  -10.20    5.50
  -5   0  -1    3.10    2.80
  -5   0  -1   12.70    5.10
  -5   1  -1   13.60    7.50
   5  -1  -1   10.40    8.00
  -5  -1   1   21.70    8.10
   5   1   1   14.40    7.60
  -5  -1   1   16.50    8.60
   5   1   1    9.70    4.70
   5  -1  -1   12.50    8.40
   5  -1  -1   10.90    4.70
  -5   1  -1   23.60    6.60
  -5  -1   1   10.50    4.80
  -5  -1   1   15.20    4.90
   5   1   1    9.10    6.70
  -5   1  -1    7.40    5.30
   5  -1  -1   13.70    4.40
  -5   1  -1   17.00    5.60
  -5   1  -1   18.60    4.70
   5  -1   1   13.50    4.60
  -5  -1  -1   20.80    6.00
  -5   1   1    6.30    5.00
  -5   1   1   17.20    7.70
   5  -1   1    6.50    6.10
   5  -1   1   11.30    4.80
   5  -1   1   15.00    8.90
   5  -1   1   13.20    4.80
  -5  -1  -1   12.00    8.80
  -5   1   1   15.70    4.90
  -5   1   1   11.10    4.50
   5   1  -1   20.40    7.80
   5   1  -1   16.10    5.20
   5   1  -1   12.60    7.20
  -5  -1  -1   10.60    7.20
  -5   1   1   15.90    7.30
  -5  -1  -1   14.60    7.90
   5   1  -1   19.20    5.10
  -5  -1  -1   13.60    5.30
  -5   2  -1 1107.99   30.50
   5  -2  -1 1117.49   32.30
   5  -2  -1 1132.59   32.80
   5   2   1 1040.70   32.70
   5   2   1 1081.89   32.10
   5   2   1 1056.49   30.70
  -5  -2   1 1089.09   30.70
  -5   2  -1 1097.09   30.60
  -5   2  -1 1016.70   32.40
  -5  -2   1 1022.60   32.90
  -5   2  -1 1050.99   30.30
  -5  -2   1 1060.39   30.20
   5  -2  -1 1046.90   29.90
  -5   2   1 1017.40   31.80
   5   2  -1 1047.70   33.10
   5   2  -1 1055.89   32.40
   5   2  -1 1047.50   30.30
  -5  -2  -1 1048.00   30.90
  -5   2   1 1081.39   30.40
  -5   2   1 1057.19   31.90
  -5   2   1 1087.99   30.40
  -5  -2  -1 1072.99   33.20
   5  -2   1 1052.29   32.90
   5  -2   1 1070.59   30.00
  -5  -2  -1 1021.60   31.80
  -5  -2  -1 1063.69   31.10
  -5  -2  -1 1072.99   30.90
   5  -2   1 1060.29   31.00
  -5   3  -1  613.74   25.30
   5  -3  -1  660.03   25.80
   5  -3  -1  611.14   23.00
   5   3   1  608.64   25.10
  -5  -3   1  636.84   26.80
  -5  -3   1  675.23   25.40
  -5   3  -1  652.43   26.70
  -5  -3   1  653.63   24.10
  -5  -3   1  645.24   26.80
   5   3   1  669.33   24.00
   5  -3  -1  665.73   26.30
   5   3   1  635.34   26.10
  -5  -3   1  642.14   24.30
  -5   3  -1  637.74   23.90
   5   3   1  675.73   25.10
  -5   3  -1  676.33   25.00
  -5   3   1  661.73   23.80
  -5  -3  -1  683.53   23.80
   5  -3   1  735.03   24.50
   5   3  -1  649.74   23.80
  -5  -3  -1  636.94   27.00
  -5   3   1  676.83   24.90
   5  -3   1  681.73   24.90
   5   3  -1  638.14   26.70
   5  -3   1  649.93   26.90
   5  -3   1  634.74   23.30
  -5   3   1  675.93   26.90
   5   3  -1  660.93   25.00
  -5  -3  -1  624.24   27.00
  -5   3   1  628.94   25.30
   5   3  -1  659.83   26.70
  -5  -3  -1  660.93   25.10
  -5  -3  -1  630.24   24.30
  -5   4  -1  323.17   24.60
  -5  -4   1  282.97   19.90
   5  -4  -1  317.77   22.70
   5   4   1  331.77   20.80
   5  -4  -1  342.67   20.80
  -5   4  -1  295.97   19.90
   5  -4  -1  333.07   22.10
  -5   4  -1  314.87   22.60
  -5  -4   1  338.97   22.40
  -5  -4   1  339.47   23.70
   5   4   1  324.67   22.30
   5   4   1  350.06   19.70
   5   4   1  350.66   21.50
   5  -4  -1  350.26   20.20
  -5   4  -1  321.27   21.10
  -5  -4   1  283.47   21.60
  -5  -4   1  295.57   19.50
   5  -4   1  341.87   20.90
  -5  -4  -1  333.47   20.10
  -5  -4  -1  309.97   22.60
   5  -4   1  334.37   23.50
  -5  -4  -1  341.97   21.30
  -5   4   1  299.27   19.20
  -5  -4  -1  317.17   17.80
   5  -4   1  344.27   20.90
   5   4  -1  329.37   22.60
   5  -4   1  325.47   19.00
   5  -4   1  338.77   12.40
  -5   4   1  310.47   19.70
   5   4  -1  333.97   22.40
  -5   4   1  347.97   21.90
  -5  -4  -1  348.77   23.80
   5   4  -1  356.86   20.00
   5   4  -1  323.37   19.40
  -5   4   1  331.07   22.00
  -5   5  -1  131.29   14.30
  -5  -5   1  124.79   14.10
   5   5   1  165.98   19.80
   5  -5  -1  159.28   20.70
  -5   5  -1  147.39   19.70
  -5   5  -1  143.39   16.90
  -5  -5   1  129.89   16.40
   5  -5  -1  161.68   21.90
  -5  -5   1  157.88   17.80
   5  -5  -1  144.99   17.50
   5   5   1  164.98   20.90
  -5  -5   1  152.38   18.20
  -5  -5   1  137.49   17.40
  -5   5  -1  125.69   14.00
   5   5   1  124.19   14.10
   5  -5  -1  127.49   13.90
  -5  -5   1  136.99   16.40
   5   5   1  143.99   19.70
   5  -5   1  143.69   10.70
   5   5  -1  170.28   17.90
  -5   5   1  129.89   17.10
   5   5  -1  126.79   15.90
   5  -5   1  130.99   17.20
  -5  -5  -1  130.29   14.40
  -5  -5  -1  135.69   18.40
   5  -5   1  146.69   19.60
  -5  -5  -1  134.79   16.30
  -5  -5  -1  130.09   17.10
  -5   5   1  139.79   17.70
   5  -5   1  135.39   10.80
  -5   5   1  132.39   16.00
  -5  -5  -1  188.68   22.50
   5  -5   1  150.48   19.60
   5   5  -1  149.19   19.20
   5  -5   1  123.39   16.60
   5   5  -1  138.29   16.70
  -5  -5  -1  123.09   16.30
  -5   5   1  133.49   15.90
  -5  -6   1   18.60   14.30
   5   6   1    1.80   11.60
  -5  -6   1   28.10   12.50
   5   6   1   34.70   12.20
  -5  -6   1   27.90   12.70
   5  -6  -1    9.60   15.50
  -5  -6   1   48.80   13.20
  -5   6  -1   40.80   12.30
  -5  -6   1   14.00   11.00
  -5  -6   1   40.00   14.80
  -5   6  -1   13.40   14.70
   5   6   1   34.20   15.00
   5  -6  -1   45.80   12.50
  -5   6  -1   38.20   14.40
  -5   6  -1   17.60   15.40
   5  -6  -1   34.60   12.20
   5  -6  -1   40.80   14.70
   5   6   1    2.00   14.40
  -5   6   1   55.59   19.00
   5  -6   1   39.00   16.70
   5  -6   1   31.00    7.70
  -5  -6  -1   30.50   12.50
  -5   6   1   27.50   14.00
  -5  -6  -1   30.80   12.20
  -5   6   1   21.30   12.00
   5  -6   1   35.00   13.50
  -5   6   1   23.70   14.10
  -5  -6  -1   41.10   11.90
   5   6  -1   16.50   14.40
  -5  -6  -1   43.60   16.90
   5   6  -1   17.10   12.00
   5   6  -1   27.40   14.40
  -5  -6  -1   26.30   11.30
   5  -6   1   22.10   11.80
   5   6  -1   26.40   12.10
  -5  -6  -1   29.10   14.60
   5   7   1  148.49   22.90
  -5   7  -1  143.09   18.40
   5  -7  -1  153.38   18.40
  -5   7  -1  116.59   20.10
  -5   7  -1  124.59   19.00
  -5  -7   1  142.69   17.30
  -5   7  -1  148.99   21.10
   5  -7  -1  138.79   19.70
  -5  -7   1  130.49   18.10
  -5  -7   1  138.29   22.40
   5  -7  -1  136.29   21.80
   5   7   1  135.39   20.60
   5  -7  -1  172.48   23.10
   5   7   1  141.59   20.90
  -5  -7   1  137.39   16.10
   5   7   1  138.09   17.70
  -5  -7   1  150.48   20.00
  -5  -7  -1  119.39   16.20
   5   7  -1  162.38   19.70
   5  -7   1  127.09   18.90
   5  -7   1  167.38   22.40
  -5   7   1  116.09   19.60
   5  -7   1  164.58   19.60
  -5  -7  -1  102.29   17.00
  -5  -7  -1  113.49   21.30
  -5   7   1  128.29   18.10
   5   7  -1  118.19   20.20
  -5   7   1  153.28   20.40
  -5  -7  -1  157.78   20.40
   5  -7   1  149.59   18.00
   5   7  -1  125.19   18.30
  -5  -7  -1  147.49   16.70
  -5   7   1  145.79   19.90
  -5   8  -1   47.90   16.30
  -5  -8   1   41.40   23.50
   5   8   1   49.40   19.40
   5  -8  -1   22.40   20.00
  -5  -8   1   42.70   18.30
   5  -8  -1   76.69   17.00
  -5  -8   1   36.80   17.90
  -5  -8   1   64.99   15.40
  -5   8  -1   63.09   19.70
   5   8   1   66.59   20.00
   5   8   1   74.39   18.90
  -5   8  -1   42.10   17.80
  -5  -8   1   29.30   16.90
   5   8   1   53.89   15.90
   5  -8  -1   56.19   18.60
  -5  -8   1   38.20   20.90
  -5   8   1   56.29   18.50
  -5  -8  -1   15.10   16.50
   5   8  -1   47.00   19.10
  -5  -8  -1   57.19   15.00
   5  -8   1   82.19   23.50
   5   8  -1   75.39   17.80
   5   8  -1   60.69   19.10
  -5   8   1   59.99   17.10
   5  -8   1   49.30   19.40
  -5  -8  -1   37.40   16.40
  -5   8   1   64.29   19.60
   5  -8   1   20.60   16.80
  -5   8   1   47.10   18.00
   5   8  -1   42.50   17.70
  -5  -8  -1   33.90   20.70
  -5  -8  -1   75.49   19.70
  -5  -9   1   22.20   17.90
   5  -9  -1   -0.20   20.70
  -5  -9   1   -8.10   20.20
  -5   9  -1   14.40   18.50
   5  -9  -1   -3.90   16.10
   5   9   1   -1.20   18.00
   5   9   1   28.40   19.10
  -5   9  -1   35.60   20.10
   5  -9  -1   25.20   17.60
   5  -9   1   33.40   18.70
   5   9  -1   22.30   18.60
  -5  -9  -1   -3.80   20.90
   5  -9   1   11.40   21.40
  -5   9   1  -19.10   17.00
   5  -9   1   11.50   17.10
   5   9  -1    0.80   14.70
  -5  -9  -1   18.10   20.10
   5   9  -1   20.00   18.30
  -5   9   1   25.50   18.10
  -6   0  -1    3.30    2.90
  -6   0  -1   -2.10    7.40
   6   0   1    0.50    6.40
  -6   0  -1    0.50    5.90
  -6   0  -1    2.80    3.00
   6   1   1   63.69    9.50
  -6  -1   1   50.39    5.80
  -6   1  -1   67.09    8.20
   6   1   1   46.00    8.40
  -6   1  -1   69.29    8.70
  -6  -1   1   48.00    6.00
   6  -1  -1   50.19    6.70
   6   1   1   43.80    6.10
  -6  -1   1   58.89    9.10
   6  -1  -1   53.39    7.30
  -6   1  -1   51.79    7.50
  -6  -1   1   53.79    8.80
   6  -1  -1   60.19    9.00
   6   1   1   63.19    7.80
   6   1  -1   57.99    7.30
  -6  -1  -1   64.59    8.90
   6  -1   1   55.69    6.70
   6   1  -1   53.39    8.50
  -6  -1  -1   39.40    8.40
  -6  -1  -1   46.70    8.60
   6   1  -1   55.59    9.30
  -6   1   1   55.39    7.40
   6  -1   1   73.69    8.30
  -6  -1  -1   51.19    6.00
  -6   1   1   69.09    9.40
  -6  -1  -1   56.09    6.60
   6   1  -1   60.69    7.80
  -6   1   1   70.39    8.10
   6  -1   1   54.49    9.70
   6  -1   1   49.60    5.50
   6  -2  -1  172.98   15.10
  -6  -2   1  181.68   16.70
   6  -2  -1  143.99   16.40
  -6   2  -1  157.38   16.30
  -6  -2   1  156.78   15.30
   6   2   1  180.48   16.60
  -6   2  -1  151.68   14.20
   6  -2  -1  145.59   12.60
  -6  -2   1  167.08   13.00
   6   2   1  163.48   16.20
   6   2   1  157.78   12.90
  -6  -2   1  137.49   11.90
  -6   2  -1  132.59   12.50
  -6   2  -1  179.38   12.80
   6  -2  -1  166.58   11.80
  -6   2   1  177.38   12.70
   6  -2   1  171.78   16.70
  -6  -2  -1  127.19   14.40
   6   2  -1  153.48   12.80
   6  -2   1  178.28   13.30
  -6   2   1  157.38   17.00
  -6   2   1  156.58   14.60
  -6  -2  -1  172.38   13.70
   6  -2   1  173.48   11.90
  -6  -2  -1  166.58   16.40
   6   2  -1  158.18   16.10
   6  -2   1  161.58   12.20
  -6  -2  -1  166.78   16.40
   6   2  -1  148.49   16.50
  -6   2   1  164.58   12.80
  -6  -2  -1  145.49   13.10
   6   3   1   18.50   10.90
   6   3   1   14.20    8.90
   6  -3  -1    4.10    8.10
  -6  -3   1   11.60    7.90
  -6  -3   1   12.50    8.80
  -6  -3   1   24.70    9.50
   6  -3  -1    8.70   10.60
  -6   3  -1   20.10   10.90
  -6   3  -1   21.10    8.90
   6   3   1    3.40   10.30
  -6  -3   1   16.90   10.80
  -6   3  -1   18.50   10.10
   6  -3  -1   24.40   10.20
  -6   3  -1   12.00    7.50
  -6  -3  -1    9.20    8.90
  -6  -3  -1   21.60   11.20
  -6   3   1   34.80   10.40
  -6  -3  -1   21.80    8.10
  -6  -3  -1   14.80   19.60
   6   3  -1   26.10   10.70
   6  -3   1   25.20   11.10
  -6   3   1   10.50    7.60
   6   3  -1   18.30    9.40
  -6   3   1   23.50   10.60
  -6  -3  -1    3.50    8.20
   6  -3   1   19.80    9.30
   6  -3   1   15.70    7.40
  -6   3   1   22.60    8.00
   6   3  -1   11.20    7.90
  -6  -4   1   38.80   13.30
   6   4   1   28.20   10.50
   6  -4  -1   25.40   12.30
   6  -4  -1   33.80   10.10
  -6  -4   1   35.30   12.20
  -6   4  -1   15.30    8.90
  -6  -4   1   33.40   13.40
  -6   4  -1    6.60   12.00
  -6  -4   1   22.10    9.80
   6  -4  -1   16.30   10.90
  -6   4  -1    5.20    8.60
   6   4   1   32.80    9.30
  -6  -4   1   21.30    9.90
   6  -4  -1   41.40   10.20
   6   4   1   19.90   11.60
   6   4   1   43.40   12.60
  -6   4  -1   26.90   12.50
  -6  -4  -1   22.40   10.90
   6   4  -1   23.90   10.00
   6  -4   1   19.70   12.50
  -6   4   1   29.80   11.70
  -6   4   1   22.40    9.10
  -6   4   1   13.20   10.90
   6   4  -1   17.20    9.00
   6   4  -1   21.90   11.90
   6  -4   1   21.00   10.10
  -6  -4  -1   43.90   12.50
   6  -4   1   26.40   10.10
   6   4  -1   34.70   12.00
  -6   4   1   18.10    8.90
   6  -4   1   40.80   11.10
  -6  -4  -1   13.00    9.60
  -6  -4  -1   30.30   15.90
  -6  -4  -1   38.50   10.60
  -6  -5   1  117.89   13.80
  -6  -5   1  109.69   16.20
   6  -5  -1  111.09   15.50
  -6   5  -1  133.49   16.70
   6   5   1   99.69   14.20
   6  -5  -1   96.89   17.10
  -6   5  -1  128.89   17.20
  -6   5  -1  106.59   15.70
   6   5   1  108.29   14.50
  -6   5  -1  107.69   13.40
  -6  -5   1  118.69   14.20
   6   5   1  124.29   16.70
  -6  -5   1  137.19   16.80
  -6  -5   1  133.89   17.90
   6   5   1  120.19   15.80
   6  -5  -1  122.09   14.30
   6  -5  -1  124.59   14.50
  -6  -5   1  113.39   13.70
   6  -5   1   80.59   12.50
  -6  -5  -1  131.29   17.40
  -6  -5  -1  117.79   17.10
  -6   5   1  113.09   16.70
  -6   5   1  150.38   20.10
  -6  -5  -1  111.19   15.90
   6  -5   1  143.39   19.60
  -6   5   1   93.19   13.20
   6   5  -1   98.79   15.30
   6   5  -1   90.99   13.90
  -6  -5  -1  116.99   13.90
   6  -5   1  112.59   17.00
   6   5  -1   93.69   15.40
  -6  -5  -1  120.59   13.60
  -6   5   1  118.69   13.70
  -6  -5  -1  114.39   15.20
   6  -5   1  117.49   13.40
   6   5  -1  113.09   13.70
  -6  -6   1  223.48   22.60
   6  -6  -1  234.08   21.60
  -6  -6   1  201.98   20.90
  -6   6  -1  193.58   21.40
  -6  -6   1  220.38   20.40
   6   6   1  221.98   25.60
   6  -6  -1  218.48   26.50
  -6  -6   1  200.48   26.80
   6   6   1  221.08   24.20
   6  -6  -1  224.58   23.20
  -6  -6   1  210.38   24.20
   6   6   1  200.68   25.00
  -6   6  -1  227.38   24.00
   6  -6  -1  205.18   24.30
  -6   6  -1  200.18   25.30
  -6   6  -1  275.27   22.80
   6   6   1  205.38   21.90
  -6  -6   1  206.98   21.90
   6   6  -1  211.88   25.60
   6  -6   1  167.18   20.60
   6   6  -1  216.18   24.00
   6   6  -1  195.18   21.30
  -6   6   1  207.38   24.80
  -6   6   1  171.48   23.40
  -6  -6  -1  250.47   20.80
  -6  -6  -1  220.18   22.10
  -6  -6  -1  216.28   22.80
  -6   6   1  195.78   22.00
  -6  -6  -1  229.38   27.10
   6  -6   1  176.68   20.80
  -6  -6  -1  203.78   20.60
  -6   6   1  206.18   21.30
   6  -6   1  275.87   30.50
  -6  -6  -1  221.68   22.70
   6   6  -1  236.18   24.50
   6   7   1  239.18   24.30
   6  -7  -1  212.58   25.90
   6   7   1  251.37   28.40
  -6  -7   1  240.48   24.40
  -6  -7   1  173.68   23.70
  -6  -7   1  190.28   24.10
  -6   7  -1  224.48   23.70
  -6   7  -1  200.48   23.30
   6  -7  -1  187.88   23.50
  -6   7  -1  227.38   24.80
  -6  -7   1  196.68   22.70
   6  -7  -1  165.58   22.80
  -6   7  -1  207.08   26.40
   6   7   1  214.38   28.70
   6   7   1  215.58   26.90
   6  -7  -1  216.08   29.70
   6   7  -1  198.28   21.60
   6  -7   1  207.98   25.50
   6   7  -1  191.68   25.30
   6   7  -1  211.88   23.60
   6  -7   1  210.88   26.00
  -6   7   1  223.78   27.70
  -6   7   1  229.58   25.50
  -6  -7  -1  181.68   22.10
  -6  -7  -1  213.18   24.40
   6  -7   1  198.68   23.60
  -6   7   1  197.38   24.00
  -6   7   1  191.88   26.40
  -6  -7  -1  207.78   25.10
  -6  -7  -1  207.18   23.20
   6  -7   1  190.08   23.40
  -6  -7  -1  169.58   20.00
  -6  -8   1  -27.70   14.50
  -6  -8   1    4.10   16.10
  -6  -8   1   -4.20   12.90
   6   8   1  -24.30   12.70
  -6  -8   1   -6.40   19.10
  -6   8  -1   -6.20   13.90
  -6   8  -1   -1.30   17.00
   6  -8  -1    2.20   15.60
   6   8   1    2.90   14.90
   6  -8  -1   10.90   14.00
   6  -8  -1    6.50   19.20
   6   8   1   -5.00   17.00
  -6   8  -1   -5.30   13.80
  -6  -8   1  -18.60   12.00
   6   8   1   11.00   15.40
  -6  -8   1   13.60   15.10
   6  -8   1    1.80   15.90
  -6  -8  -1   -5.30   18.10
   6   8  -1   -1.90   16.90
  -6   8   1   22.30   17.70
  -6   8   1  -17.70   16.20
  -6   8   1    3.70   14.40
  -6  -8  -1   10.80   20.40
  -6  -8  -1  -13.80   11.80
   6  -8   1   18.60   16.10
  -6  -8  -1  -18.00   13.30
   6   8  -1  -14.90   12.90
   6   8  -1    0.70   13.80
  -6  -8  -1   -2.80   14.10
   6  -8   1   14.00   19.40
  -6   8   1   -2.20   15.90
   6   8  -1   13.40   15.30
  -6  -8  -1    9.40   13.20
   6   9   1   21.70   18.60
  -6  -9   1  -25.60   15.60
   6  -9  -1  -36.80   19.20
   6   9   1   -5.70   17.20
  -6  -9   1    5.00   21.40
   6   9   1   14.90   15.30
   6  -9  -1   19.90   14.90
  -6   9  -1   43.70   21.90
  -6   9  -1   13.10   17.10
  -6   9  -1  -16.50   16.60
   6  -9   1   17.90   18.20
  -6   9   1  -10.10   17.20
   6   9  -1   18.50   18.70
   6  -9   1  -14.70   20.40
  -6  -9  -1   11.80   20.70
  -6   9   1  -11.20   16.80
   6   9  -1   10.10   17.70
   6   9  -1    5.90   18.30
   6  -9   1   28.00   17.20
  -6   9   1   26.80   16.30
  -6  -9  -1  -14.20   23.20
  -7   0  -1    0.50    3.10
  -7   0  -1   12.30    7.90
  -7   0  -1    1.00    3.10
  -7   0  -1   -2.80    6.90
  -7  -1   1   15.10    5.40
   7  -1  -1    9.40    4.10
   7   1   1    9.60    4.80
  -7  -1   1    5.60    8.90
   7  -1  -1   10.50    4.20
  -7   1  -1    5.80    5.20
  -7   1  -1   10.00    5.10
   7  -1  -1    4.70    8.90
  -7  -1   1    1.20    8.70
  -7   1  -1  -10.50    8.70
   7   1   1    7.20    8.50
   7   1   1    3.90    5.00
  -7  -1   1   16.50    5.00
  -7   1  -1    6.30    7.40
   7   1   1    0.90    8.90
   7  -1  -1   12.50    8.40
  -7   1  -1    4.50    6.00
   7  -1   1    7.90    4.20
  -7  -1  -1   -0.90    7.10
   7   1  -1    3.40    8.50
   7   1  -1    8.90    4.50
   7  -1   1    5.90    4.30
  -7  -1  -1    1.90    5.30
  -7  -1  -1   26.70    8.80
  -7   1   1    5.70    9.30
   7  -1   1   -2.20    9.20
   7  -1   1   10.30    5.70
   7   1  -1    1.50    4.60
  -7   1   1   16.70    4.80
  -7   1   1   -5.00    8.10
  -7  -1  -1    8.20    7.80
   7  -1   1    8.70    7.50
  -7  -1  -1   11.70    6.10
   7   1  -1   16.20    9.10
  -7   1   1    6.50    4.80
   7  -2  -1  310.07   18.00
   7  -2  -1  311.27   14.80
  -7   2  -1  327.27   10.80
  -7  -2   1  345.07   19.40
  -7   2  -1  321.57   18.90
   7  -2  -1  358.26   14.60
   7   2   1  337.17   19.50
  -7  -2   1  318.27   15.60
  -7  -2   1  348.27   15.80
   7   2   1  336.97   15.40
   7   2   1  351.56   15.10
  -7   2  -1  355.06   15.40
  -7  -2   1  337.77   19.50
  -7   2  -1  348.57   15.30
   7  -2  -1  332.47   18.00
   7   2   1  315.77   17.80
  -7   2  -1  327.27   16.60
   7   2  -1  340.67   15.70
   7  -2   1  348.57   14.70
  -7  -2  -1  323.67   19.00
  -7  -2  -1  333.37   19.60
   7   2  -1  343.27   19.70
  -7   2   1  331.87   17.80
  -7   2   1  350.56   15.30
  -7   2   1  351.76   15.00
  -7  -2  -1  327.57   18.00
  -7   2   1  303.87   17.90
   7  -2   1  322.97   19.90
  -7  -2  -1  332.47   16.20
   7  -2   1  323.37   17.30
   7   2  -1  325.47   15.00
   7   2  -1  345.37   17.70
  -7  -2  -1  344.87   15.90
   7  -2   1  329.87   14.30
   7   3   1  350.66   21.30
  -7   3  -1  384.46   21.60
   7  -3  -1  344.67   20.50
  -7  -3   1  347.17   18.80
   7   3   1  347.27   18.60
   7  -3  -1  340.27   20.50
  -7   3  -1  347.37   18.40
   7  -3  -1  343.57   17.50
  -7  -3   1  297.27   18.80
  -7   3  -1  353.36   19.90
  -7  -3   1  362.36   21.50
  -7   3  -1  380.26   18.60
  -7  -3   1  347.77   21.70
   7   3   1  330.57   19.80
  -7   3   1  314.97   20.00
   7   3  -1  374.26   18.70
   7  -3   1  357.16   17.80
  -7  -3  -1  323.47   18.10
  -7  -3  -1  363.26   22.20
   7  -3   1  389.76   20.20
  -7  -3  -1  359.46   21.80
  -7   3   1  331.67   18.20
  -7  -3  -1  319.17   18.90
  -7   3   1  349.96   20.10
   7   3  -1  328.57   20.00
  -7  -3  -1  353.76   19.10
   7   3  -1  389.16   21.70
  -7   3   1  331.47   18.70
   7  -3   1  316.77   21.40
  -7  -4   1  377.96   20.70
   7   4   1  367.86   23.50
   7   4   1  379.76   23.50
  -7  -4   1  372.16   23.80
  -7   4  -1  361.26   25.80
  -7   4  -1  344.47   19.60
  -7   4  -1  340.07   23.00
   7   4   1  342.57   21.20
  -7  -4   1  375.16   21.00
   7  -4  -1  401.26   20.80
   7  -4  -1  374.56   18.80
   7  -4  -1  420.76   23.00
   7  -4  -1  369.86   23.50
  -7  -4   1  316.17   20.60
  -7  -4   1  362.96   24.40
   7   4   1  391.56   21.10
  -7  -4   1  388.96   21.00
  -7   4  -1  385.16   20.30
  -7   4   1  365.96   22.30
  -7   4   1  323.87   22.10
  -7  -4  -1  350.86   20.30
   7  -4   1  396.16   22.90
   7  -4   1  383.76   24.10
   7   4  -1  342.87   23.00
   7  -4   1  430.56   20.10
   7   4  -1  388.26   19.70
  -7  -4  -1  391.56   22.40
  -7  -4  -1  355.16   22.30
  -7  -4  -1  374.76   23.90
  -7  -4  -1  318.07   20.50
   7   4  -1  371.96   23.50
   7  -4   1  379.96   20.60
  -7   4   1  360.06   20.90
   7   4  -1  403.06   20.20
  -7   4   1  349.77   21.00
   7   5   1  113.59   13.60
  -7  -5   1  124.29   13.50
  -7  -5   1   96.39   14.50
  -7   5  -1  108.39   17.80
  -7   5  -1  113.59   14.70
   7   5   1  138.09   16.90
   7  -5  -1   80.49   15.30
  -7   5  -1  128.09   18.00
  -7  -5   1  110.99   13.60
   7  -5  -1   93.89   15.90
   7  -5  -1   95.39   12.50
   7   5   1   79.49   15.20
   7   5   1  105.09   15.30
  -7  -5   1  101.89   16.60
  -7  -5   1  123.89   16.30
  -7  -5   1  129.99   14.80
   7  -5  -1  116.99   13.10
  -7   5  -1  112.79   14.70
   7  -5   1  118.69   17.00
   7   5  -1  132.89   18.60
   7  -5   1  105.59   14.00
   7   5  -1  101.19   13.00
   7  -5   1  111.69   15.00
   7   5  -1  109.29   15.40
   7   5  -1  111.49   14.60
  -7  -5  -1  141.09   19.00
  -7  -5  -1  104.49   13.80
  -7   5   1  119.09   15.90
  -7  -5  -1  102.79   16.00
   7  -5   1  122.29   14.50
  -7  -5  -1  100.29   14.00
  -7   5   1  107.89   16.30
  -7   5   1  129.59   14.80
  -7  -5  -1  114.09   14.20
  -7   5   1   75.79   22.90
  -7  -5  -1  115.39   16.70
   7   6   1   54.99   14.90
  -7  -6   1   53.19   12.60
  -7  -6   1   48.90   13.50
  -7   6  -1   59.69   14.90
   7   6   1   56.29   16.40
  -7   6  -1   42.60   18.10
  -7   6  -1   36.20   14.10
   7  -6  -1   32.80   16.60
  -7  -6   1   64.89   15.10
   7  -6  -1   36.30   14.40
  -7  -6   1   48.30   13.50
  -7  -6   1   71.09   18.30
  -7  -6   1   54.09   13.60
   7  -6  -1   77.19   13.80
   7   6   1   43.70   15.90
  -7   6  -1   39.60   14.00
   7   6   1   66.19   15.40
   7   6  -1   53.19   13.20
   7   6  -1   51.89   15.00
  -7   6   1   33.50   13.90
  -7  -6  -1   38.30   14.70
   7   6  -1   80.49   16.70
   7  -6   1   60.49   17.30
  -7   6   1   53.69   16.50
  -7  -6  -1   56.79   17.40
  -7  -6  -1   71.39   15.10
  -7   6   1   43.30   16.20
  -7  -6  -1   60.59   13.80
  -7  -6  -1   41.90   14.20
   7  -6   1   35.80   12.40
  -7   6   1   57.09   13.60
   7   6  -1   49.70   13.20
  -7  -6  -1   52.19   13.60
  -7  -7   1   76.79   17.50
   7  -7  -1   34.70   13.80
   7  -7  -1   71.49   19.60
  -7   7  -1   66.89   16.80
  -7   7  -1   64.69   17.00
   7   7   1   54.39   17.60
  -7  -7   1   66.59   15.20
   7   7   1   47.50   17.70
  -7   7  -1   72.59   16.90
   7  -7  -1   49.10   17.30
  -7   7  -1   49.00   18.30
   7   7   1   64.79   14.70
  -7  -7   1   92.59   16.10
   7   7   1   42.00   14.70
  -7  -7   1   66.89   17.20
   7  -7  -1   27.40   13.10
  -7  -7  -1   41.20   14.40
  -7  -7  -1   46.70   16.20
  -7   7   1   37.20   17.60
  -7   7   1   97.29   18.00
  -7  -7  -1   64.19   15.70
  -7   7   1   64.19   17.10
   7  -7   1   33.00   18.50
  -7  -7  -1   71.49   17.60
   7   7  -1   70.49   18.50
   7  -7   1   57.59   15.70
   7  -7   1   64.99   15.90
   7   7  -1   39.80   13.80
   7  -7   1   33.00   15.60
   7   7  -1   55.49   16.50
  -7   7   1   28.30   16.60
   7  -8  -1   49.00   20.50
  -7  -8   1   41.70   14.20
   7   8   1   37.40   18.70
  -7   8  -1   30.90   18.50
  -7  -8   1   19.60   20.00
  -7  -8   1   26.20   15.50
   7   8   1   35.00   17.20
   7  -8  -1   70.19   16.60
  -7  -8   1   37.00   18.50
  -7   8  -1   45.20   16.10
   7  -8  -1    0.60   17.20
   7   8   1   25.90   18.40
   7  -8   1   25.80   21.20
  -7  -8  -1   18.40   13.70
  -7  -8  -1   45.00   18.40
  -7   8   1   33.50   15.40
  -7   8   1    8.00   17.00
   7  -8   1   33.60   20.30
   7   8  -1    6.60   17.10
  -7  -8  -1   41.90   14.20
   7  -8   1   23.60   16.40
   7   8  -1   41.80   18.30
  -7   8   1    7.20   16.60
  -7  -8  -1    7.60   14.90
  -7  -8  -1   41.10   21.00
  -7   9  -1  -20.90   16.30
   7   9   1   -9.00   17.50
  -7  -9   1    8.50   21.20
  -7   9  -1  -26.80   15.20
   7  -9  -1    7.30   20.90
   7   9   1    1.50   14.80
  -7   9  -1    8.90   19.00
   7  -9  -1  -30.20   14.80
   7   9   1   25.10   18.90
   7  -9   1   18.00   20.90
  -7   9   1  -14.70   17.20
  -7   9   1   -4.80   16.80
   7   9  -1   -7.80   13.90
   7  -9   1   13.40   17.60
  -7   9   1  -23.80   14.00
  -7  -9  -1   55.29   22.00
  -7  -9  -1  -28.00   19.90
   7   9  -1  -13.00   17.20
   7   9  -1    0.10   21.40
  -8   0   1    5.40    7.60
  -8   0  -1    0.20    3.10
  -8   0  -1   -2.10    3.10
  -8   0  -1   -4.30    7.00
  -8   0  -1   -4.70    7.30
   8   1   1  594.04   22.70
   8   1   1  591.14   16.80
   8  -1  -1  542.35   16.30
   8   1   1  558.74   16.90
   8   1   1  594.34   21.70
  -8  -1   1  588.04   21.90
  -8   1  -1  614.44   21.20
   8  -1  -1  571.34   21.80
   8  -1  -1  559.34   21.20
   8  -1  -1  572.14   15.30
  -8  -1   1  596.94   17.20
  -8   1  -1  603.54   16.90
  -8   1  -1  591.44   18.40
  -8   1  -1  597.54   17.20
  -8  -1   1  587.64   22.30
  -8  -1   1  591.74   17.10
  -8   1  -1  528.95   22.70
  -8  -1  -1  579.14   17.50
   8  -1   1  599.84   16.10
  -8   1   1  589.74   16.50
   8   1  -1  579.84   21.60
   8  -1   1  521.05   17.50
   8   1  -1  585.64   22.10
  -8  -1  -1  610.94   17.50
  -8   1   1  543.85   22.00
  -8  -1  -1  558.04   21.90
   8  -1   1  552.34   23.00
   8  -1   1  534.55   21.00
   8   1  -1  573.44   16.20
   8  -1   1  578.54   18.30
   8   1  -1  589.54   16.30
  -8  -1  -1  597.54   21.50
  -8   1   1  600.54   16.60
  -8   1   1  579.04   18.10
  -8   1   1  533.05   22.60
  -8  -1  -1  639.94   23.10
  -8  -2   1   53.69    8.10
  -8   2  -1   72.69    8.50
   8   2   1   61.99   11.20
   8  -2  -1   48.40    7.10
   8  -2  -1   61.79   11.00
   8   2   1   60.89    7.80
   8  -2  -1   62.09    7.30
  -8   2  -1   70.39    7.20
   8   2   1   68.19   11.30
  -8  -2   1   57.19   10.90
  -8  -2   1   94.69   12.20
  -8   2  -1   66.29   10.70
   8   2   1   47.70    7.40
  -8   2  -1   75.09    9.40
  -8  -2   1   45.60   10.30
  -8   2  -1   72.99    8.00
   8  -2  -1   77.79   10.60
   8   2  -1   57.39    9.80
  -8  -2  -1   76.89   10.70
   8   2  -1   53.59    7.30
  -8   2   1   64.99   11.00
   8  -2   1   74.19   11.80
   8  -2   1   59.29    7.00
   8  -2   1   85.69   11.00
   8   2  -1   79.09   11.40
  -8  -2  -1   84.99   11.30
  -8  -2  -1   49.99   10.50
  -8  -2  -1   52.19    8.30
  -8   2   1   71.39   10.90
   8  -2   1   63.19    9.80
   8   2  -1   64.69    7.50
  -8   2   1   72.29    8.30
  -8   2   1   59.09    7.90
  -8  -2  -1   70.79   11.00
  -8   3  -1  188.98   15.30
  -8  -3   1  173.68   14.20
   8  -3  -1  184.58   14.00
  -8  -3   1  133.49   18.40
   8   3   1  156.08   17.90
   8  -3  -1  168.88   13.80
   8   3   1  181.38   15.20
  -8   3  -1  172.38   18.60
  -8  -3   1  141.69   16.90
  -8  -3   1  178.68   18.80
   8  -3  -1  141.39   19.60
  -8   3  -1  144.19   14.80
   8  -3  -1  209.18   17.50
  -8   3  -1  157.98   16.70
   8   3  -1  192.18   15.00
  -8   3   1  137.59   14.40
   8   3  -1  173.08   18.70
   8   3  -1  244.78   33.30
  -8  -3  -1  166.78   16.50
  -8  -3  -1  193.38   18.90
   8  -3   1  174.68   15.80
   8  -3   1  174.28   14.30
  -8   3   1  165.08   18.90
   8  -3   1  168.98   14.10
  -8   3   1  181.78   17.30
  -8  -3  -1  187.08   19.40
  -8   3   1  165.08   13.60
   8  -3   1  139.49   17.70
  -8  -3  -1  144.19   15.00
  -8  -4   1   94.09   12.50
  -8  -4   1  101.39   14.50
  -8   4  -1  110.49   14.50
   8   4   1  110.69   12.70
  -8  -4   1  131.89   16.80
  -8   4  -1  106.49   14.80
   8  -4  -1   97.79   14.30
  -8   4  -1   89.49   11.90
   8  -4  -1  125.19   15.30
   8  -4  -1   99.99   13.20
   8   4   1  105.39   14.20
   8   4   1  102.39   14.70
  -8  -4   1  104.59   12.70
  -8  -4   1   96.79   14.50
  -8  -4   1   96.29   12.70
  -8  -4  -1  134.09   17.20
  -8  -4  -1  113.89   14.70
  -8   4   1  114.79   13.90
   8   4  -1  122.49   14.30
  -8   4   1   85.69   11.80
  -8   4   1  123.79   14.00
  -8  -4  -1  160.48   19.80
   8   4  -1  102.79   14.70
   8  -4   1   98.79   14.70
  -8  -4  -1  104.09   12.40
  -8  -4  -1  130.69   16.70
   8   4  -1   84.09   13.80
   8  -4   1  126.59   15.30
   8  -4   1   96.69   13.50
  -8   4   1  131.89   16.00
  -8  -5   1  114.99   14.10
  -8   5  -1  138.09   17.50
  -8  -5   1  145.79   17.80
   8  -5  -1  171.38   21.60
  -8   5  -1  131.29   17.10
  -8  -5   1  161.68   19.90
   8   5   1  117.29   15.20
   8  -5  -1  128.99   15.80
   8   5   1  165.68   19.80
  -8   5  -1  133.59   17.00
  -8  -5   1  121.19   14.30
  -8  -5   1  136.99   18.60
   8  -5  -1  173.78   18.30
  -8   5  -1  131.39   16.10
   8   5   1  136.99   18.90
   8   5   1  133.09   17.20
   8  -5   1  141.79   18.50
  -8   5   1  128.69   17.50
  -8  -5  -1  162.68   18.40
   8  -5   1  138.69   17.80
  -8   5   1  151.78   20.40
   8  -5   1  150.98   18.20
  -8   5   1  131.19   17.50
  -8  -5  -1  115.69   14.10
   8   5  -1  140.69   18.40
  -8   5   1  153.28   16.80
  -8  -5  -1  155.88   18.80
  -8  -5  -1  170.28   21.20
   8   5  -1  129.69   17.10
   8   5  -1  170.78   22.00
   8   5  -1  137.79   15.10
   8  -5   1  159.58   21.60
  -8  -5  -1  135.69   26.20
  -8  -6   1  121.79   17.60
   8  -6  -1  129.19   15.60
   8  -6  -1  133.29   17.90
   8   6   1  117.09   16.30
  -8  -6   1  115.59   19.70
   8  -6  -1  134.89   16.40
  -8   6  -1  123.19   17.20
   8   6   1  160.98   21.70
  -8  -6   1  126.09   15.40
  -8   6  -1  153.68   20.20
  -8  -6   1  147.09   17.10
  -8  -6   1  143.99   16.90
  -8   6  -1  105.89   18.70
  -8  -6   1  154.88   18.40
   8   6   1   95.59   15.80
  -8   6  -1  144.09   19.70
   8  -6  -1  117.79   19.30
   8   6   1  176.98   24.60
   8   6  -1  109.39   18.10
  -8   6   1  114.89   16.90
  -8  -6  -1  143.99   19.00
   8   6  -1   93.39   14.40
   8  -6   1  155.48   20.40
  -8  -6  -1  131.19   16.60
   8  -6   1  113.09   16.10
   8   6  -1  159.18   21.50
   8   6  -1  123.89   20.30
  -8  -6  -1  115.69   15.20
  -8   6   1  118.49   15.40
  -8  -6  -1  131.09   15.50
   8  -6   1  125.49   16.50
  -8  -6  -1  128.29   19.50
  -8  -6  -1  129.19   16.00
  -8   6   1  108.09   17.80
  -8   6   1  108.29   17.10
  -8  -7   1   -3.70   12.60
  -8   7  -1   26.60   13.30
   8  -7  -1    3.40   14.20
   8  -7  -1    9.90   14.40
   8   7   1   12.50   12.50
   8  -7  -1    1.00   11.60
  -8  -7   1   -5.20   13.10
  -8  -7   1  -24.50   19.90
   8   7   1   11.50   16.30
   8   7   1  -25.50   13.70
   8   7   1   -6.80   12.50
   8  -7  -1  -14.70   16.70
  -8   7  -1   -4.30   12.10
  -8   7  -1  -15.50   15.70
  -8  -7   1   16.70   13.90
  -8  -7   1   -1.80   12.70
  -8   7  -1  -16.80   17.50
   8  -7   1    0.10   13.20
   8  -7   1  -17.10   12.90
  -8   7   1   14.60   13.20
  -8   7   1    6.80   15.30
  -8  -7  -1   29.50   14.50
   8   7  -1    2.50   12.70
  -8  -7  -1   -3.00   13.10
   8  -7   1   -6.10   17.10
   8  -7   1    4.40   11.80
  -8  -7  -1    5.80   12.70
   8   7  -1    6.40   13.50
  -8   7   1    2.30   12.30
   8   7  -1  -26.80   15.10
  -8  -7  -1   -8.70   12.30
  -8   7   1   23.30   19.00
  -8  -8   1  111.49   16.90
   8   8   1   46.60   15.70
  -8   8  -1   74.59   19.30
   8   8   1  122.99   22.00
   8   8   1  106.29   22.00
  -8  -8   1   82.69   17.90
  -8   8  -1  116.99   21.20
   8  -8  -1   64.79   16.40
  -8  -8   1   82.89   20.20
  -8  -8   1   74.29   16.30
   8  -8  -1   72.29   18.40
   8  -8  -1   91.99   22.20
   8  -8   1   69.09   22.10
  -8   8   1   79.29   17.50
  -8  -8  -1  108.79   16.40
   8   8  -1  104.49   21.30
  -8   8   1   67.29   18.80
  -8  -8  -1  105.39   20.80
   8   8  -1   71.69   17.10
   8  -8   1   67.09   18.30
   8  -8   1   83.99   21.20
  -8   8   1   64.59   21.10
  -8  -8  -1   81.69   17.10
  -8  -8  -1   92.69   18.60
   8   8  -1  114.89   22.00
   8  -9  -1    9.30   16.50
  -8   9  -1    0.10   18.00
   8  -9  -1   18.80   16.60
  -8  -9   1  -11.30   20.20
  -8   9  -1   13.60   19.10
   8   9   1   39.40   17.80
  -8  -9   1   13.10   16.70
  -8   9  -1    2.90   15.40
   8   9   1   51.89   21.00
   8  -9  -1    4.20   20.70
   8   9   1    1.40   21.40
  -8   9   1    6.40   19.60
   8   9  -1   16.50   16.60
   8  -9   1   16.80   15.80
  -8   9   1   -3.20   18.00
   8   9  -1    1.20   16.40
   8  -9   1   -6.60   18.80
   8  -9   1   12.60   21.90
  -8   9   1   -8.10   17.40
  -8  -9  -1   44.70   23.00
  -8  -9  -1   14.20   17.00
  -9   0  -1   12.10    7.60
  -9   0   1   -4.90    7.60
  -9   0  -1   -0.30    3.40
  -9   0  -1    1.70    3.20
  -9   0  -1   -4.70    8.30
   9  -1  -1  214.38   16.40
  -9   1  -1  165.68   16.60
  -9   1  -1  213.78   10.00
   9  -1  -1  194.08    6.90
   9  -1  -1  205.98    6.90
   9   1   1  180.88   15.00
  -9   1  -1  194.48   14.70
   9   1   1  203.38    9.40
  -9   1  -1  160.18   12.10
  -9  -1   1  188.38   10.10
  -9  -1   1  203.88   10.10
  -9  -1   1  214.88   15.80
  -9   1  -1  186.68    9.70
  -9  -1   1  187.88   16.10
  -9   1   1  206.98    9.40
   9  -1   1  180.18   16.60
   9   1  -1  183.38    8.50
   9   1  -1  200.38   16.50
  -9  -1  -1  214.58   10.40
  -9   1   1  186.48   15.90
  -9  -1  -1  208.08   16.10
   9   1  -1  244.18   16.10
  -9  -1  -1  211.08   14.50
   9  -1   1  198.18    8.00
  -9   1   1  183.68   16.80
   9   1  -1  188.48    8.00
  -9  -1  -1  199.68   15.20
  -9   1   1  195.78    9.20
  -9  -1  -1  218.28   10.60
   9   2   1    3.20    6.40
  -9   2  -1    2.20    6.90
   9  -2  -1    2.30    6.20
  -9  -2   1    0.90   10.10
   9   2   1    1.00    5.90
   9  -2  -1   10.20    9.10
   9   2   1   -2.00    7.90
  -9  -2   1    0.70    6.10
   9  -2  -1   17.30   10.80
  -9   2  -1    1.30    5.90
  -9   2  -1   -3.90    9.60
  -9   2  -1    9.30    5.00
   9  -2  -1    8.70    6.40
  -9  -2   1   -0.80    9.70
   9   2   1    6.10    8.60
  -9   2  -1   10.50    8.00
  -9  -2   1   15.00    6.60
   9   2  -1   -5.50    9.00
   9  -2   1    5.30    6.50
  -9  -2  -1   -2.10    9.70
  -9   2   1    5.70    6.60
  -9  -2  -1    3.30    8.30
  -9   2   1   -1.00    9.40
  -9   2   1    4.10    4.60
   9  -2   1    1.90    9.40
  -9   2   1    3.50    4.50
  -9   2   1   -2.70    8.70
   9   2  -1    4.70    6.40
   9  -2   1    4.00    9.80
  -9  -2  -1   -3.90    7.10
  -9  -2  -1    3.10    9.40
   9  -2   1   17.10    6.10
   9   2  -1    0.40    6.40
  -9   2   1   -4.10    5.40
  -9  -2  -1   -3.70    6.40
   9   2  -1    5.80   10.30
  -9   3  -1  312.87   17.30
   9  -3  -1  322.37   17.10
   9  -3  -1  340.07   21.30
  -9   3  -1  347.77   21.60
  -9  -3   1  342.87   21.80
   9   3   1  337.27   22.00
   9   3   1  322.17   16.80
  -9  -3   1  319.47   20.00
   9  -3  -1  326.17   20.70
  -9   3  -1  340.87   17.50
   9   3   1  303.47   21.50
  -9  -3   1  299.37   18.20
  -9  -3   1  355.26   17.20
   9  -3  -1  322.97   16.40
  -9   3  -1  328.37   19.40
   9   3   1  316.97   17.40
  -9  -3  -1  324.27   17.10
  -9  -3  -1  305.47   18.60
  -9  -3  -1  336.57   19.60
   9  -3   1  324.17   16.80
   9   3  -1  320.57   17.00
  -9   3   1  314.17   17.20
  -9   3   1  313.97   21.50
   9  -3   1  331.97   17.40
   9   3  -1  321.97   20.20
  -9   3   1  300.97   20.90
   9  -3   1  299.47   19.30
  -9  -3  -1  296.57   21.50
   9   3  -1  347.37   20.10
   9   3  -1  333.07   17.20
  -9   3   1  347.77   17.60
  -9  -3  -1  338.57   20.40
   9  -3   1  284.97   25.80
   9  -4  -1  535.25   27.50
   9  -4  -1  596.84   24.10
   9   4   1  551.34   27.70
   9  -4  -1  569.84   28.70
  -9   4  -1  543.85   24.50
  -9   4  -1  579.44   27.90
  -9  -4   1  523.25   27.70
  -9  -4   1  565.94   28.40
   9   4   1  562.54   24.90
   9   4   1  576.24   28.20
  -9  -4   1  553.24   25.80
  -9   4  -1  554.64   23.80
  -9  -4   1  574.64   24.60
  -9  -4   1  568.04   24.40
  -9  -4   1  531.35   24.90
  -9  -4  -1  552.14   25.20
   9   4  -1  597.04   25.00
   9   4  -1  573.14   28.30
   9   4  -1  566.14   28.20
  -9  -4  -1  562.24   26.70
  -9   4   1  570.04   26.60
  -9  -4  -1  573.44   28.40
  -9  -4  -1  533.45   25.10
   9  -4   1  576.84   24.10
  -9   4   1  560.64   24.70
  -9  -4  -1  527.55   25.50
  -9   4   1  564.44   26.10
  -9   4   1  527.95   24.40
   9  -4   1  586.84   25.90
   9  -4   1  586.84   28.60
  -9   5  -1  193.98   22.50
  -9   5  -1  200.18   18.40
   9   5   1  164.38   18.00
   9  -5  -1  158.98   19.10
  -9  -5   1  192.18   20.10
  -9   5  -1  207.68   22.20
  -9  -5   1  211.68   21.30
  -9  -5   1  167.38   18.70
  -9  -5   1  201.48   20.10
   9   5   1  214.88   20.60
   9   5   1  174.58   19.60
  -9  -5   1  218.28   24.20
   9   5   1  190.88   22.40
   9  -5  -1  188.78   19.10
  -9   5  -1  176.48   18.30
   9  -5  -1  176.38   21.80
   9  -5   1  194.88   23.70
  -9  -5  -1  189.58   21.50
   9  -5   1  174.98   20.30
  -9  -5  -1  197.18   20.70
   9   5  -1  222.88   22.10
  -9   5   1  184.38   20.20
  -9   5   1  201.58   20.20
   9   5  -1  212.48   18.40
  -9   5   1  178.58   21.50
   9  -5   1  172.48   18.70
  -9   5   1  202.58   21.90
  -9  -5  -1  217.98   22.00
  -9  -5  -1  192.68   19.10
   9   5  -1  210.28   20.00
  -9  -5  -1  220.58   21.90
   9   5  -1  183.48   23.10
   9   6   1    6.00   14.50
  -9  -6   1   10.00   13.30
  -9  -6   1   12.70   11.90
  -9   6  -1  -10.90   14.20
   9   6   1   28.10   11.50
  -9   6  -1   13.60   15.70
   9  -6  -1    5.30   15.20
  -9  -6   1    7.40   13.20
  -9  -6   1   -2.50   13.10
   9   6   1   -5.60   12.90
  -9  -6   1    8.30   11.60
   9  -6  -1   -3.50   15.20
  -9   6  -1   -9.10   12.30
   9  -6  -1   22.80   12.30
  -9   6  -1    5.20   12.70
   9   6   1   39.10   14.30
   9  -6  -1   19.60   12.90
  -9  -6   1   -8.30   11.70
   9   6  -1   12.00   11.70
   9   6  -1   -0.60   11.80
   9  -6   1    5.20   10.60
  -9  -6  -1   21.20   14.00
   9  -6   1  -19.30   10.80
  -9  -6  -1  -19.20   12.90
  -9  -6  -1   19.70   13.40
  -9  -6  -1    2.50   13.70
  -9   6   1    3.10   11.00
  -9   6   1   -5.60   10.90
  -9  -6  -1   -5.10   10.70
  -9   6   1   -4.40   13.70
  -9   6   1    3.10   15.00
  -9  -6  -1  -17.70    9.80
   9   6  -1   -9.60   11.10
   9   6  -1   -2.30   14.50
   9  -6   1   -0.50   17.30
   9  -7  -1   20.00   18.20
  -9   7  -1   -6.90   14.10
  -9  -7   1   16.30   13.90
  -9  -7   1    9.00   13.30
   9  -7  -1    0.70   11.60
  -9   7  -1   -1.70   12.20
  -9   7  -1   -6.60   15.90
  -9   7  -1  -15.10   16.20
   9   7   1   23.00   15.30
   9  -7  -1    0.50   13.90
  -9  -7   1   12.10   13.20
   9   7   1  -14.50   13.20
  -9  -7   1   17.30   14.40
  -9  -7   1   19.70   18.30
   9  -7  -1  -20.20   13.00
  -9   7   1    5.10   14.50
   9  -7   1   -1.80   12.90
   9  -7   1   17.50   17.90
   9  -7   1   -2.70   13.40
   9   7  -1   16.80   20.40
  -9  -7  -1   -1.90   13.40
  -9  -7  -1   -1.90   13.00
  -9   7   1   -7.40   12.10
  -9   7   1   -8.20   14.80
  -9  -7  -1  -39.10   16.80
  -9  -7  -1   -0.80   12.30
   9   7  -1   16.10   13.00
   9  -7   1    9.50   13.70
   9   7  -1   29.50   14.40
  -9  -7  -1   24.90   14.40
  -9   7   1   -8.90   15.70
  -9  -8   1   36.00   18.40
  -9  -8   1   47.50   16.00
   9   8   1   43.50   19.10
   9  -8  -1   21.80   15.10
   9   8   1   17.60   16.70
  -9  -8   1  -11.50   13.80
  -9  -8   1   21.50   14.30
  -9   8  -1    4.70   17.90
  -9  -8   1   21.40   19.50
   9  -8  -1   23.70   20.00
  -9   8   1   29.90   17.60
  -9  -8  -1   25.50   15.40
  -9  -8  -1   -2.10   19.30
  -9   8   1   18.10   17.20
   9  -8   1    5.90   14.80
   9  -8   1    7.30   20.00
  -9  -8  -1   26.60   15.00
  -9  -8  -1    7.50   16.70
  -9  -8  -1   27.50   14.30
   9  -8   1    8.40   20.00
   9   8  -1   30.20   17.20
   9   8  -1   20.10   18.30
  -9  -9   1   47.30   22.70
  -9   9  -1    4.80   18.50
   9   9   1   40.20   20.10
   9  -9  -1   20.00   23.60
   9  -9  -1   -2.90   15.80
  -9   9  -1  -10.60   16.10
  -9  -9   1   31.30   17.00
  -9   9   1   -1.40   17.90
   9  -9   1   25.90   15.70
   9   9  -1   24.00   19.30
  -9   9   1   71.79   20.00
  -9  -9  -1   29.00   21.80
   9  -9   1  -11.10   15.40
  -9  -9  -1   11.30   19.60
  -9   9   1   11.20   17.70
   9  -9   1   30.50   22.10
 -10   0  -1    2.10    6.70
 -10   0  -1    1.30    7.60
 -10   0   1    3.70    8.00
 -10   0  -1   -0.80    3.40
 -10   0  -1   -1.20    3.10
 -10  -1   1   82.49   10.30
 -10  -1   1   78.39    7.90
 -10   1  -1   80.19    8.00
 -10   1  -1   69.69   11.40
 -10   1  -1   46.80    9.50
  10   1   1   72.89   11.00
  10   1   1   68.39    7.30
 -10  -1   1   71.69    7.80
  10   1   1   66.19    6.80
 -10   1  -1   78.79    8.00
  10  -1  -1   71.69   10.20
 -10  -1   1   44.90    9.10
 -10   1  -1   87.09   11.30
 -10  -1  -1   64.69    8.90
 -10  -1  -1   76.49   11.50
  10   1  -1   66.99    5.80
 -10   1   1   58.59   11.10
  10   1  -1   57.09    6.00
  10   1  -1   56.99   10.50
 -10  -1  -1   55.49    9.30
 -10   1   1   63.09    7.30
  10  -1   1   63.99    5.30
  10  -1   1   58.99   10.70
 -10   1   1   61.59   10.60
 -10   1   1   46.70    8.00
 -10   1   1   75.99    6.90
  10   1  -1   73.79   10.60
 -10  -1  -1   70.69   11.10
 -10  -1  -1   57.89    6.30
  10  -1   1   66.39    5.70
 -10   2  -1  101.39   13.50
 -10  -2   1  108.19   14.90
 -10  -2   1   93.29   11.40
  10   2   1   96.49   12.10
  10   2   1   71.99   10.50
  10  -2  -1   86.19   12.80
 -10  -2   1  106.39   12.50
  10  -2  -1   88.59    9.60
 -10   2  -1   94.79   11.30
  10   2   1   96.69   10.70
 -10   2  -1   91.49   11.00
 -10  -2   1   93.19   11.80
 -10   2  -1   73.49    9.20
 -10   2  -1   90.59   12.60
  10  -2  -1   94.69   12.60
  10   2   1  108.79   10.70
  10   2  -1  102.99   10.40
 -10   2   1  102.89   11.40
 -10   2   1   92.59   10.80
 -10  -2  -1  131.39   14.60
  10   2  -1  101.79   10.50
 -10  -2  -1  115.29   13.80
  10  -2   1   93.59   12.70
 -10  -2  -1  105.39   13.30
 -10   2   1   99.49    8.30
  10   2  -1  116.89   14.10
 -10  -2  -1   96.69   11.10
 -10   2   1  107.49   11.80
  10  -2   1  101.49   11.90
 -10   2   1   86.89   11.40
 -10  -2  -1   93.69   12.20
  10  -2   1   93.39   10.40
  10  -2   1   90.59   10.00
 -10   2   1  105.59    8.90
  10   2  -1  133.49   16.80
  10   3   1  131.79   13.20
 -10   3  -1  116.59   13.30
  10   3   1  155.28   13.80
  10  -3  -1  131.09   18.10
  10   3   1  137.29   18.20
 -10   3  -1  133.49   13.80
  10  -3  -1  128.59   13.50
 -10  -3   1  113.99   14.30
  10   3   1  132.39   18.00
 -10   3  -1  154.48   18.40
 -10  -3   1   96.89   12.90
 -10   3  -1  142.49   16.10
 -10  -3   1  122.09   14.00
  10  -3  -1  136.49   12.30
  10  -3  -1  110.59   15.80
 -10  -3   1  134.69   18.30
  10  -3   1  136.19   16.30
  10  -3   1  144.09   12.70
  10   3  -1  126.39   13.40
  10   3  -1  155.08   18.70
 -10   3   1  140.39   14.50
 -10  -3  -1  129.79   16.40
  10  -3   1  151.78   13.00
 -10  -3  -1  132.49   15.10
 -10  -3  -1  138.69   14.40
  10  -3   1  100.99   14.00
 -10   3   1  162.98   16.70
 -10   3   1  137.29   14.70
 -10   3   1  130.79   14.50
 -10  -3  -1  103.39   12.10
 -10  -3  -1  121.49   14.50
  10   3  -1  128.09   12.80
  10   3  -1  115.29   13.80
 -10  -4   1   50.59   11.80
  10   4   1   34.30   10.10
 -10   4  -1   26.70   12.70
 -10  -4   1   21.70   12.80
  10  -4  -1   24.90   12.30
 -10  -4   1    7.30    9.80
  10   4   1   31.20   12.60
  10  -4  -1   30.00    9.00
  10   4   1   15.00   11.80
  10  -4  -1   16.40    8.80
  10  -4  -1    8.60   12.70
 -10   4  -1   17.30    9.40
 -10  -4   1   25.60   12.30
 -10  -4   1   23.50    8.90
 -10  -4   1   24.20   11.10
 -10   4  -1   17.10    9.30
  10  -4   1   54.69   13.70
  10   4  -1   11.80   11.90
 -10  -4  -1   40.40   11.50
 -10  -4  -1   20.60    9.80
  10  -4   1   39.20   11.80
  10   4  -1   25.10    9.70
 -10   4   1   19.60    9.30
  10  -4   1   23.60    8.90
 -10  -4  -1   32.10   11.60
  10   4  -1   25.60   10.90
 -10  -4  -1   19.60   12.40
 -10  -4  -1   30.80    9.40
 -10   4   1   21.90   11.70
  10  -4   1   21.20    9.10
 -10   4   1   26.10   12.40
 -10   4   1   18.80    9.40
 -10   5  -1  156.18   21.20
 -10   5  -1  157.38   19.40
  10   5   1  180.68   19.00
 -10  -5   1  169.98   18.80
  10  -5  -1  160.38   18.10
 -10   5  -1  166.78   22.10
 -10  -5   1  176.48   18.10
 -10  -5   1  166.78   21.80
 -10  -5   1  150.18   20.10
  10   5   1  143.09   19.90
  10  -5  -1  148.49   16.80
  10   5   1  167.38   19.50
  10  -5  -1  183.38   18.50
 -10  -5   1  120.39   15.30
 -10  -5   1  151.48   20.90
 -10   5  -1  168.28   19.30
 -10   5   1  168.08   19.20
  10  -5   1  148.69   17.80
 -10  -5  -1  149.09   16.10
 -10   5   1  170.88   19.30
  10  -5   1  131.29   17.90
  10   5  -1  139.59   15.30
 -10   5   1  139.29   16.60
  10  -5   1  121.69   16.60
  10   5  -1  201.78   18.20
 -10  -5  -1  161.48   17.90
 -10   5   1  136.79   16.20
 -10  -5  -1  163.88   17.10
 -10  -5  -1  132.89   18.40
  10   5  -1  140.49   17.90
 -10  -5  -1  178.98   20.20
 -10  -6   1  269.27   23.70
  10  -6  -1  220.68   25.40
 -10   6  -1  184.38   23.80
  10   6   1  223.58   22.90
 -10   6  -1  192.38   23.90
 -10   6  -1  205.48   26.40
  10   6   1  225.28   27.00
  10  -6  -1  255.07   27.80
  10  -6  -1  227.98   22.90
  10  -6  -1  266.87   20.20
 -10  -6   1  235.88   28.30
 -10  -6   1  214.98   25.20
  10   6   1  199.98   21.40
 -10  -6   1  236.58   24.60
 -10   6  -1  218.18   23.50
 -10   6   1  276.37   26.40
  10  -6   1  261.27   21.40
 -10  -6  -1  215.08   28.00
  10   6  -1  230.08   21.10
 -10   6   1  210.38   24.60
 -10  -6  -1  198.08   25.70
  10  -6   1  237.88   22.60
  10   6  -1  265.17   24.20
  10  -6   1  261.27   28.30
 -10   6   1  214.38   23.80
 -10  -6  -1  189.68   21.70
  10   6  -1  213.08   24.40
 -10  -6  -1  241.88   24.80
  10  -6   1  200.98   24.70
 -10  -6  -1  227.38   29.70
 -10   7  -1   55.99   15.00
 -10   7  -1   51.59   14.90
  10  -7  -1   58.59   16.10
  10  -7  -1   74.49   15.70
 -10  -7   1   34.70   19.60
 -10   7  -1   78.09   20.70
 -10  -7   1   56.19   16.10
 -10  -7   1   91.19   17.00
  10   7   1   95.29   17.10
  10  -7  -1   50.59   19.30
 -10  -7   1   65.19   17.60
 -10   7  -1   54.99   17.60
  10   7   1   70.19   16.90
 -10  -7   1   45.40   14.80
  10  -7  -1   83.59   16.50
 -10  -7  -1   83.79   16.00
 -10  -7  -1   60.29   17.00
  10  -7   1   56.69   17.30
  10   7  -1   66.59   15.20
 -10  -7  -1   73.29   16.30
 -10   7   1   62.39   14.90
  10  -7   1   66.29   20.50
 -10   7   1   73.69   20.30
  10  -7   1   95.19   16.90
 -10   7   1   86.49   15.80
  10   7  -1   77.99   14.60
 -10  -7  -1   85.49   21.00
 -10  -7  -1   70.69   16.40
  10  -7   1   77.99   15.70
 -10   7   1   73.39   19.10
 -10  -8   1   41.80   17.90
  10   8   1   16.60   18.30
 -10   8  -1    6.60   16.10
 -10  -8   1   -6.60   18.80
 -10  -8   1   19.70   14.20
  10  -8  -1   13.30   15.50
 -10   8  -1   -2.90   17.40
 -10  -8   1   49.40   18.50
 -10  -8   1   36.60   16.10
  10  -8  -1    3.90   14.50
  10   8   1   35.80   16.70
 -10  -8  -1    7.60   14.70
 -10  -8  -1   25.10   17.40
 -10  -8  -1   18.50   19.60
  10   8  -1   13.60   16.30
 -10   8   1   49.30   15.90
  10  -8   1   13.70   22.10
 -10  -8  -1  -19.20   16.00
  10  -8   1   30.10   17.90
 -10  -8  -1   21.10   14.00
 -10   8   1    0.90   18.10
 -10   8   1   -3.90   16.40
  10  -8   1  -11.70   13.60
  10   8  -1   53.09   19.70
  10   9   1    9.30   16.60
  10  -9  -1   10.90   22.90
  10   9   1   21.80   20.30
  10  -9  -1    9.40   15.50
 -10   9  -1   33.30   17.70
 -10  -9   1  -16.10   14.90
 -10   9  -1   33.80   21.40
  10  -9  -1   18.40   16.20
 -10  -9   1   19.80   21.40
 -10   9  -1   38.30   18.80
  10   9  -1   19.50   16.20
  10  -9   1   55.99   18.50
 -10  -9  -1  -11.30   17.50
 -10   9   1   61.59   19.40
 -10  -9  -1    6.10   20.80
 -10   9   1   -7.60   18.50
 -10   9   1   -5.50   18.30
  10  -9   1   17.50   16.10
  10   9  -1  -12.60   17.70
  10  -9   1  -27.60   19.70
 -11   0   1   -8.70    7.80
 -11   0  -1    1.60    3.30
 -11   0  -1    1.90    6.90
 -11   0  -1    0.00    7.70
 -11   0  -1   -0.90    3.50
 -11   1  -1  226.18   10.00
 -11  -1   1  208.78   16.30
 -11   1  -1  220.28   18.00
 -11  -1   1  231.38   16.80
 -11   1  -1  220.78   10.00
  11   1   1  221.48    8.50
  11   1   1  234.18   16.50
  11   1   1  206.28    8.90
 -11  -1   1  223.88   10.40
 -11  -1   1  224.28    9.90
 -11   1  -1  233.48   13.90
 -11   1  -1  239.08   16.10
 -11  -1  -1  217.88   16.50
 -11   1   1  229.58   13.90
 -11   1   1  208.28   17.40
 -11   1   1  232.48    9.40
  11   1  -1  254.37   17.80
  11  -1   1  278.57   19.90
 -11   1   1  223.78    9.20
 -11  -1  -1  237.28   10.90
  11   1  -1  224.88    7.40
 -11  -1  -1  221.98   17.00
 -11  -1  -1  249.48   17.90
 -11   1   1  201.68   15.90
 -11  -1  -1  232.38   10.40
 -11   2  -1 1023.30   28.40
  11   2   1  935.71   32.90
  11  -2  -1 1028.20   33.60
 -11   2  -1  995.80   30.70
  11  -2  -1  986.00   26.80
 -11  -2   1  940.71   38.00
 -11   2  -1  986.30   34.30
  11  -2  -1 1011.80   26.70
  11   2   1  957.30   33.70
 -11   2  -1  947.81   28.00
  11   2   1  961.60   27.90
  11  -2  -1  969.60   32.50
 -11  -2   1  952.80   28.60
 -11  -2   1 1002.60   33.80
 -11  -2   1 1027.50   28.60
 -11   2   1 1018.20   26.40
 -11   2   1  996.60   32.10
  11  -2   1  972.50   32.00
 -11   2   1  947.11   27.60
 -11  -2  -1  994.80   28.50
 -11  -2  -1  970.10   29.00
  11   2  -1  951.50   33.70
  11  -2   1  973.10   27.00
 -11  -2  -1  909.61   36.60
 -11   2   1  991.70   27.90
 -11  -2  -1  956.00   32.80
  11   2  -1  998.90   27.80
 -11  -2  -1  972.20   32.90
  11  -2   1  942.21   33.80
 -11   2   1 1056.99   33.40
  11   2  -1  977.00   33.20
  11  -2   1  966.30   26.80
 -11   2   1  958.80   26.60
  11  -3  -1  127.29   17.80
  11   3   1  139.49   18.00
 -11  -3   1  110.59   13.60
  11   3   1  115.89   12.80
 -11  -3   1  114.59   13.90
 -11  -3   1  158.78   19.10
  11   3   1  131.09   14.40
  11  -3  -1  119.79   12.70
 -11   3  -1  132.59   14.80
 -11  -3   1  142.09   13.70
 -11   3  -1  113.69   15.80
 -11   3  -1  121.69   13.20
  11   3   1  133.89   13.90
 -11  -3   1  112.19   13.40
  11  -3  -1  132.69   12.40
  11  -3  -1  118.69   15.00
 -11   3  -1  123.99   13.30
 -11  -3  -1  124.99   16.80
 -11  -3  -1  148.39   14.30
  11  -3   1  123.69   14.30
  11  -3   1  111.79   13.30
  11   3  -1  112.89   14.00
  11  -3   1  119.29   12.50
 -11  -3  -1  104.69   14.00
  11   3  -1  111.09   12.60
 -11  -3  -1  135.59   18.40
 -11   3   1  132.39   14.20
  11  -3   1  122.09   15.90
 -11   3   1  119.69   14.00
 -11  -3  -1  151.38   19.00
 -11   3   1  113.59   12.90
  11   3  -1  151.58   18.60
 -11   3   1  153.68   18.70
 -11  -4   1  302.77   21.90
  11  -4  -1  334.27   19.20
 -11   4  -1  320.77   21.60
 -11   4  -1  295.77   19.30
  11   4   1  340.37   24.00
  11   4   1  319.27   19.30
 -11   4  -1  283.27   20.60
 -11  -4   1  301.47   20.20
 -11  -4   1  305.27   23.60
  11  -4  -1  279.47   18.00
  11   4   1  293.37   22.80
 -11  -4   1  306.17   19.50
 -11  -4   1  324.97   21.50
  11  -4  -1  298.07   23.00
 -11  -4   1  287.67   23.40
 -11   4  -1  310.07   24.80
  11  -4  -1  307.97   24.20
  11   4  -1  284.47   18.40
 -11  -4  -1  337.57   20.20
 -11  -4  -1  323.37   20.60
 -11   4   1  305.97   20.30
 -11   4   1  303.87   18.90
 -11  -4  -1  343.67   24.30
  11  -4   1  322.77   19.10
  11  -4   1  316.37   23.50
  11   4  -1  312.67   23.40
  11   4  -1  326.07   19.50
 -11  -4  -1  318.57   23.90
 -11   4   1  275.67   20.80
  11  -4   1  299.87   21.50
 -11  -4  -1  308.77   21.40
 -11   4   1  335.37   22.10
  11   4  -1  346.07   24.00
  11  -4   1  333.07   18.60
 -11   5  -1   10.50   10.50
  11  -5  -1    6.20   13.70
 -11   5  -1    4.40   13.60
 -11  -5   1    7.30   13.70
  11   5   1   -3.80   12.80
  11  -5  -1   20.00   13.50
 -11  -5   1   19.80   11.90
 -11   5  -1   15.00   12.90
  11  -5  -1  -18.50   10.10
  11   5   1   19.30   11.30
 -11  -5   1   -2.40    9.40
 -11  -5   1   33.20   12.50
 -11   5  -1   12.80   10.80
  11   5   1   -4.90   11.90
 -11  -5   1  -17.40   10.10
 -11  -5   1    6.30   12.40
 -11  -5  -1   20.60   14.50
 -11   5   1  -13.50   13.70
 -11  -5  -1   15.90   13.20
 -11   5   1   21.70   12.60
  11  -5   1   10.20   10.20
 -11  -5  -1    5.80   11.40
 -11   5   1   -3.30   10.50
  11   5  -1   10.70   12.20
 -11  -5  -1    6.40   11.20
  11   5  -1  -18.40    9.80
 -11   5   1    1.60   10.10
  11  -5   1  -14.70   13.10
  11  -5   1    9.30   12.90
 -11  -5  -1   -8.80    8.80
  11   5  -1    2.40   13.30
  11   6   1   82.99   18.10
 -11  -6   1  134.29   19.30
  11   6   1   91.09   16.00
 -11   6  -1   68.09   17.80
  11   6   1   94.19   15.10
 -11   6  -1   44.70   14.70
  11  -6  -1   66.29   17.60
 -11  -6   1   84.09   15.70
 -11   6  -1   80.89   14.20
 -11   6  -1  114.29   17.80
 -11  -6   1   56.79   15.60
 -11  -6   1   89.19   17.10
 -11  -6   1   87.39   15.80
  11  -6  -1   94.09   14.80
  11  -6  -1   57.79   19.20
 -11  -6  -1   82.19   17.00
 -11   6   1  102.59   18.10
 -11  -6  -1   71.99   15.30
  11  -6   1   79.59   14.60
  11   6  -1   68.69   15.10
 -11   6   1   71.49   15.50
  11  -6   1  115.09   21.50
 -11   6   1   47.80   16.80
 -11  -6  -1  111.19   16.60
  11  -6   1   81.89   19.00
 -11   6   1  110.39   15.90
 -11  -6  -1   56.59   15.60
 -11  -6  -1  120.69   18.00
  11   6  -1   83.49   14.70
  11   6  -1  105.69   17.30
  11   7   1  210.28   29.40
 -11   7  -1  226.28   25.70
 -11   7  -1  203.48   23.70
  11  -7  -1  213.58   27.60
  11  -7  -1  181.08   24.50
  11   7   1  231.58   23.80
 -11  -7   1  225.38   24.60
  11  -7  -1  200.78   24.10
  11   7   1  247.88   25.80
 -11  -7   1  220.38   27.90
 -11  -7   1  245.58   27.40
 -11   7  -1  208.48   27.30
 -11  -7   1  185.28   24.30
 -11  -7   1  255.97   26.30
 -11   7  -1  217.58   28.60
 -11  -7  -1  262.07   24.90
  11  -7   1  216.18   29.60
 -11  -7  -1  202.18   27.30
  11   7  -1  210.78   25.90
 -11  -7  -1  218.08   26.70
  11   7  -1  216.48   25.50
 -11   7   1  201.48   23.30
 -11   7   1  206.08   23.30
 -11   7   1  208.38   27.20
  11  -7   1  235.58   27.10
 -11   7   1  202.18   26.70
 -11  -7  -1  228.28   24.40
  11  -7   1  254.67   25.50
  11   7  -1  236.18   25.20
 -11  -7  -1  179.58   24.50
  11   8   1  -17.10   14.80
  11   8   1   -8.80   17.40
 -11   8  -1  -14.20   13.00
 -11  -8   1   23.20   21.00
 -11  -8   1   18.60   18.90
  11  -8  -1    9.40   22.40
 -11  -8   1  -25.40   15.40
 -11   8  -1   12.40   17.90
  11  -8  -1   -5.60   13.80
  11  -8  -1   42.60   18.10
  11   8   1  -13.40   16.20
 -11   8   1    6.20   15.80
  11   8  -1    3.30   18.20
  11  -8   1  -32.30   18.80
 -11  -8  -1  -15.30   16.60
 -11   8   1   -2.10   16.40
  11   8  -1  -27.60   14.40
 -11  -8  -1   11.60   19.70
  11  -8   1   21.90   16.50
 -11   8   1   14.90   16.90
  11  -8   1   -2.10   14.00
  11   8  -1    6.80   16.60
 -11  -8  -1   15.90   16.70
  11  -9  -1  -18.40   14.90
 -11  -9   1   -6.00   22.90
  11  -9  -1   21.20   16.00
  11   9   1   24.70   19.50
  11   9   1  -12.00   15.30
  11  -9  -1   34.70   22.10
 -11   9  -1   19.60   18.30
 -11  -9   1   32.80   18.70
 -11   9  -1   10.00   20.70
 -11   9  -1  -10.90   15.80
  11   9  -1   -6.50   15.50
  11   9  -1   29.60   20.50
  11  -9   1    9.30   14.50
  11  -9   1   40.90   17.30
 -11  -9  -1   47.30   19.50
  11  -9   1  -23.20   19.80
 -11   9   1   -7.30   16.70
 -11   9   1   -7.90   16.70
 -12   0  -1   10.80    8.00
 -12   0  -1   17.60    8.40
 -12   0   1   -3.70    8.00
 -12   0  -1   -2.40    3.40
 -12   0  -1   -1.80    3.60
 -12   0  -1   -5.50    9.20
 -12   0   1   -7.20    7.30
 -12   1  -1  155.58   17.50
  12   1   1  174.38    6.70
 -12   1  -1  150.58   15.70
 -12  -1   1  183.18    9.20
 -12  -1   1  165.68   15.80
 -12   1  -1  177.08    9.20
  12   1   1  167.08   17.30
 -12   1  -1  187.48   13.10
 -12   1  -1  153.08    9.00
  12   1   1  164.88    7.20
 -12  -1   1  164.68   15.90
 -12   1   1  176.08   12.70
 -12  -1  -1  184.28    9.80
  12   1  -1  195.08   17.20
 -12   1   1  172.68   17.70
 -12  -1  -1  172.78   16.50
 -12  -1  -1  177.28   14.90
 -12   1   1  171.08    8.40
 -12   1   1  155.48   16.90
 -12   1   1  157.88    8.40
 -12  -2   1  258.97   13.60
  12  -2  -1  233.08   19.00
 -12   2  -1  265.97   13.20
 -12   2  -1  234.78   20.70
  12   2   1  262.37   13.00
  12  -2  -1  249.18   11.30
 -12   2  -1  239.68   16.40
 -12  -2   1  257.77   19.70
 -12  -2   1  239.18   13.60
  12   2   1  188.38   18.40
 -12   2  -1  261.97   13.50
  12   2   1  250.67   12.80
  12  -2  -1  225.08   18.00
  12  -2  -1  242.08   11.30
 -12   2  -1  200.88   13.00
 -12  -2   1  237.38   18.70
  12   2   1  220.78   17.60
 -12   2   1  263.97   13.00
  12   2  -1  232.68   12.20
 -12   2   1  270.97   12.70
  12   2  -1  242.08   18.70
 -12  -2  -1  258.37   14.00
  12  -2   1  257.07   11.60
 -12  -2  -1  275.77   19.20
  12   2  -1  261.17   12.40
  12  -2   1  220.88   11.70
 -12  -2  -1  263.17   14.30
 -12   2   1  224.98   17.50
  12  -2   1  239.88   17.20
 -12  -2  -1  212.38   17.80
 -12  -2  -1  251.17   18.50
 -12   2   1  234.48   13.30
  12   2  -1  217.78   23.90
 -12   2   1  231.38   18.40
  12  -2   1  227.98   19.90
 -12  -3   1  140.09   13.90
  12   3   1  136.89   13.60
 -12   3  -1  131.49   15.60
 -12  -3   1  126.29   13.70
  12  -3  -1  124.99   15.20
 -12   3  -1  155.38   15.80
  12   3   1  117.39   13.20
 -12  -3   1  136.79   14.50
 -12   3  -1  111.99   14.00
  12  -3  -1  130.39   17.70
 -12  -3   1  118.89   14.50
 -12   3  -1  136.89   13.10
  12  -3  -1  121.99   11.80
  12   3   1  133.19   18.20
  12  -3  -1  102.49   12.80
  12   3   1  138.89   13.60
 -12  -3   1  119.39   14.90
  12   3  -1  121.99   13.40
  12  -3   1  134.09   11.90
  12   3  -1  106.59   13.70
  12  -3   1  129.89   16.80
 -12  -3  -1  126.39   17.20
  12  -3   1  136.99   18.70
 -12   3   1  135.89   14.00
  12   3  -1  131.99   14.80
  12   3  -1  137.79   13.40
 -12   3   1   97.79   13.60
 -12  -3  -1  129.79   14.90
 -12  -3  -1  116.69   14.40
 -12  -3  -1  150.98   18.60
 -12  -3  -1  124.89   14.00
 -12   3   1  123.29   12.80
 -12   3   1  141.09   18.90
 -12   4  -1   -2.20   10.70
  12  -4  -1    1.60   11.60
 -12  -4   1   -3.00    8.90
 -12  -4   1   -0.20   11.10
 -12  -4   1  -10.20   10.50
 -12  -4   1   -8.70   11.30
  12   4   1    3.60   11.10
 -12  -4   1    3.80    8.70
 -12   4  -1    8.20    8.80
  12  -4  -1   12.90    8.60
  12  -4  -1    3.60    8.90
  12   4   1   -1.50    8.50
 -12   4  -1    6.60   12.30
 -12   4  -1    0.70    8.60
  12  -4  -1   16.30   11.90
  12   4   1    9.10    8.40
 -12  -4   1   -0.70   10.50
  12   4   1    9.10   11.70
  12  -4   1  -17.30    8.30
  12  -4   1   -1.20    9.60
  12  -4   1    7.90    8.70
 -12   4   1    3.70   10.70
  12   4  -1   16.60   12.10
 -12  -4  -1   -1.10   11.90
 -12  -4  -1   13.80    9.80
 -12   4   1    0.80   12.70
  12   4  -1    5.70    8.30
 -12  -4  -1    7.90   11.40
 -12   4   1    2.70    9.70
  12   4  -1   -5.90   11.50
 -12  -4  -1   15.50    9.10
 -12   4   1    4.90    8.30
 -12  -4  -1   -2.30   12.40
  12   4  -1    1.60    9.60
  12  -4   1   13.90   13.80
  12  -5  -1  160.88   18.10
  12  -5  -1  174.58   23.20
 -12  -5   1  178.58   21.40
  12  -5  -1  165.88   17.80
 -12  -5   1  184.68   22.70
 -12  -5   1  197.48   20.40
  12   5   1  187.58   21.60
 -12  -5   1  180.28   18.70
 -12   5  -1  175.18   19.40
  12  -5  -1  199.48   23.70
 -12   5  -1  163.38   21.40
  12   5   1  180.88   22.20
 -12  -5   1  168.98   20.20
 -12   5  -1  170.38   19.20
 -12   5  -1  167.08   19.50
 -12  -5   1  156.88   19.10
  12   5  -1  161.88   22.00
  12   5  -1  213.68   24.40
 -12  -5  -1  188.58   21.10
  12  -5   1  177.98   22.70
 -12   5   1  225.58   24.70
 -12   5   1  184.78   23.10
 -12  -5  -1  213.78   25.00
 -12  -5  -1  185.98   18.70
 -12   5   1  191.18   19.80
  12  -5   1  180.88   19.80
  12  -5   1  148.89   20.40
 -12  -5  -1  165.08   21.00
  12  -5   1  186.28   17.90
 -12   5   1  186.58   19.90
 -12  -5  -1  185.18   23.20
 -12   6  -1  156.28   17.90
 -12   6  -1  216.68   26.00
  12  -6  -1  137.09   20.20
 -12  -6   1  169.08   22.50
 -12   6  -1  164.88   20.50
  12  -6  -1  145.49   16.50
  12   6   1  151.38   19.50
  12   6   1  207.08   27.10
 -12  -6   1  151.88   18.80
 -12  -6   1  144.89   17.00
 -12  -6   1  141.69   21.40
  12  -6  -1  192.38   24.10
 -12  -6   1  143.29   19.20
 -12   6  -1  173.88   24.20
 -12   6   1  147.29   21.00
 -12  -6  -1  167.78   22.30
 -12  -6  -1  153.88   21.30
 -12   6   1  165.18   19.20
  12   6  -1  180.08   24.00
  12  -6   1  135.19   19.60
 -12   6   1  189.38   22.50
  12  -6   1  163.88   22.70
 -12  -6  -1  140.29   19.20
 -12  -6  -1  186.78   22.10
  12   6  -1  191.18   22.60
 -12  -6  -1  188.38   24.50
  12  -6   1  220.88   21.30
 -12   6   1  179.08   18.60
  12   7   1  -13.30   12.50
 -12  -7   1    1.40   17.90
 -12  -7   1   -5.80   14.00
  12   7   1   19.00   14.70
 -12   7  -1   21.30   16.80
 -12  -7   1   24.10   14.10
  12  -7  -1   38.00   16.70
  12   7   1    1.70   17.30
 -12  -7   1   14.10   16.30
 -12  -7   1   12.70   15.00
 -12   7  -1   11.90   17.40
  12  -7  -1   -0.70   12.60
 -12   7  -1   17.00   14.80
 -12   7  -1    3.70   14.30
  12  -7  -1    8.50   17.90
 -12  -7  -1   21.70   14.60
 -12   7   1    6.10   14.30
 -12   7   1    4.60   12.20
  12   7  -1   30.00   15.70
 -12  -7  -1  -17.30   17.20
 -12  -7  -1    7.90   15.30
  12  -7   1    2.90   13.70
  12  -7   1    9.60    6.10
  12   7  -1   -4.60   11.90
  12   7  -1   22.70   17.90
  12  -7   1   -7.50   12.20
 -12   7   1   28.10   18.80
 -12   7   1  -19.10   15.80
 -12  -7  -1   -4.50   14.30
  12  -8  -1   16.60   20.60
  12  -8  -1  -16.10   15.90
 -12   8  -1   11.40   18.20
 -12  -8   1   28.60   15.20
 -12  -8   1   10.90   19.40
 -12   8  -1   16.90   16.00
  12   8   1  -22.40   16.90
 -12  -8   1   20.50   17.00
  12   8   1   26.10   16.50
 -12  -8   1   13.00   16.70
  12  -8  -1  -13.10   13.90
  12   8   1   18.00   17.20
  12  -8   1   19.30   15.20
 -12   8   1   24.70   18.50
 -12   8   1   21.40   16.70
  12   8  -1   25.10   18.50
  12  -8   1   20.30   22.50
  12   8  -1   12.80   16.20
 -12  -8  -1   13.30   16.10
  12   8  -1  -15.00   14.60
  12  -8   1   10.10   14.90
 -12   8   1    6.80   16.50
 -12  -8  -1   18.30   16.90
 -12  -8  -1    4.30   18.90
  12  -9  -1    5.60   18.40
 -12   9  -1   -8.50   17.20
  12  -9  -1   23.00   17.40
 -12   9  -1    7.50   15.70
 -12  -9   1  -34.60   16.90
  12  -9  -1  -25.00   19.70
  12   9   1  -26.20   18.40
 -12   9   1   12.80   19.10
  12  -9   1  -22.20   22.10
  12   9  -1   23.00   19.50
  12   9  -1   -0.70   13.30
  12  -9   1   -9.30   18.20
 -12   9   1  -29.60   16.40
  12  -9   1    6.30   16.00
 -13   0   1   -0.30    7.80
 -13   0   1   11.40    8.30
 -13   0  -1   -2.90    9.60
 -13   0  -1   -6.80    8.00
 -13   0  -1   -0.80    3.30
 -13   0  -1   -3.50    8.00
 -13  -1   1  993.40   29.20
 -13  -1   1 1053.99   34.30
 -13   1  -1 1076.99   33.90
 -13   1  -1 1100.09   27.20
 -13  -1   1 1072.89   27.20
 -13   1  -1 1095.29   31.40
 -13  -1   1 1035.40   34.30
  13   1   1 1072.09   34.80
 -13   1  -1 1080.09   35.80
 -13  -1   1 1028.60   34.20
 -13   1   1 1089.79   26.50
 -13  -1  -1 1041.00   28.20
 -13  -1  -1 1089.29   27.80
 -13  -1  -1 1081.29   34.10
 -13  -1  -1 1010.70   34.30
 -13   1   1 1088.69   35.10
  13   1  -1 1065.59   35.30
 -13   1   1 1093.49   31.10
 -13   1   1  984.70   27.80
 -13   1   1 1118.09   35.70
  13  -2  -1  147.59   17.30
 -13   2  -1  125.99   11.30
 -13   2  -1  123.89   14.00
 -13  -2   1  135.49   17.10
  13   2   1  114.49   10.10
 -13  -2   1  137.39   17.40
  13   2   1  124.39   15.60
 -13  -2   1  108.69   13.50
 -13   2  -1  109.39   12.30
  13  -2  -1  118.49    8.30
 -13  -2   1  118.29   11.20
  13  -2  -1  120.89    8.60
 -13   2  -1  129.79   11.10
  13  -2  -1  124.89   13.90
  13   2   1  125.09    9.90
 -13   2  -1  121.89   11.20
  13   2   1  107.39   22.80
 -13  -2   1  125.09   11.90
 -13   2   1  133.99   11.20
 -13  -2  -1  130.19   11.60
  13   2  -1  106.69   13.40
  13   2  -1  125.99    9.80
 -13  -2  -1   90.79   12.70
  13  -2   1  120.49    9.50
 -13   2   1  122.69   13.70
  13   2  -1  111.49    9.80
 -13   2   1  130.39   15.80
 -13  -2  -1  122.19   16.30
 -13   2   1  143.99   11.50
 -13   2   1  124.69   11.00
  13  -2   1  129.39   15.50
  13   2  -1  119.49   13.80
 -13  -2  -1  122.89   11.50
 -13  -2  -1   99.39   13.80
 -13   2   1  115.59   10.50
  13  -2   1  129.19    8.80
  13  -2   1   96.39   15.00
 -13   3  -1  225.28   15.50
 -13   3  -1  258.37   11.30
  13  -3  -1  251.67   14.60
 -13   3  -1  245.68   19.30
  13   3   1  236.78   20.70
 -13  -3   1  253.97   16.70
 -13  -3   1  273.57   20.30
 -13  -3   1  235.18   20.80
  13  -3  -1  249.97   19.40
 -13  -3   1  225.38   21.20
  13  -3  -1  248.18   14.10
  13   3   1  241.28   15.00
  13  -3  -1  249.08   21.40
 -13   3  -1  243.08   21.90
  13   3   1  237.68   20.80
 -13   3  -1  268.07   15.30
 -13  -3   1  236.98   16.70
 -13  -3  -1  279.27   21.50
  13   3  -1  243.38   14.90
 -13   3   1  251.47   19.70
 -13  -3  -1  255.67   20.20
 -13   3   1  236.78   15.50
 -13  -3  -1  253.77   16.00
 -13   3   1  252.57   14.70
 -13  -3  -1  254.07   15.90
 -13  -3  -1  231.08   19.20
  13   3  -1  264.67   21.30
 -13   3   1  229.18   18.90
  13  -3   1  263.47   18.80
  13  -3   1  257.27   14.90
  13  -3   1  241.08   13.70
  13  -3   1  254.17   21.20
  13   3  -1  250.97   20.60
  13  -4  -1  254.17   23.50
 -13   4  -1  203.48   22.00
 -13  -4   1  248.28   18.60
  13   4   1  215.58   17.00
 -13  -4   1  266.27   18.60
  13  -4  -1  256.67   16.70
 -13  -4   1  281.07   21.40
 -13  -4   1  212.68   23.10
 -13   4  -1  235.48   18.80
 -13   4  -1  246.68   17.90
  13   4   1  231.38   21.80
 -13  -4   1  262.87   23.80
 -13   4  -1  267.47   19.60
  13   4   1  262.37   17.50
  13  -4  -1  239.68   22.40
  13   4   1  243.18   22.80
 -13  -4   1  274.27   22.40
  13  -4   1  236.28   16.60
 -13   4   1  257.27   20.90
 -13  -4  -1  259.67   23.30
 -13  -4  -1  246.18   21.40
  13   4  -1  261.87   23.00
 -13   4   1  223.08   17.40
 -13  -4  -1  255.87   18.90
 -13   4   1  240.88   17.70
  13  -4   1  238.28   20.20
  13   4  -1  205.38   20.20
 -13   4   1  235.68   22.50
  13   4  -1  256.87   18.30
  13  -4   1  293.37   23.90
 -13  -4  -1  248.78   18.70
  13  -4   1  255.17   20.90
 -13  -4  -1  250.87   23.60
  13   4  -1  245.88   18.20
 -13  -5   1  417.96   28.10
  13  -5  -1  416.76   23.40
 -13  -5   1  383.56   26.30
 -13   5  -1  409.56   28.00
  13  -5  -1  379.96   22.10
 -13   5  -1  432.96   26.10
  13   5   1  393.46   26.70
 -13  -5   1  348.37   23.90
  13   5   1  392.86   23.60
  13   5   1  379.16   23.90
  13  -5  -1  356.56   27.40
  13  -5  -1  340.77   27.40
 -13  -5   1  384.46   28.90
 -13   5  -1  396.96   23.90
 -13  -5   1  337.87   24.20
  13   5   1  365.26   28.30
 -13   5  -1  370.56   23.70
 -13  -5  -1  367.76   22.80
 -13   5   1  333.37   24.70
  13  -5   1  366.06   22.30
  13  -5   1  373.66   21.90
 -13   5   1  358.96   28.20
 -13   5   1  381.56   23.60
  13   5  -1  369.96   27.30
  13  -5   1  388.86   28.70
  13  -5   1  410.86   26.90
  13   5  -1  375.66   26.70
 -13  -5  -1  372.96   26.90
 -13  -5  -1  369.86   24.90
  13   5  -1  379.06   23.60
 -13  -5  -1  369.16   25.90
  13   5  -1  364.66   22.50
 -13   5   1  392.16   24.00
  13   6   1  100.79   19.00
 -13   6  -1  110.09   16.30
 -13  -6   1   78.39   16.40
 -13   6  -1   94.89   16.10
 -13   6  -1   96.79   15.90
 -13  -6   1   63.99   19.10
 -13  -6   1   93.29   17.10
  13  -6  -1  109.99   14.80
  13  -6  -1  100.39   16.90
 -13  -6   1  100.49   16.40
  13  -6  -1   83.19   20.30
  13  -6  -1   82.59   14.10
 -13   6  -1  110.69   19.50
  13   6   1   90.29   15.40
 -13   6   1   98.99   17.00
  13   6  -1   89.39   15.30
  13  -6   1  105.39   14.90
 -13   6   1   66.89   14.70
 -13  -6  -1   97.39   16.50
 -13  -6  -1   76.29   23.50
  13  -6   1   89.59   14.30
 -13  -6  -1   79.39   17.40
 -13   6   1   82.69   14.00
 -13  -6  -1  120.29   20.00
 -13  -6  -1  110.99   16.80
  13   6  -1   82.89   18.20
  13  -6   1   80.29   17.60
  13  -6   1   84.29   19.20
  13   7   1   71.49   19.50
  13  -7  -1   99.89   16.20
  13  -7  -1   16.50   16.10
 -13  -7   1   51.99   16.50
  13  -7  -1   50.89   22.30
 -13   7  -1   76.99   18.50
 -13  -7   1   38.30   19.50
 -13   7  -1   56.59   20.90
 -13  -7   1   84.49   18.00
  13   7   1   61.19   16.10
 -13  -7   1   83.09   16.90
 -13  -7   1   63.79   16.50
  13  -7   1   58.49   17.00
 -13  -7  -1   30.10   15.90
 -13   7   1   53.59   17.00
  13   7  -1   78.69   19.90
  13  -7   1   71.89   27.00
  13  -7   1   42.00   15.20
 -13   7   1   70.89   20.50
 -13  -7  -1   72.49   17.20
 -13  -7  -1   49.70   16.10
 -13  -7  -1   60.59   20.60
  13   7  -1   46.50   16.10
 -13  -7  -1   41.10   16.50
 -13   8  -1   14.00   15.70
  13   8   1  -15.20   14.20
  13  -8  -1  -16.10   14.20
  13   8   1    7.70   16.30
  13  -8  -1    1.00   18.90
 -13  -8   1   19.40   17.10
 -13   8  -1  -39.40   17.20
 -13  -8   1  -15.80   15.20
 -13  -8   1  -23.80   18.90
 -13  -8   1   -8.90   16.20
 -13   8  -1   -1.70   17.70
 -13  -8   1    7.10   17.10
  13   8   1    5.20   14.50
 -13   8   1   26.40   18.20
 -13   8   1   12.00   16.10
 -13  -8  -1    3.00   19.10
 -13  -8  -1    3.70   16.70
  13   8  -1   -2.50   15.10
  13  -8   1   -2.80   13.90
  13   8  -1   -2.90   14.60
 -13   8   1   -2.80   17.60
  13   8  -1   24.30   17.00
  13  -8   1   25.60   20.90
 -13  -8  -1  -17.50   15.00
 -13  -8  -1   -1.30   16.80
  13  -9  -1   56.29   25.60
 -13   9  -1   38.50   19.40
  13   9   1   63.69   18.40
 -13  -9   1  111.29   22.50
  13   9   1   54.79   24.60
 -13   9  -1   72.29   20.50
 -13   9   1   75.99   22.00
 -13   9   1   60.19   20.80
  13  -9   1   82.09   16.20
 -13   9   1   29.50   19.60
  13   9  -1   71.09   23.20
 -13  -9  -1   42.80   19.90
  13   9  -1   59.39   18.80
  13  -9   1   45.90   24.90
 -14   0   1   -2.70    9.00
 -14   0   1    1.20    7.90
 -14   0  -1    3.90    3.40
 -14   0  -1    7.00   10.00
 -14   0  -1   -2.60    8.30
 -14   0  -1    0.10    9.00
 -14   1  -1  322.27   11.60
 -14  -1   1  330.27   11.70
 -14   1  -1  308.37   11.40
 -14   1  -1  267.97   20.60
 -14   1  -1  290.17   19.00
 -14   1  -1  322.77   16.50
 -14  -1   1  329.87   19.40
  14   1   1  287.27   18.90
 -14  -1   1  335.07   19.70
 -14   1   1  322.57   20.70
 -14   1   1  320.87   16.30
 -14  -1  -1  335.07   12.50
 -14  -1  -1  287.87   18.10
 -14   1   1  335.67   10.90
 -14   1   1  302.57   21.10
 -14  -1  -1  315.77   12.40
 -14  -1  -1  298.07   19.60
 -14   1   1  288.27   10.70
 -14  -2   1   14.40    6.90
 -14  -2   1    4.90    6.90
  14   2   1    3.50   10.60
  14   2   1   12.40   10.20
 -14   2  -1    7.80    6.20
  14  -2  -1   18.20    4.50
 -14  -2   1   -1.70   10.00
  14  -2  -1   10.50    4.20
 -14   2  -1   11.20    6.20
 -14   2  -1   16.30    7.30
 -14   2  -1   12.10   11.00
 -14  -2   1   19.30   11.10
  14   2   1   15.80    5.60
 -14   2  -1   16.60   10.10
 -14  -2   1    8.70   10.80
  14   2   1   15.20    5.80
 -14  -2  -1    8.60    6.90
 -14   2   1    8.40   10.10
 -14  -2  -1   30.00   11.70
  14  -2   1   29.70   11.20
 -14  -2  -1   14.00    6.30
  14   2  -1   11.00   10.60
 -14  -2  -1   34.30   11.20
 -14   2   1   -0.50    9.60
 -14   2   1   15.40    6.90
  14  -2   1   14.20    4.90
  14   2  -1   24.50   11.00
 -14   2   1   19.60    6.00
  14  -2   1   10.50    4.40
 -14   2   1   12.30    5.90
  14   2  -1    4.30    5.20
  14   2  -1   13.50    5.40
 -14  -2  -1    8.70    9.70
 -14  -3   1    8.30   11.60
 -14  -3   1   12.50    8.20
 -14  -3   1   -1.80    7.10
  14  -3  -1    5.70   10.70
 -14   3  -1    1.70    7.30
 -14   3  -1    7.70    9.40
  14   3   1   -6.90    6.60
 -14  -3   1    7.90    9.90
  14  -3  -1   -0.60    6.30
  14   3   1  -15.90   10.70
  14   3   1   12.50   10.70
  14   3   1   16.50    7.20
 -14  -3   1    8.70   10.00
  14  -3  -1    0.30    9.80
  14  -3  -1   -1.40    6.20
 -14   3  -1   14.50   11.50
 -14   3  -1   -0.10    7.20
 -14   3   1   19.90   19.50
  14   3  -1   -3.50   10.80
 -14  -3  -1   19.90   11.60
  14   3  -1  -14.30    9.00
  14  -3   1   11.70    6.60
 -14   3   1    9.90   10.20
  14   3  -1    7.30    6.70
  14  -3   1  -25.20   10.30
 -14  -3  -1   -3.60   10.50
 -14  -3  -1   -2.10    7.80
 -14  -3  -1    3.50   11.40
 -14  -3  -1    1.50    7.00
 -14   3   1   10.30    7.10
 -14   3   1   -2.20    4.90
  14  -3   1    8.60    6.80
 -14   3   1   -6.80    6.90
  14  -3   1    8.30   10.10
 -14   3   1   -1.50    4.90
  14   3  -1   -7.40    6.30
  14  -4  -1   19.60   12.60
 -14   4  -1   17.90   11.30
 -14  -4   1   28.20    9.80
 -14  -4   1   33.10   13.30
 -14   4  -1   29.10   14.60
 -14  -4   1   30.40   11.10
  14  -4  -1   27.10   11.90
 -14  -4   1   20.10    9.80
  14  -4  -1   15.10    8.70
 -14  -4   1   32.30   13.50
 -14   4  -1   29.60   10.20
  14   4   1    8.50   12.40
  14   4   1   15.20   12.70
 -14   4  -1   16.40    8.70
  14   4   1    4.10    8.20
  14   4   1    5.30    8.40
  14  -4  -1   27.00    8.10
  14  -4   1   37.80   15.00
  14   4  -1   29.70   11.40
 -14   4   1   28.50    9.30
 -14  -4  -1   29.80   12.60
 -14   4   1   17.20    9.60
  14  -4   1   30.40    8.40
 -14  -4  -1   14.50    9.70
 -14   4   1   30.10   13.50
 -14  -4  -1   26.50   14.00
 -14  -4  -1   13.80   11.60
  14   4  -1    6.90    9.00
  14  -4   1   27.20   11.80
 -14   4   1   22.70   12.30
  14  -4   1   18.60    8.90
  14   4  -1   28.00    8.70
  14   4  -1   16.30   12.70
 -14  -4  -1    6.90   10.00
  14   5   1  147.79   18.20
 -14   5  -1  100.89   15.50
 -14  -5   1  116.19   15.10
  14   5   1  113.19   18.00
 -14   5  -1  109.89   14.10
  14   5   1  116.09   16.40
 -14  -5   1  127.39   17.90
  14  -5  -1   86.89   15.60
 -14  -5   1  117.99   16.20
  14  -5  -1  117.29   17.40
 -14   5  -1  156.98   18.80
 -14  -5   1  129.09   18.80
 -14  -5   1  111.99   14.40
 -14  -5   1  112.59   16.80
  14  -5  -1  116.09   13.70
  14  -5  -1   91.09   18.40
  14   5   1  113.69   13.80
  14  -5   1  106.19   13.10
 -14  -5  -1  100.39   14.90
 -14   5   1  107.49   14.20
  14  -5   1  101.59   17.80
 -14   5   1  138.29   18.00
  14   5  -1  127.79   17.30
 -14   5   1  119.49   14.50
  14   5  -1  133.89   17.70
 -14  -5  -1  107.29   18.30
 -14  -5  -1  106.99   16.50
  14   5  -1  121.09   18.30
 -14  -5  -1  100.29   14.10
  14  -5   1  123.59   14.00
 -14  -5  -1  137.19   18.90
 -14   5   1  114.59   16.80
  14   5  -1   97.29   14.50
  14  -5   1  117.89   15.50
  14   6   1   37.50   16.90
  14  -6  -1   22.70   16.90
 -14   6  -1   47.80   13.80
 -14  -6   1   32.20   15.20
  14  -6  -1   37.00   13.60
 -14  -6   1   29.30   15.20
 -14   6  -1   52.09   12.40
 -14  -6   1   21.90   17.60
 -14  -6   1   33.80   14.00
 -14   6  -1   32.10   19.00
  14  -6  -1   37.60   12.10
 -14   6  -1   21.60   13.70
  14  -6  -1   37.80   16.00
  14   6   1   23.10   13.20
 -14  -6   1   25.80   12.10
  14   6  -1    3.00   12.30
  14   6  -1   48.60   17.50
 -14   6   1   16.90   14.50
 -14  -6  -1   20.50   14.30
 -14   6   1   18.80   13.30
  14  -6   1   34.00   17.40
  14  -6   1   37.00   16.00
 -14   6   1   40.00   13.60
 -14  -6  -1   13.40   17.50
 -14  -6  -1   33.70   14.50
 -14   6   1   51.89   18.30
  14  -6   1   19.10   11.80
  14  -6   1   38.00   13.80
  14   7   1   58.09   15.50
 -14  -7   1   44.30   19.60
  14  -7  -1   51.59   14.20
 -14   7  -1   40.40   20.60
  14   7   1   63.69   19.70
  14  -7  -1   66.69   18.00
 -14   7  -1   38.50   15.70
 -14   7  -1   64.19   17.70
  14  -7   1   57.79   15.80
 -14   7   1   93.79   18.60
 -14  -7  -1   40.20   20.40
  14  -7   1   64.79   17.10
  14  -7   1   53.79   20.50
 -14   7   1   37.60   17.90
  14   7  -1   54.49   19.00
  14   7  -1   53.99   17.60
 -14  -7  -1   70.09   21.20
  14   7  -1   50.99   15.40
 -14  -7  -1   64.39   18.90
 -14   7   1   72.09   16.60
 -14  -8   1    6.80   16.90
  14  -8  -1   41.50   23.40
 -14  -8   1    9.50   20.10
 -14   8  -1   21.00   17.60
  14   8   1   63.99   20.80
 -14   8  -1   16.40   22.30
 -14   8  -1   19.50   16.50
 -14  -8   1   34.60   17.20
 -14  -8   1   36.30   17.40
  14   8   1   20.00   16.40
  14  -8  -1   52.69   14.80
  14  -8  -1    3.30   15.30
 -14   8   1   13.80   16.70
 -14  -8  -1   57.49   17.80
 -14  -8  -1   43.70   18.40
  14  -8   1   -2.90   22.30
  14   8  -1   20.80   19.00
  14  -8   1   30.30   14.30
 -14  -8  -1   19.50   17.90
  14   8  -1   25.30   17.80
 -14   8   1   37.90   16.80
 -14  -8  -1  -22.10   18.70
  14  -8   1   40.70   14.90
  14  -9  -1   30.00   22.50
 -14   9  -1   20.50   16.60
 -14  -9   1   21.50   16.90
  14  -9  -1   38.50   16.60
 -14  -9   1   15.60   21.00
 -14   9  -1   62.69   20.20
  14  -9   1   44.60   23.20
 -14   9   1   40.00   17.90
 -14  -9  -1   20.50   19.40
 -14   9   1   36.50   17.10
 -14  -9  -1   42.50   21.80
 -15   0  -1   -1.10    7.80
 -15   0  -1  -14.20    8.70
 -15   0   1    6.00    9.20
 -15   0   1    4.00    9.00
 -15   0  -1   -3.10    9.60
 -15   0  -1   -5.00    3.60
 -15   0  -1    3.20    3.60
 -15   0   1   -2.30    8.00
 -15   1  -1   31.80    4.80
 -15   1  -1   28.70    4.70
 -15   1  -1   48.40   12.00
 -15  -1   1   26.80    4.80
 -15   1  -1   21.70   10.30
  15   1   1   34.60   11.50
 -15  -1   1   45.80   11.30
 -15  -1   1   35.90    5.00
 -15   1  -1   37.90    8.60
 -15  -1   1   25.00    9.90
 -15  -1   1   31.20   10.10
 -15  -1  -1   33.50    5.70
 -15   1   1   28.80    9.40
 -15   1   1   27.60    4.30
 -15   1   1   28.70    4.20
 -15  -1  -1   38.00   11.10
 -15  -1  -1   31.60    5.40
 -15   1   1   10.60   10.10
 -15   1   1   25.80   10.40
 -15  -1  -1   48.60   10.60
 -15  -1  -1   52.89   11.10
 -15  -2   1  443.56   17.20
 -15   2  -1  433.56   20.80
 -15  -2   1  444.36   23.80
 -15   2  -1  445.06   18.20
 -15  -2   1  430.26   17.40
 -15  -2   1  416.16   22.20
  15   2   1  417.46   14.90
 -15   2  -1  369.56   23.60
  15  -2  -1  423.36   24.00
  15   2   1  457.15   23.50
  15   2   1  439.46   15.60
 -15   2  -1  478.85   17.10
 -15  -2   1  423.96   23.50
 -15   2  -1  459.45   17.20
 -15   2   1  441.66   22.90
  15   2  -1  429.36   14.60
  15  -2   1  448.26   13.30
 -15  -2  -1  399.96   24.10
 -15  -2  -1  420.86   17.70
 -15   2   1  444.86   18.00
 -15  -2  -1  446.36   23.90
 -15   2   1  405.16   22.90
  15   2  -1  433.16   23.80
  15  -2   1  490.25   25.60
 -15  -2  -1  445.26   22.80
  15   2  -1  428.06   23.60
 -15   2   1  449.56   17.90
 -15  -2  -1  440.26   17.70
 -15   2   1  429.56   16.30
  15  -2   1  432.46   13.70
  15   2  -1  419.46   14.90
 -15   2   1  451.75   16.20
  15  -3  -1    0.30   11.30
  15   3   1   -2.50    6.70
 -15  -3   1    6.90   11.10
  15  -3  -1    3.80    6.10
  15   3   1   -1.70   11.40
  15   3   1    6.00    7.10
  15   3   1  -10.00   10.80
 -15  -3   1    3.80    7.80
 -15   3  -1  -10.00    9.00
 -15   3  -1    2.60    6.20
  15  -3  -1   17.80    6.70
 -15  -3   1   -0.60    7.60
 -15   3  -1   19.70    7.70
 -15   3  -1   15.30   12.80
 -15   3  -1    2.40    6.90
  15  -3  -1    6.00   11.00
 -15  -3   1    9.20   11.80
 -15   3   1    2.40    5.50
  15   3  -1    4.70    7.00
  15   3  -1   12.30   11.80
 -15  -3  -1    8.30    7.80
 -15  -3  -1    2.10   11.20
 -15   3   1    4.40    9.70
  15  -3   1   12.90    7.00
  15   3  -1   13.50   11.60
 -15   3   1    4.80    7.80
  15  -3   1   -3.60    5.60
 -15   3   1    7.90    7.90
 -15   3   1  -25.30   10.80
  15  -3   1   10.90   10.40
 -15  -3  -1   -3.40   10.60
 -15  -3  -1   15.10   12.10
  15   3  -1    4.10    6.70
 -15  -3  -1   -0.30    7.80
  15  -3   1    5.50   12.70
  15  -4  -1   39.80   10.00
 -15   4  -1   43.70   13.90
  15  -4  -1   56.79   14.20
 -15  -4   1   34.30   10.10
 -15  -4   1   25.90   13.10
 -15   4  -1   31.00    9.40
 -15  -4   1   50.89   14.20
 -15  -4   1   40.20   13.10
 -15   4  -1   28.60    9.40
 -15  -4   1   32.70   13.40
 -15   4  -1   55.49   12.30
 -15  -4   1   39.00   10.10
  15  -4  -1   33.70   13.40
  15   4   1   44.40   14.00
 -15  -4  -1   34.30   13.50
  15   4  -1   28.40   12.00
  15  -4   1   59.69   14.60
  15   4  -1   39.50   10.80
 -15   4   1   35.60    9.60
 -15  -4  -1   48.80   11.70
 -15   4   1   72.89   15.40
  15  -4   1   50.49    9.40
  15  -4   1   46.50   12.60
 -15   4   1   48.70   13.60
 -15  -4  -1   47.80   14.70
  15   4  -1   37.90   13.70
 -15  -4  -1   41.30   10.10
 -15   4   1   27.60    9.80
  15  -5  -1   43.30   13.90
  15  -5  -1   57.39   17.20
 -15  -5   1   38.40   12.10
  15   5   1   32.80   11.30
  15   5   1   63.49   12.60
 -15   5  -1   69.69   17.30
 -15  -5   1   29.00   14.30
  15   5   1   40.30   13.90
 -15  -5   1   67.99   13.10
 -15  -5   1   56.69   15.90
 -15   5  -1   21.20   13.10
 -15  -5   1   23.20   15.90
 -15   5  -1   38.70   11.50
 -15  -5   1   48.80   15.00
 -15   5  -1   53.29   13.00
  15  -5  -1   55.99   10.50
  15   5   1   77.69   15.00
  15  -5  -1   54.99   10.80
  15  -5   1   42.50   16.00
 -15  -5  -1   39.00   13.80
 -15  -5  -1   40.40   12.70
  15  -5   1   40.00   10.30
 -15  -5  -1   40.80   11.80
  15  -5   1   68.39   15.00
 -15   5   1   34.90   11.50
 -15   5   1   52.59   15.00
 -15  -5  -1   39.90   14.80
  15   5  -1   37.80   15.50
  15   5  -1   35.10   14.30
 -15  -5  -1   35.00   14.40
  15   5  -1   40.90   11.50
 -15   5   1   38.00   11.80
 -15   5   1   25.70   15.40
  15  -5   1   38.40   11.40
  15   5  -1   43.60   10.80
 -15   6  -1  132.89   17.60
  15   6   1  136.69   16.70
 -15   6  -1  114.69   20.00
 -15   6  -1  116.69   16.20
  15   6   1  128.99   20.50
 -15  -6   1  150.78   18.70
  15  -6  -1  144.79   21.70
  15  -6  -1  117.79   17.80
 -15  -6   1  118.09   17.40
  15  -6  -1  170.18   19.50
 -15  -6   1  100.29   16.60
 -15   6  -1  121.69   16.60
  15  -6  -1  103.89   20.70
 -15  -6   1  147.29   19.70
  15   6   1  112.59   16.00
  15   6  -1   93.79   14.50
 -15  -6  -1  178.58   22.30
 -15   6   1  154.38   20.00
  15   6  -1  131.89   21.20
  15  -6   1  121.19   18.50
 -15   6   1  122.89   18.10
 -15  -6  -1  120.49   17.10
  15  -6   1  141.09   19.30
 -15   6   1  128.29   16.70
  15   6  -1  121.89   17.00
 -15  -6  -1  135.29   19.10
 -15   6   1  125.49   16.80
  15  -6   1  110.89   15.70
  15  -6   1  127.09   21.40
 -15  -6  -1  129.99   16.30
 -15  -6  -1   85.19   18.80
  15  -7  -1    3.50   21.90
 -15  -7   1  -12.60   14.40
 -15  -7   1   11.30   16.00
  15   7   1   11.10   15.00
 -15   7  -1    9.10   14.00
  15   7   1   50.39   15.30
 -15   7  -1    4.60   19.30
 -15  -7   1   14.00   13.10
 -15   7  -1   -2.10   15.50
  15  -7  -1   24.30   14.50
 -15  -7   1    0.60   18.40
  15   7   1    9.60   17.10
  15  -7  -1   13.40   14.00
  15  -7   1   38.20   19.80
 -15   7   1    3.00   14.00
 -15   7   1   32.10   18.10
  15  -7   1   27.90   13.30
  15  -7   1   -9.30   14.10
  15   7  -1  -13.90   13.90
  15   7  -1   10.90   17.60
 -15  -7  -1    3.70   15.90
 -15  -7  -1   14.20   16.90
 -15  -7  -1   -1.60   14.60
  15   7  -1   20.10   16.50
 -15   7   1   21.60   17.20
 -15  -7  -1   12.50   18.60
 -15  -8   1   20.60   20.40
 -15  -8   1   13.20   14.20
  15   8   1   16.00   17.20
  15  -8  -1  -15.50   19.20
  15  -8  -1   -5.20   15.60
 -15  -8   1   13.70   19.20
 -15   8  -1    9.50   15.30
 -15  -8   1   10.70   17.20
  15  -8  -1   -7.10   12.50
  15  -8   1   15.30   13.50
  15   8  -1   -8.80   18.00
 -15  -8  -1    2.20   16.70
 -15  -8  -1   18.40   20.20
  15   8  -1   22.70   17.70
 -15  -8  -1    5.10   14.50
  15  -8   1    5.40   20.60
 -15  -8  -1   -4.90   17.70
 -15   8   1   -6.70   17.10
 -15   8   1   19.20   16.10
  15   8  -1   16.60   14.40
 -15   9  -1   -8.20   16.90
 -15   9  -1   16.70   16.90
 -15  -9   1    1.20   21.70
  15  -9  -1   -1.50   22.40
 -15  -9   1  -13.80   17.80
  15  -9   1   -1.40   22.00
 -15  -9  -1  -13.60   19.40
 -15   9   1   -5.00   16.00
 -15  -9  -1  -16.00   18.50
 -15   9   1    3.40   15.40
 -16   0   1    8.20    8.40
 -16   0   1   -2.90    8.10
 -16   0   1  -23.00    8.90
 -16   0  -1   -6.90    9.00
 -16   0   1    7.30    9.40
 -16   0  -1   -4.80    3.60
 -16   0  -1   -0.90    8.70
 -16   0  -1   -1.70    9.70
 -16   0  -1   -1.60    3.50
 -16   1  -1   87.19   10.70
 -16  -1   1   99.09    8.30
 -16   1  -1  106.99    7.60
 -16   1  -1  126.39    8.10
 -16   1  -1  102.19   14.00
 -16  -1   1  114.59   15.40
 -16  -1   1  126.89   16.40
 -16   1  -1   97.89   12.70
 -16  -1   1   93.19   12.50
 -16  -1   1  116.29    8.10
 -16  -1  -1  115.69    8.70
 -16  -1  -1  121.99   16.50
 -16  -1  -1  100.99   12.30
 -16   1   1  107.79    6.90
 -16   1   1  121.89    6.90
 -16  -1  -1  102.49    8.50
 -16   1   1   88.69   14.00
 -16   1   1   99.09   13.10
 -16  -1  -1  101.49   13.70
 -16   1   1  112.49   13.50
  16   2   1   -9.80    9.60
 -16   2  -1   -0.50    5.90
 -16  -2   1   -5.10    5.80
 -16  -2   1    6.10   10.60
 -16   2  -1   10.40   12.50
 -16   2  -1    2.60    9.20
 -16   2  -1    1.70    5.50
 -16   2  -1   14.30    8.00
  16   2   1    2.00    4.70
 -16  -2   1    4.70   10.60
 -16  -2   1   17.50   10.80
 -16  -2   1    7.10    6.50
  16  -2  -1    0.40   10.90
  16   2   1   -4.50    5.00
 -16  -2  -1    9.00    6.10
  16   2  -1  -12.20   10.00
 -16  -2  -1    1.00   11.00
 -16   2   1    2.40    7.40
 -16   2   1  -16.80   10.20
 -16   2   1    9.50    7.40
  16   2  -1    0.10    4.10
 -16  -2  -1    0.40    9.50
 -16  -2  -1   -1.50    6.20
 -16   2   1    2.30    5.60
  16  -2   1    8.00   11.90
 -16   2   1    2.00    5.40
 -16  -2  -1    5.10    9.70
  16   2  -1   -5.60    4.40
 -16   2   1  -10.10    9.40
 -16   3  -1  226.48   15.00
  16   3   1  235.88   22.00
 -16   3  -1  233.18   16.00
  16   3   1  230.88   14.30
  16  -3  -1  234.98   12.60
  16  -3  -1  246.98   19.90
 -16   3  -1  232.98   21.10
  16  -3  -1  215.08   12.40
  16  -3  -1  205.78   20.20
 -16  -3   1  267.57   21.20
 -16  -3   1  232.68   16.00
 -16  -3   1  206.98   21.10
 -16   3  -1  202.88   23.70
  16   3   1  208.28   13.90
 -16   3  -1  225.48   12.40
  16   3   1  273.27   22.10
 -16  -3   1  230.58   15.90
 -16  -3   1  239.48   21.80
  16   3  -1  232.28   20.10
 -16   3   1  214.08   20.00
  16   3  -1  241.68   13.70
 -16   3   1  222.38   14.60
 -16  -3  -1  237.38   20.70
 -16  -3  -1  228.28   16.00
  16  -3   1  226.78   18.90
 -16   3   1  252.27   20.30
  16  -3   1  209.28   12.80
 -16   3   1  233.18   15.70
 -16   3   1  228.88   12.10
 -16  -3  -1  232.88   16.40
  16  -3   1  232.38   12.60
  16   3  -1  239.98   13.80
 -16  -3  -1  208.68   21.20
 -16   3   1  234.48   12.00
  16  -3   1  250.97   21.60
 -16  -3  -1  203.68   21.60
  16   3  -1  226.68   22.10
 -16   4  -1    6.00    8.40
 -16  -4   1   16.70    9.30
  16   4   1   -7.70   10.50
 -16   4  -1    6.40    9.10
  16   4   1  -14.30   11.70
 -16  -4   1   -3.20   11.80
  16   4   1   19.90    8.30
 -16  -4   1   20.00   14.00
  16  -4  -1   12.90    8.50
 -16  -4   1   15.50    9.50
 -16  -4   1   23.50   14.30
 -16  -4   1   13.60   13.40
  16  -4  -1   18.50   13.00
  16  -4  -1   15.70    6.80
  16  -4  -1   18.60   13.50
  16   4   1   -3.30    8.40
 -16   4  -1  -12.30   12.40
 -16   4  -1   17.50   11.50
  16  -4   1   12.70   12.20
  16  -4   1    3.60   13.10
  16  -4   1    8.90    8.70
  16   4  -1    9.30    8.60
 -16   4   1   16.20    9.30
  16   4  -1   12.60    7.80
 -16   4   1    3.30    9.40
 -16  -4  -1   25.20   13.10
 -16  -4  -1   32.70   14.40
 -16  -4  -1   -2.40    8.40
 -16  -4  -1    5.80   13.40
 -16  -4  -1    8.40    9.60
 -16   4   1    7.00   12.40
  16  -4   1    3.90    6.50
 -16   4   1  -11.40   11.60
  16   4  -1   -2.40   12.80
 -16  -5   1  105.69   17.10
  16   5   1   86.19   16.00
  16  -5  -1  119.59   18.80
  16  -5  -1  109.29   13.40
 -16  -5   1  111.29   17.90
 -16   5  -1  111.49   13.90
  16   5   1  144.99   19.60
  16  -5  -1   96.39   16.70
 -16  -5   1  112.89   16.90
 -16   5  -1  129.69   16.50
 -16   5  -1  137.49   18.70
 -16  -5   1   81.49   18.10
 -16  -5   1  108.09   14.40
  16   5   1  140.69   18.40
 -16  -5   1  116.79   14.90
 -16   5  -1  113.59   18.70
  16  -5   1  110.69   13.60
 -16   5   1  154.58   18.30
 -16  -5  -1  104.79   14.40
  16   5  -1  113.99   17.70
 -16  -5  -1  113.49   17.10
  16   5  -1  107.49   13.20
 -16   5   1  126.29   17.70
  16   5  -1  124.89   18.60
 -16  -5  -1  104.29   14.70
 -16   5   1  108.29   14.00
 -16  -5  -1   70.69   17.90
 -16  -5  -1  138.69   20.40
 -16   5   1   78.59   28.30
  16  -5   1  109.69   16.90
  16  -5   1  133.39   21.50
  16   6   1  224.98   21.20
  16  -6  -1  154.48   24.60
 -16  -6   1  231.68   29.70
 -16   6  -1  195.98   22.80
 -16   6  -1  238.98   25.20
 -16   6  -1  209.48   24.00
 -16  -6   1  199.88   23.60
  16  -6  -1  267.47   31.50
 -16  -6   1  246.18   28.30
  16  -6  -1  266.27   22.30
 -16   6  -1  220.58   27.80
  16   6   1  178.68   23.80
 -16  -6   1  234.88   24.60
  16   6   1  239.58   21.90
  16  -6  -1  256.07   26.90
  16   6  -1  236.08   24.00
 -16   6   1  206.68   22.80
  16   6  -1  269.67   34.70
  16  -6   1  262.37   30.50
 -16   6   1  222.98   23.70
 -16  -6  -1  208.48   28.00
 -16  -6  -1  186.58   24.00
 -16   6   1  257.47   26.00
 -16  -6  -1  180.08   23.70
  16  -6   1  232.68   25.60
 -16  -6  -1  235.18   27.80
 -16  -6  -1  263.17   24.20
 -16   6   1  229.28   26.90
  16   6  -1  177.18   22.00
  16  -6   1  215.08   19.30
  16  -6   1  218.78   20.00
  16  -7  -1   24.20   16.70
  16   7   1   28.30   16.50
 -16  -7   1   34.80   20.00
  16  -7  -1   25.40   12.80
 -16  -7   1   41.50   17.10
 -16  -7   1   33.80   16.50
  16  -7  -1   46.50   20.00
  16   7   1   22.50   16.10
 -16   7  -1    4.60   17.10
  16   7   1   38.80   14.20
 -16   7  -1   28.70   13.00
 -16   7  -1   59.59   18.00
 -16  -7   1    2.00   15.20
  16  -7   1   40.70   13.80
 -16   7   1   66.19   16.00
 -16  -7  -1   15.60   19.50
  16   7  -1   43.50   14.30
 -16   7   1   61.59   18.60
 -16  -7  -1   45.00   16.70
 -16  -7  -1   53.09   17.10
 -16  -7  -1   50.09   16.30
  16   7  -1   39.70   17.80
 -16   7   1   25.30   16.00
  16  -7   1   43.50   16.20
  16   7  -1   23.10   18.40
  16  -7   1   57.09   20.90
 -16   8  -1    9.90   15.60
  16   8   1    8.80   17.90
 -16  -8   1    2.80   20.20
  16   8   1   26.20   15.20
  16   8   1   -7.60   16.60
  16  -8  -1   36.10   23.30
  16  -8  -1    0.50   15.20
  16  -8  -1   15.30   12.80
 -16   8  -1   40.50   17.50
 -16  -8   1   32.80   17.70
  16   8  -1   50.79   19.00
  16   8  -1   11.50   19.10
 -16   8   1   23.10   18.20
  16  -8   1   48.00   15.10
  16  -8   1   10.10   22.90
 -16   8   1   33.50   16.30
  16   8  -1   49.70   15.70
  16  -8   1   18.30   14.50
 -16  -8  -1   -2.90   17.80
 -16  -8  -1   29.70   17.40
 -16  -8  -1   37.50   20.90
 -17   0   1    1.30    8.40
 -17   0   1   -4.40    8.50
 -17   0   1    0.90    9.20
 -17   0  -1   -3.40    9.50
 -17   0   1   -5.30    8.20
 -17   0  -1   -2.90    9.90
 -17   0  -1    0.60    3.40
 -17   0  -1   -4.50    8.70
 -17   0  -1   -1.20    3.80
 -17  -1   1  225.88   10.00
 -17  -1   1  238.58   18.40
 -17   1  -1  221.18    9.60
 -17  -1   1  224.38   18.40
 -17  -1   1  201.08   18.50
 -17   1  -1  215.58   18.70
 -17   1  -1  222.28    9.90
 -17  -1   1  216.28   10.10
 -17   1  -1  214.68   16.00
 -17   1  -1  219.98   20.20
 -17   1  -1  203.68   16.70
 -17  -1  -1  221.68   18.30
 -17   1   1  235.68   19.20
 -17   1   1  225.58   10.20
 -17  -1  -1  223.78   10.70
 -17  -1  -1  224.58   19.90
 -17   1   1  236.68   16.00
 -17   1   1  222.08    8.70
 -17  -1  -1  193.78   18.60
 -17   1   1  195.98   24.00
 -17  -1  -1  211.58   10.60
 -17   2  -1  108.29   10.50
 -17   2  -1   99.09   13.30
 -17   2  -1   91.79   10.10
 -17  -2   1   84.79   10.90
  17   2   1   91.49    7.50
 -17  -2   1  103.59   10.70
 -17   2  -1  100.09   10.30
 -17  -2   1   95.59   13.70
 -17  -2   1   76.19   13.50
  17   2   1   83.69    7.80
 -17   2  -1  108.69   15.70
 -17  -2   1   97.79   13.80
  17   2   1   92.09   13.40
 -17   2   1   90.19    9.70
 -17   2   1   89.09   13.10
  17   2  -1   86.09    6.70
 -17  -2  -1   99.29   11.20
 -17  -2  -1   99.69   14.20
 -17   2   1   91.99   13.60
 -17  -2  -1   87.99   13.00
 -17   2   1  100.59   10.50
 -17  -2  -1   90.39   11.10
 -17   2   1  105.49   10.00
  17   2  -1   82.69    6.40
  17   2  -1   89.09   13.90
 -17  -2  -1   95.49   14.60
  17  -2   1   92.39   14.60
 -17   2   1   98.79   10.50
 -17   3  -1   58.89    9.10
 -17  -3   1   60.59   14.00
  17  -3  -1   59.39   12.20
 -17   3  -1   84.69   10.40
 -17  -3   1   74.09   14.40
 -17   3  -1   76.59   12.40
  17  -3  -1   97.69   15.20
 -17  -3   1   61.89    9.50
  17   3   1   75.69   14.40
  17  -3  -1   90.09    9.80
 -17  -3   1   71.69   13.80
 -17   3  -1   71.69    9.70
  17   3   1   63.59    8.50
  17   3   1   72.29    8.40
 -17  -3   1   63.89    9.70
  17   3   1   93.39   14.60
  17  -3  -1   81.49    9.20
 -17   3  -1   57.89   14.90
  17  -3   1   68.69    9.30
  17   3  -1   64.59    7.80
 -17  -3  -1   69.29   10.00
 -17   3   1   67.39   13.30
 -17   3   1   71.09    8.20
 -17   3   1   80.59   13.50
 -17  -3  -1   60.39   14.80
 -17  -3  -1   83.09   13.40
 -17  -3  -1   64.99   13.60
  17   3  -1   75.79   14.40
  17  -3   1   62.59   12.90
 -17   3   1   79.69   10.60
  17   3  -1   63.09    8.20
  17  -3   1   72.59    9.90
  17   3  -1   73.39   14.20
 -17   3   1   90.09   12.00
 -17  -3  -1   78.19   10.00
 -17   3   1   76.19    9.40
  17  -3   1   92.79   16.00
 -17  -4   1   40.40   15.00
 -17   4  -1   29.00   10.00
  17   4   1   30.50    9.50
 -17   4  -1   25.40    9.80
  17   4   1   25.80    8.20
 -17   4  -1   23.10   11.70
  17   4   1   31.30   13.90
  17  -4  -1   12.20   15.00
  17   4   1   34.10   14.00
 -17  -4   1   27.30   13.80
 -17   4  -1   36.30   14.50
 -17  -4   1   36.20   11.00
 -17  -4   1   13.60    9.20
 -17  -4   1   22.80   14.20
  17  -4  -1   10.70    8.60
  17  -4  -1   26.70    7.50
  17  -4  -1   11.80   13.50
 -17  -4   1   36.60   12.90
 -17  -4  -1   31.40    9.70
 -17  -4  -1   26.40   14.30
 -17   4   1   37.80   13.70
  17  -4   1   18.60    8.80
  17   4  -1   38.10   13.90
 -17   4   1   43.30   13.80
  17   4  -1   18.30   13.70
 -17   4   1   30.50    9.70
  17  -4   1   28.50   14.50
 -17  -4  -1   20.30    9.90
  17   4  -1   17.70    7.60
 -17  -4  -1   30.90   14.60
 -17   4   1   28.30   10.00
  17  -4   1   20.00   12.30
 -17  -4  -1   44.40   13.70
  17   4  -1   21.20    8.70
  17  -4   1   12.40    7.40
 -17   5  -1  167.78   20.40
  17  -5  -1  152.28   23.10
 -17  -5   1  170.18   21.10
 -17  -5   1  159.78   20.00
  17  -5  -1  177.78   21.80
 -17  -5   1  135.69   20.20
 -17   5  -1  173.98   20.30
 -17   5  -1  193.28   22.30
 -17  -5   1  145.79   16.90
  17  -5  -1  140.49   17.00
  17   5   1  196.08   19.20
 -17  -5   1  216.68   22.20
 -17   5  -1  170.18   19.30
 -17  -5  -1  159.28   18.70
 -17   5   1  148.89   18.70
 -17   5   1  159.18   20.10
 -17  -5  -1  155.68   21.20
  17  -5   1  148.09   20.60
 -17  -5  -1  160.28   19.80
 -17  -5  -1  147.59   16.30
  17  -5   1  143.19   17.40
  17   5  -1  122.29   14.40
  17   5  -1  186.68   23.30
 -17   5   1  151.78   19.10
  17  -5   1  140.99   18.00
  17   5  -1  151.18   20.00
 -17   5   1  168.48   21.10
 -17  -5  -1  187.88   24.30
 -17  -6   1   17.40   17.70
  17  -6  -1   29.50   15.80
  17   6   1   14.60   12.40
  17  -6  -1   23.40   12.30
 -17  -6   1   62.99   17.80
 -17  -6   1   25.00   13.10
 -17   6  -1   25.30   15.40
 -17   6  -1   53.09   13.70
  17  -6  -1   40.40   19.40
 -17   6  -1   66.99   18.90
  17   6   1    9.30   13.20
  17   6  -1   24.50   12.10
  17  -6   1   50.49   15.90
 -17   6   1   37.40   17.00
 -17   6   1   30.40   13.10
  17   6  -1   13.60   11.40
 -17  -6  -1   19.80   17.10
 -17   6   1    2.70   15.40
 -17   6   1   45.10   14.30
 -17  -6  -1    9.50   17.30
 -17  -6  -1   44.10   13.80
  17  -6   1   49.70   19.30
  17  -6   1   33.50   11.40
 -17   7  -1   61.39   15.60
 -17  -7   1   56.89   16.90
  17   7   1  105.19   21.70
  17  -7  -1   40.70   19.80
 -17  -7   1   90.19   19.10
 -17   7  -1   78.49   18.00
  17   7   1   67.19   16.40
  17  -7  -1   69.29   17.70
 -17  -7   1   67.39   20.20
 -17  -7   1   85.29   20.00
 -17   7  -1   78.49   20.10
 -17  -7   1   61.69   19.20
 -17  -7  -1  102.39   22.60
 -17   7   1   96.39   21.60
 -17   7   1   54.29   18.40
 -17  -7  -1   80.29   19.50
  17  -7   1   90.09   23.70
  17  -7   1   71.19   16.60
 -17   7   1   70.79   16.50
  17   7  -1   61.39   14.90
 -17  -7  -1   81.39   16.60
 -17  -7  -1   76.79   18.10
  17   7  -1   76.59   21.20
  17  -7   1   64.59   18.20
  17  -8  -1   -5.10   19.70
 -17   8  -1  -27.20   15.60
  17  -8  -1   21.60   14.10
  17  -8  -1   22.00   14.80
 -17  -8   1   17.80   17.30
 -17  -8   1   26.50   21.10
  17   8   1  -14.50   17.10
  17   8   1    9.80   14.40
 -17   8  -1   30.70   15.80
  17  -8   1   24.00   21.30
  17  -8   1    6.70   13.80
 -17  -8  -1  -29.10   18.70
 -17   8   1   31.40   17.10
  17   8  -1  -12.40   13.00
 -17  -8  -1  -10.50   16.00
 -17   8   1    6.70   14.60
  17   8  -1    0.80   17.80
 -18   0  -1   -4.10    9.20
 -18   0   1    5.50    9.80
 -18   0   1    4.50    8.60
 -18   0  -1    1.80    8.90
 -18   0  -1    1.10    3.30
 -18   0  -1    7.60   10.90
 -18   0   1   -4.80    8.90
 -18   0   1   -2.30    9.60
 -18  -1   1  107.99   13.70
 -18   1  -1   91.49   13.70
 -18   1  -1  109.19   12.00
 -18  -1   1  131.99   17.10
 -18  -1   1  109.99   13.10
 -18   1  -1  107.89   12.40
 -18  -1   1  114.29    8.20
 -18   1  -1   91.39    7.60
 -18   1  -1   95.19   14.40
 -18  -1   1  117.29    8.10
 -18  -1  -1  126.09    8.80
 -18   1   1   99.59   13.70
 -18  -1  -1  144.39   16.40
 -18   1   1  127.99   14.80
 -18  -1  -1   98.39   13.80
 -18  -1  -1  101.69    8.80
 -18   1   1  118.59    6.80
 -18   1   1   74.79   14.70
 -18   1   1  118.89    6.70
 -18  -1  -1  133.39   17.90
 -18  -2   1  171.68   12.40
 -18  -2   1  132.99   18.60
 -18   2  -1  156.68   17.80
 -18  -2   1  143.89   18.80
 -18   2  -1  131.19   17.10
 -18   2  -1  146.29   11.00
 -18  -2   1  165.08   12.40
 -18  -2   1  133.59   16.00
 -18   2  -1  142.09   11.30
 -18   2  -1  126.29   14.90
  18   2   1  140.19   18.50
 -18   2   1  155.08   15.30
  18   2  -1  150.18   19.60
 -18  -2  -1  170.28   19.50
 -18   2   1  179.18   19.00
 -18  -2  -1  179.28   12.30
 -18  -2  -1  167.58   12.80
 -18  -2  -1  178.58   20.00
 -18   2   1  141.59   15.90
 -18   2   1  172.08   11.10
 -18   2   1  154.08   13.90
 -18   2   1  156.58   10.90
 -18  -2  -1  157.88   16.80
 -18  -3   1   16.70   12.50
 -18   3  -1    8.00   12.30
  18  -3  -1    9.20    4.90
  18   3   1   17.30    6.90
  18   3   1    7.60   10.30
 -18   3  -1   11.60    7.70
 -18  -3   1    8.50   14.50
 -18   3  -1    5.20    7.40
  18  -3  -1    9.70    5.40
  18   3   1   13.60   11.70
 -18   3  -1   24.20    7.70
  18  -3  -1   16.80   12.00
  18   3   1    7.60    6.90
 -18   3  -1    8.90   10.40
 -18  -3   1   12.30    8.00
 -18  -3   1   -4.40    7.50
  18   3  -1   29.30   12.90
 -18  -3  -1   -3.80   11.80
 -18   3   1   21.10    7.80
  18  -3   1    2.20   13.50
 -18   3   1    0.40   11.40
  18  -3   1    9.80    6.00
  18   3  -1   15.70    6.40
 -18  -3  -1   12.50    8.20
 -18   3   1   19.30    7.80
  18  -3   1   16.00    5.50
  18   3  -1   18.80    6.40
 -18   3   1   14.00    7.30
  18   3  -1   34.20   12.70
 -18   3   1   -0.70   12.50
 -18  -3  -1    7.50   10.90
 -18  -3  -1    4.90    7.80
 -18   3   1   -5.30    6.90
 -18   4  -1   99.99   17.60
 -18   4  -1  140.49   15.40
 -18  -4   1  149.09   17.40
 -18   4  -1  121.59   15.30
 -18  -4   1  151.78   18.90
  18   4   1  137.19   14.80
  18  -4  -1  152.88   18.20
  18  -4  -1  127.79   12.60
  18   4   1  141.79   14.20
 -18  -4   1  181.98   21.60
 -18   4  -1  181.68   17.20
 -18  -4   1  109.89   13.10
  18   4   1  168.28   23.50
  18   4   1  138.49   17.70
  18  -4  -1  127.79   17.20
 -18  -4   1  147.89   18.80
  18  -4  -1  135.29   14.00
 -18  -4   1  138.69   17.40
  18   4  -1  145.39   18.60
 -18  -4  -1  125.49   18.40
 -18   4   1  151.58   16.50
 -18  -4  -1  135.79   16.20
  18   4  -1  151.88   20.20
 -18   4   1  177.78   22.20
  18  -4   1  147.19   19.80
  18  -4   1  157.08   13.80
  18  -4   1  138.89   13.30
 -18   4   1  127.59   16.90
  18   4  -1  121.29   14.30
 -18   4   1  153.58   16.70
  18  -4   1  163.18   20.80
  18   4  -1  131.29   13.70
 -18  -4  -1  133.99   16.40
 -18  -4  -1  152.78   18.10
 -18  -4  -1  118.69   17.70
  18   5   1    1.80   10.00
 -18  -5   1    0.80   10.70
 -18  -5   1    4.90   16.00
 -18   5  -1   22.60   10.30
 -18   5  -1    6.90   13.00
  18   5   1    3.40   14.60
  18  -5  -1   -0.80    9.20
 -18  -5   1    6.60   13.40
 -18  -5   1   24.90   15.50
 -18   5  -1   13.60   11.30
 -18  -5   1   28.70   13.80
  18   5   1   10.30   10.70
  18  -5  -1   -6.90   14.70
 -18  -5   1   -0.30   10.90
 -18   5  -1   -3.50   15.30
  18   5  -1   36.80   14.40
 -18   5   1    7.40   11.30
 -18  -5  -1   17.40   16.60
  18  -5   1    7.10   13.50
 -18   5   1    3.90    9.80
  18  -5   1    1.70    9.30
  18   5  -1    1.10   14.90
 -18  -5  -1   30.60   15.40
 -18  -5  -1   -9.20   11.60
 -18  -5  -1    3.10   12.60
  18   5  -1   10.70   10.10
 -18   5   1   23.50   14.50
 -18   5   1   12.90   16.50
  18  -5   1  -12.20   15.20
 -18  -5  -1   12.20   15.10
 -18  -5  -1   13.60   11.30
  18   6   1   37.60   12.40
 -18   6  -1   19.50   12.70
 -18   6  -1   36.50   19.60
 -18  -6   1    4.70   11.70
 -18  -6   1   21.50   17.50
  18  -6  -1   19.10   19.00
 -18  -6   1   10.20   15.40
 -18  -6   1    5.70   17.00
  18  -6  -1   -6.10   10.60
  18   6   1    9.20   16.70
  18  -6  -1   18.40   15.20
 -18  -6   1   21.40   13.10
  18   6   1    4.70   10.90
  18   6   1   34.70   16.20
 -18   6  -1   19.90   12.30
 -18   6  -1   -1.10   14.00
  18   6  -1   17.50   16.90
  18   6  -1   46.60   16.00
  18  -6   1   14.00   17.70
 -18   6   1    2.40   11.80
  18   6  -1   22.70   12.80
 -18   6   1    5.70   15.90
 -18  -6  -1   16.20   12.50
 -18  -6  -1   22.40   15.70
  18  -6   1    7.10   14.20
 -18   6   1   13.60   12.10
 -18  -6  -1   15.70   17.80
 -18  -6  -1   16.10   13.20
  18   6  -1   25.60   13.00
 -18  -6  -1    4.60   17.00
  18  -6   1   16.90   11.60
 -18   6   1   20.30   16.40
 -18  -7   1   -0.50   17.80
  18  -7  -1   -5.00   18.50
 -18   7  -1    1.40   13.00
 -18  -7   1  -18.30   13.80
  18   7   1    3.60   18.70
  18   7   1    4.20   17.80
  18  -7  -1   -5.80   13.00
 -18  -7   1    0.80   18.70
 -18   7  -1    5.90   15.30
 -18  -7   1    8.30   17.70
 -18   7  -1   -3.80   17.40
 -18  -7   1   -2.60   17.20
 -18  -7  -1    5.00   19.20
 -18   7   1  -43.30   16.80
  18  -7   1   -1.10   21.10
  18  -7   1    3.90   13.40
  18   7  -1   14.60   20.40
 -18  -7  -1   29.50   15.80
 -18  -7  -1   -0.70   15.80
  18  -7   1  -14.00   13.20
 -18   7   1  -15.40   14.20
 -18  -7  -1   -4.00   15.40
 -18   7   1    6.30   13.40
  18   7  -1   33.00   18.90
 -18  -7  -1   -4.30   14.80
 -18   8  -1   39.60   18.10
 -18  -8   1  -14.40   15.40
  18  -8  -1  -11.10   19.50
 -18  -8   1   -6.00   19.50
  18   8   1   43.00   19.90
  18  -8  -1   41.00   16.30
 -18   8  -1   -8.90   17.60
 -18   8  -1    7.00   14.00
  18   8  -1  -22.60   16.50
 -18   8   1   27.20   18.50
 -18  -8  -1   -6.00   20.60
 -18   8   1  -17.90   13.60
  18  -8   1  -23.80   22.50
 -18  -8  -1   -3.60   15.80
 -19   0  -1    4.00   10.10
 -19   0   1    3.40   10.60
 -19   0   1   -2.30    9.50
 -19   0  -1   -0.60    3.70
 -19   0  -1   -8.50    8.80
 -19   0  -1    1.00   10.80
 -19   0   1    1.10    9.90
 -19   0   1    4.40    9.90
 -19   0  -1    0.30    9.40
 -19   1  -1   -4.80    8.80
 -19   1  -1    1.90    4.20
 -19   1  -1    9.50    4.40
 -19   1  -1    8.10   11.80
 -19  -1   1    9.40   10.50
 -19   1  -1   -1.60    8.80
 -19  -1   1    4.10    4.60
 -19  -1   1  -10.00    9.90
 -19  -1   1   -4.20   10.60
 -19  -1   1   -0.30    4.30
 -19  -1  -1   15.60   11.40
 -19   1   1    1.90   10.10
 -19  -1  -1    7.50    5.00
 -19  -1  -1   23.30    9.70
 -19   1   1   -2.70    3.20
 -19   1   1    9.10    8.90
 -19   1   1    2.70    8.90
 -19   1   1    3.40   10.70
 -19  -1  -1    2.10   11.00
 -19  -2   1  451.45   26.50
 -19  -2   1  452.15   18.10
 -19   2  -1  495.95   21.80
 -19  -2   1  483.25   18.10
 -19   2  -1  461.95   17.20
 -19  -2   1  452.65   25.80
  19   2   1  463.25   27.10
 -19   2  -1  506.45   27.30
 -19   2  -1  480.35   17.60
 -19   2  -1  525.95   28.80
 -19  -2   1  479.05   26.40
 -19  -2  -1  465.55   18.70
 -19   2   1  476.25   20.90
 -19  -2  -1  473.65   18.20
  19   2  -1  445.66   26.60
 -19   2   1  438.46   25.50
 -19  -2  -1  440.76   24.80
 -19  -2  -1  469.75   27.00
 -19  -2  -1  453.35   26.70
 -19   2   1  454.35   25.50
 -19   2   1  469.85   21.20
 -19   2   1  487.25   17.00
 -19   2   1  426.96   17.40
 -19   3  -1   71.09    9.70
 -19  -3   1   81.29   10.40
 -19   3  -1   64.59    9.60
 -19  -3   1   75.39   15.10
 -19  -3   1   66.19    9.60
  19  -3  -1   76.29    6.70
  19  -3  -1   80.29   14.30
 -19   3  -1   69.99    9.40
  19   3   1   61.89    8.20
 -19  -3   1   69.19   15.00
 -19  -3   1   61.59   15.00
  19   3   1   46.80   13.70
 -19   3  -1   60.29    9.00
 -19   3  -1   54.39   15.90
 -19  -3   1   96.59   15.20
 -19   3  -1   46.20   12.10
  19   3   1   52.89    7.60
 -19   3   1   60.79    9.10
 -19   3   1   81.69    9.60
  19  -3   1   48.80   15.20
  19  -3   1   73.59    8.60
  19   3  -1   77.39   17.60
 -19  -3  -1   60.09   15.00
 -19   3   1   80.29   14.40
  19  -3   1   64.79    7.40
 -19   3   1   58.79   13.40
  19   3  -1   57.59   14.40
 -19   3   1   90.69   11.50
 -19  -3  -1   61.09   10.40
 -19  -3  -1   35.10   23.50
 -19  -3  -1   74.49   10.10
  19   3  -1   62.59    7.30
 -19  -3  -1   75.29   14.10
 -19   3   1   67.59    9.00
  19  -4  -1  134.49   17.60
 -19  -4   1  153.18   19.50
  19  -4  -1  128.49   18.70
  19  -4  -1  125.79   12.80
  19  -4  -1  126.49   12.10
 -19  -4   1  110.89   17.90
  19   4   1  124.99   17.60
  19   4   1  125.99   15.10
  19   4   1  149.79   13.40
 -19  -4   1  159.28   17.70
 -19   4  -1  130.39   16.20
 -19  -4   1  113.39   13.70
 -19  -4   1  140.79   17.40
 -19   4  -1  119.29   15.50
 -19  -4   1  126.09   18.20
  19   4   1  139.39   18.40
 -19   4  -1  113.79   12.80
 -19  -4  -1  124.39   16.20
 -19   4   1  144.19   15.90
 -19   4   1  141.89   16.30
  19  -4   1  128.99   12.30
  19   4  -1  118.69   18.30
 -19  -4  -1  142.89   19.30
 -19   4   1  119.19   17.30
 -19  -4  -1  110.59   18.10
  19  -4   1  141.49   18.70
  19   4  -1  114.89   14.40
  19  -4   1   99.69   16.00
  19   4  -1  135.69   13.60
  19   4  -1  114.09   16.90
  19  -4   1  137.29   13.60
 -19  -4  -1  123.29   16.00
 -19  -4  -1  128.89   16.60
 -19  -5   1   32.90   16.80
 -19  -5   1   -1.70   16.20
 -19  -5   1   -4.90   10.50
 -19   5  -1    3.50   17.10
  19   5   1   33.20   15.80
 -19   5  -1    8.70   13.40
 -19  -5   1    1.40   14.90
  19   5   1    2.50    9.60
  19  -5  -1    6.60    9.70
  19  -5  -1   -7.80   14.10
 -19   5  -1    0.00   10.90
 -19   5  -1   -3.70    9.60
 -19  -5   1    2.60   10.60
  19  -5  -1    2.80   15.10
 -19   5   1    4.70   14.70
 -19  -5  -1  -23.60   13.50
 -19   5   1   -2.20    9.70
 -19   5   1    4.70   10.90
 -19  -5  -1   -6.50   14.50
  19  -5   1   20.10   14.20
 -19  -5  -1  -16.90   10.10
  19   5  -1   29.80   10.40
  19  -5   1    7.20   15.60
 -19   5   1   18.70   15.00
  19   5  -1   32.80   16.20
 -19  -5  -1    5.60   16.80
 -19  -5  -1   10.50   12.30
  19  -5   1    8.30   10.10
  19   6   1   88.09   18.80
 -19  -6   1   69.49   15.60
 -19  -6   1   94.59   18.40
  19  -6  -1   89.79   20.40
 -19  -6   1   86.79   20.50
  19  -6  -1   94.39   14.80
 -19   6  -1   60.09   17.40
 -19   6  -1  101.79   16.30
 -19  -6   1   84.19   20.10
  19   6   1   91.49   14.90
  19  -6  -1  118.59   18.80
 -19   6  -1  118.69   20.80
  19   6   1   89.79   20.10
 -19  -6   1   90.29   19.00
 -19  -6  -1  105.99   19.30
  19  -6   1  117.49   25.50
  19   6  -1   86.49   19.10
  19  -6   1   92.19   13.90
  19   6  -1   83.79   14.10
 -19  -6  -1  100.49   21.60
 -19   6   1  101.09   21.00
  19  -6   1  119.99   19.20
  19   6  -1  116.39   21.60
 -19  -6  -1  129.89   20.10
 -19  -6  -1   79.29   15.30
 -19  -6  -1  101.89   21.00
 -19   6   1   89.09   14.90
 -19   7  -1   -5.80   16.80
 -19   7  -1    6.40   13.00
 -19   7  -1    9.50   15.20
  19  -7  -1   39.00   21.60
  19  -7  -1   -6.60   10.20
  19   7   1   -7.90   16.20
 -19  -7   1   -0.20   17.80
  19   7   1   -4.40   17.80
 -19  -7   1   29.90   17.60
  19   7   1  -10.10   12.70
 -19  -7   1   -3.00   19.10
 -19  -7   1   11.40   18.10
  19   7  -1  -12.90   16.80
 -19  -7  -1   27.70   15.50
  19  -7   1  -25.70   17.60
 -19   7   1  -22.10   15.90
 -19   7   1   12.30   13.20
  19  -7   1    3.10   13.20
 -19  -7  -1  -13.30   17.10
 -19  -7  -1   -1.40   15.50
 -19   7   1  -22.60   15.80
  19   7  -1   -2.70   13.10
 -19  -7  -1  -11.40   18.30
 -19  -7  -1   37.20   19.10
  19  -7   1   -1.20   10.60
  19   7  -1   29.80   17.80
 -19  -8   1    0.60   23.40
  19   8   1   -5.90   18.40
 -19   8  -1    7.30   16.90
 -19  -8   1   38.30   17.90
  19  -8  -1   26.80   23.90
  19   8  -1  -34.50   16.50
 -19   8   1    6.20   14.50
 -19   8   1  -36.00   17.80
 -19   8   1   -4.70   17.30
  19  -8   1    9.50   20.60
 -19  -8  -1   20.20   16.60
 -20   0  -1    8.10   11.70
 -20   0  -1   -3.20    9.70
 -20   0  -1  -10.60   10.70
 -20   0   1   -2.90    9.40
 -20   0   1   -1.30   10.00
 -20   0   1  -17.80    9.50
 -20   0  -1   -1.00    9.10
 -20   0   1    1.00    9.30
 -20   1  -1   37.10   13.00
 -20   1  -1    8.50    4.30
 -20   1  -1   22.30    9.80
 -20  -1   1   20.30    4.80
 -20  -1   1    0.20   11.60
 -20  -1   1   27.20   11.60
 -20  -1   1   18.30   10.40
 -20   1  -1   14.00    4.60
 -20   1  -1   20.40    9.90
 -20  -1   1   11.90    4.80
 -20   1   1   17.70   12.80
 -20  -1  -1   22.90    5.60
 -20   1   1   13.70    9.60
 -20   1   1   25.20   11.10
 -20  -1  -1   10.80    5.20
 -20  -1  -1   24.20   12.00
 -20   1   1    1.00   12.00
 -20  -1  -1   11.40   10.60
 -20  -1  -1   11.10   11.70
 -20   1   1   31.40   10.10
 -20  -2   1   23.50   12.20
 -20   2  -1   25.70    9.60
 -20   2  -1    9.50   12.30
 -20  -2   1   23.80    6.70
 -20  -2   1    7.20   11.30
  20   2   1   18.90   12.80
 -20   2  -1   22.50    6.10
 -20   2  -1   15.40   12.40
 -20  -2   1   34.10   16.20
 -20  -2   1    7.60    6.50
 -20  -2  -1   16.20   11.10
 -20   2   1   14.30    5.60
 -20  -2  -1   35.70   16.50
 -20   2   1  -12.60   14.70
 -20   2   1   25.70   10.00
 -20   2   1   13.80    6.10
 -20  -2  -1    4.70   11.90
 -20  -2  -1    6.90    6.60
 -20   2   1   25.70   13.40
 -20   2   1   22.50   12.50
 -20  -3   1   42.10   14.30
  20   3   1   45.10    6.90
 -20   3  -1   72.49    9.70
  20  -3  -1   34.70   13.20
 -20   3  -1   51.09    9.10
 -20  -3   1   36.70   12.90
  20   3   1   35.90   13.70
 -20  -3   1   46.00    9.50
 -20  -3   1   48.80    9.80
 -20   3  -1   49.90   16.50
 -20  -3   1   68.79   15.20
 -20   3  -1   39.80   11.60
 -20  -3   1   60.99   14.10
 -20   3  -1   57.59    9.60
  20   3   1   50.29    7.50
 -20   3  -1   39.80    8.90
 -20   3   1   29.20   12.80
 -20  -3  -1   49.40   14.00
 -20   3   1   41.30    8.20
 -20  -3  -1   43.20   15.50
 -20   3   1   57.99    9.30
 -20  -3  -1   51.39    9.40
  20   3  -1   57.99    7.00
  20   3  -1   44.90    6.60
 -20  -3  -1   58.69   15.60
 -20   3   1   46.90    8.60
  20  -3   1   34.90   14.00
  20   3  -1   49.80   14.70
 -20   3   1   36.30    9.30
 -20  -3  -1   36.40    8.90
 -20   3   1   76.79   15.80
 -20   4  -1   67.99   10.90
 -20   4  -1   52.09    7.40
  20  -4  -1   66.89   16.90
 -20   4  -1   52.09   10.50
 -20  -4   1   88.09   17.20
 -20  -4   1   67.79   16.90
  20   4   1   67.69   15.40
 -20  -4   1   60.79   11.70
 -20   4  -1   57.89   16.50
 -20  -4   1   52.49   10.30
 -20   4  -1   64.59   13.70
  20   4   1   63.49    9.20
  20  -4  -1   65.59   15.00
  20   4   1   54.19   15.90
 -20  -4   1   62.59   16.00
 -20   4  -1   58.39    8.10
  20  -4  -1   67.19    7.90
  20   4   1   55.89    9.50
  20  -4  -1   60.79    8.70
 -20  -4  -1   65.89   16.80
 -20  -4  -1   55.49   12.00
  20  -4   1   59.59    8.20
  20  -4   1   77.79   15.30
 -20   4   1   74.19   15.40
  20   4  -1   76.29   10.20
  20   4  -1   60.69    8.50
  20   4  -1   81.39   16.90
 -20  -4  -1   76.79   12.20
 -20   4   1   51.69   10.70
 -20  -4  -1   64.49   17.10
 -20   4   1   57.99   11.20
  20  -4   1   67.89    9.00
  20  -4   1   54.49   17.60
  20   4  -1   56.89   14.70
 -20  -5   1  104.59   19.70
  20  -5  -1   93.99   17.60
  20   5   1  103.19   13.20
  20   5   1   96.79   18.90
 -20   5  -1   78.49   18.50
  20  -5  -1  120.99   12.80
 -20   5  -1   77.59   16.00
 -20  -5   1   93.99   13.60
 -20   5  -1  105.49   17.70
 -20   5  -1  116.49   15.00
  20  -5  -1   85.49   19.70
  20  -5   1   91.79   12.00
 -20   5   1  130.09   19.20
 -20  -5  -1  110.59   19.90
 -20   5   1   89.99   16.30
  20  -5   1   84.39   18.80
 -20  -5  -1  106.39   15.40
  20   5  -1   90.69   12.20
 -20   5   1  103.49   14.40
 -20   5   1   86.69   17.40
  20   5  -1   95.69   17.60
  20  -5   1   77.39   19.50
  20  -6  -1   88.89   18.20
 -20   6  -1  113.69   17.90
 -20   6  -1   79.79   21.60
  20   6   1   88.59   19.60
 -20  -6   1   91.49   20.40
 -20  -6   1  118.59   20.40
 -20   6  -1  101.59   16.10
 -20  -6   1   95.09   21.40
  20  -6  -1  131.99   16.60
 -20  -6   1  106.39   19.00
  20  -6  -1   65.49   20.90
  20   6   1   69.79   12.90
  20  -6  -1  118.59   17.40
 -20  -6   1  104.19   16.50
  20   6   1  104.79   20.60
 -20   6   1   90.39   18.30
 -20  -6  -1   68.09   19.10
 -20  -6  -1  103.79   21.80
  20   6  -1  104.69   20.50
 -20  -6  -1   92.89   18.60
  20  -6   1   99.89   17.80
  20   6  -1   99.99   13.70
 -20  -6  -1  130.49   20.40
 -20   6   1  113.79   21.50
 -20   6   1   88.29   14.50
 -20  -6  -1  121.39   16.40
  20   6  -1   52.49   17.80
  20  -6   1  104.29   12.50
  20  -7  -1   81.39   13.40
 -20   7  -1   81.99   18.50
  20   7   1   81.89   20.90
 -20  -7   1   68.99   17.20
 -20  -7   1   46.40   21.40
  20  -7  -1  103.89   24.40
 -20   7  -1   97.49   18.10
 -20  -7   1   57.79   20.90
 -20  -7   1   35.90   19.40
 -20  -7   1  128.59   26.30
 -20   7  -1   64.19   20.20
  20   7   1   60.49   18.90
  20   7   1   56.59   14.10
 -20   7   1   42.40   18.90
  20  -7   1   90.29   25.00
  20   7  -1   86.29   15.60
 -20  -7  -1   74.99   20.90
 -20  -7  -1   85.69   19.30
 -20  -7  -1   87.09   22.60
  20  -7   1   72.59   13.30
  20   7  -1   98.49   21.40
 -20   7   1   77.19   17.00
  20   7  -1   91.79   22.00
 -20   8  -1   41.00   16.10
 -20  -8   1    0.80   16.00
  20   8   1   28.50   19.30
  20  -8  -1   19.10   20.80
 -20   8  -1   26.80   18.00
 -20   8   1   -8.00   16.70
  20   8  -1   19.60   20.40
 -20  -8  -1   13.80   16.50
  20  -8   1    4.30   20.70
 -20   8   1   23.20   15.70
 -21   0   1    2.50    9.60
 -21   0  -1   -3.50   11.20
 -21   0  -1   -3.80   10.50
 -21   0   1   -0.90    9.30
 -21   0  -1    4.40   10.20
 -21   0  -1  -11.00    9.00
 -21   0   1   -7.40   11.30
 -21   0   1   10.10   10.30
 -21   1  -1  418.76   13.60
 -21   1  -1  448.26   23.20
 -21   1  -1  420.36   13.50
 -21   1  -1  392.86   22.10
 -21  -1   1  414.86   24.10
 -21  -1   1  396.06   24.60
 -21  -1   1  412.66   14.00
 -21   1  -1  397.56   26.30
 -21  -1   1  417.26   13.80
 -21   1  -1  442.16   25.90
 -21  -1   1  424.16   26.30
 -21  -1  -1  402.56   25.70
 -21   1   1  493.75   26.60
 -21   1   1  405.16   25.80
 -21   1   1  372.06   21.90
 -21  -1  -1  456.45   25.60
 -21   1   1  439.86   22.30
 -21  -1  -1  430.36   14.80
 -21  -1  -1  417.16   14.90
 -21   1   1  443.06   24.20
 -21  -1  -1  434.36   23.50
 -21   2  -1   11.00    6.10
 -21   2  -1    3.30   10.80
 -21  -2   1    9.10   11.90
 -21   2  -1    8.40    5.90
 -21   2  -1    6.20    9.20
 -21  -2   1    5.70   13.00
 -21   2  -1   16.00   13.20
 -21  -2   1   18.90   13.80
 -21  -2   1   10.40    6.90
 -21  -2  -1   -3.80   12.70
 -21   2   1   -4.60    5.30
 -21   2   1   13.30    9.80
 -21  -2  -1    0.10   12.10
 -21  -2  -1    7.00   11.00
 -21  -2  -1   -8.00    7.30
 -21   2   1    5.40    5.60
 -21   2   1   -1.90    9.00
 -21   2   1  -13.10   11.60
 -21  -2  -1   10.20    6.70
 -21   2   1    4.30   11.50
 -21  -3   1  101.09   11.30
 -21   3  -1   72.19   10.50
 -21  -3   1  103.49   13.90
  21   3   1   98.19   17.80
 -21  -3   1  104.19   15.00
 -21   3  -1   89.39   22.00
 -21   3  -1   71.29    9.70
 -21   3  -1  114.49   14.50
 -21  -3   1   89.49   17.00
 -21   3  -1  100.89   13.60
  21   3   1   95.19    9.50
 -21  -3   1   91.69   16.20
  21   3   1  101.69    9.70
 -21  -3   1   67.89   16.00
  21  -3  -1   83.99   16.30
 -21  -3  -1   69.39   16.30
  21   3  -1  102.19    8.60
  21   3  -1   80.99   16.30
  21  -3   1  109.89   16.90
 -21   3   1  104.29   15.40
 -21  -3  -1   94.19   16.20
 -21   3   1  105.39   17.40
 -21  -3  -1   76.49   10.30
 -21  -3  -1  102.49   13.90
 -21   3   1   79.19    9.40
 -21   3   1   86.09   10.50
 -21  -3  -1  113.49   16.80
 -21   3   1   89.79   11.80
  21   3  -1   98.49    8.80
 -21   3   1   98.79   13.30
  21  -4  -1  150.18   19.90
  21   4   1  174.68   23.10
 -21  -4   1  130.29   17.40
 -21   4  -1  154.38   11.50
 -21  -4   1  191.88   18.10
 -21   4  -1  140.69   16.10
 -21  -4   1  146.19   19.60
 -21  -4   1  143.69   19.70
 -21   4  -1  166.68   21.50
 -21   4  -1  168.38   16.80
  21   4   1  147.69   19.60
 -21  -4   1  105.29   18.40
  21  -4  -1  167.08   10.70
  21   4   1  169.28   14.60
 -21   4  -1  159.78   21.90
 -21   4  -1  154.28   11.90
 -21   4   1  145.29   16.00
  21   4  -1  138.69   13.80
  21   4  -1  187.38   13.70
 -21  -4  -1  149.59   18.00
 -21   4   1  173.48   21.10
 -21  -4  -1  164.38   21.40
  21  -4   1  157.68   12.90
 -21   4   1  169.38   17.40
 -21   4   1  170.48   22.20
  21  -4   1  124.49   20.00
  21   4  -1  142.19   19.30
 -21  -4  -1  149.09   20.30
 -21  -4  -1  178.78   18.30
  21  -4   1  163.78   11.40
  21   4  -1  160.18   20.10
 -21  -5   1   21.80   12.90
 -21   5  -1    7.10   10.90
 -21   5  -1   12.00   18.40
 -21  -5   1   10.00   17.00
  21   5   1   28.80   16.30
 -21  -5   1   11.40   10.40
 -21  -5   1   -9.00   13.00
  21  -5  -1   12.40    9.40
  21  -5  -1   12.20   14.40
  21   5   1   16.00   17.40
  21  -5  -1   15.80   17.20
 -21  -5   1   20.80   16.80
  21  -5  -1   22.80    9.90
 -21   5  -1    7.30   13.20
 -21   5  -1   12.10   11.30
 -21  -5  -1    6.30   16.60
 -21   5   1   19.90   17.10
 -21   5   1   18.30   11.40
  21  -5   1  -15.10   21.80
 -21  -5  -1    4.60   15.50
 -21  -5  -1    0.80   11.80
 -21  -5  -1   -2.10   16.00
 -21   5   1    4.50   10.50
  21  -5   1   10.90   15.70
 -21   5   1    4.50   14.80
  21  -5   1    7.90    9.80
  21   5  -1   43.70   19.80
  21   5  -1   16.60    9.40
 -21  -5  -1   28.90   16.60
  21  -5   1   16.50    9.70
 -21  -5  -1   10.70   11.30
 -21  -6   1   12.30   12.60
 -21  -6   1    6.40   16.30
  21  -6  -1   23.30   13.90
  21   6   1   22.00   17.20
 -21   6  -1   66.19   19.20
  21   6   1   21.30   10.40
 -21  -6   1   41.60   16.20
  21   6   1   30.60   17.80
  21  -6  -1   33.60   10.40
 -21   6  -1   35.40   15.40
 -21  -6   1   24.90   18.70
 -21   6  -1   18.10   13.00
  21  -6   1   28.10   13.70
 -21  -6  -1   18.50   12.80
 -21   6   1    5.00   18.60
 -21  -6  -1   24.50   20.60
 -21   6   1   35.10   16.20
  21   6  -1   33.10   17.10
  21  -6   1   39.50   10.40
 -21  -6  -1   19.40   16.90
  21   6  -1    8.00    9.90
  21   6  -1    9.40   15.10
 -21  -6  -1   12.70   16.20
  21  -6   1   13.40   20.10
 -21   6   1   26.40   11.70
 -21  -6  -1   21.80   19.00
  21   7   1   85.29   15.20
  21   7   1  114.69   22.30
  21  -7  -1   72.39   23.20
  21   7   1   95.09   21.60
 -21  -7   1   80.59   22.40
  21  -7  -1  139.79   17.60
 -21  -7   1  113.19   22.30
 -21   7  -1   89.99   16.30
 -21   7  -1  102.39   21.70
 -21   7  -1   71.09   19.40
 -21  -7   1  104.69   18.50
  21   7  -1   96.29   16.00
 -21  -7  -1  109.29   22.30
  21  -7   1  106.99   23.50
  21   7  -1   61.69   19.60
 -21   7   1   98.79   21.50
  21  -7   1  130.49   17.60
 -21  -7  -1  101.29   18.30
  21   7  -1   76.89   21.40
 -21  -7  -1  101.79   23.50
 -21  -7  -1  117.49   22.70
 -21   7   1   87.19   16.00
  21  -8  -1   -8.10   22.80
 -21  -8   1   28.60   16.80
 -21  -8   1   -8.70   19.70
  21  -8   1   17.10   23.50
 -21   8   1   -0.10   16.80
 -21  -8  -1   -8.20   15.30
 -21  -8  -1   -2.90   20.10
 -21   8   1   -1.60   18.20
 -22   0  -1    5.40   11.30
 -22   0   1    3.30   10.10
 -22   0   1   11.60   10.30
 -22   0  -1  -14.70   12.00
 -22   0   1    2.90   10.90
 -22   0  -1  -11.20   11.20
 -22   0  -1   19.40   10.70
 -22   0   1   -9.20   11.10
 -22   0   1   -0.30   11.00
 -22   1  -1  143.49   17.90
 -22   1  -1  157.18   17.40
 -22   1  -1  153.98   20.30
 -22  -1   1  137.79   16.80
 -22   1  -1  125.19    7.60
 -22  -1   1  133.39    8.50
 -22  -1   1  101.09   14.40
 -22   1  -1  129.79   17.10
 -22  -1   1  135.89    8.30
 -22   1  -1  131.39    8.10
 -22  -1   1   98.49   16.00
 -22   1   1  158.68   17.40
 -22  -1  -1  133.09    9.30
 -22  -1  -1  129.99   16.70
 -22  -1  -1  136.09   17.00
 -22  -1  -1  122.09    9.20
 -22   1   1  144.89   17.80
 -22   1   1  137.19   16.80
 -22   1   1  111.89   14.40
 -22   1   1  138.59   17.50
 -22  -1  -1  115.39   14.10
 -22  -2   1   11.70   12.90
 -22   2  -1   -2.00    9.50
 -22  -2   1   -0.60    6.50
 -22  -2   1  -28.70   12.00
 -22   2  -1   -9.30   12.10
 -22  -2   1    8.00    6.80
 -22   2  -1  -19.20   12.40
 -22  -2   1  -10.70   12.40
 -22   2  -1    0.10    5.90
 -22   2  -1  -10.40    5.50
 -22  -2   1   -4.50   11.60
 -22   2   1   -4.30    5.10
 -22  -2  -1   -1.90   13.30
 -22  -2  -1    1.30    7.10
 -22   2   1   -7.70   12.20
 -22   2   1    9.60    5.70
 -22   2   1    0.00   10.00
 -22  -2  -1   13.20    7.30
 -22  -2  -1   -0.10   14.70
 -22   2   1    5.10    9.90
 -22   2   1   -3.90   13.30
 -22  -2  -1    3.20   12.80
  22   3   1   11.90   13.30
 -22  -3   1   32.00   14.80
 -22   3  -1    4.30   13.90
 -22  -3   1   31.20    9.30
 -22  -3   1   22.00    8.70
 -22  -3   1   13.20   14.50
 -22   3  -1   25.30   11.80
 -22   3  -1   41.80    9.60
 -22   3  -1   27.10    9.50
 -22  -3   1   19.90   13.80
 -22  -3   1   14.20   13.30
  22   3   1   25.50    5.00
 -22   3  -1   24.40   10.10
 -22   3   1   37.80   15.60
 -22   3   1   31.60    8.20
  22   3  -1   32.10   14.30
 -22  -3  -1   14.00    8.70
 -22   3   1   54.29   10.10
 -22   3   1   47.20   13.90
 -22  -3  -1   37.90   14.60
 -22  -3  -1   35.00   15.20
 -22  -3  -1   28.50    9.40
 -22  -3  -1   44.10   14.50
 -22   3   1   35.00    8.40
 -22   3   1   24.50    9.30
  22   4   1  134.99   19.30
  22   4   1  118.79   13.40
 -22   4  -1  102.69   11.90
 -22  -4   1  112.99   22.80
 -22   4  -1  109.79   11.80
 -22   4  -1  130.99   17.30
 -22  -4   1  126.69   17.30
 -22  -4   1  134.19   17.70
 -22   4  -1  119.19   13.50
 -22  -4   1  141.99   19.80
 -22  -4   1  120.29   19.30
  22  -4  -1  140.29    9.10
 -22   4  -1  132.29   17.10
  22  -4  -1  129.39   19.60
 -22   4  -1  121.29   20.70
  22   4  -1  191.88   25.50
 -22   4   1  117.89   15.20
 -22  -4  -1  147.49   19.90
 -22   4   1  127.39   11.40
 -22  -4  -1  158.28   21.50
 -22   4   1  120.69   11.40
  22   4  -1  125.49   13.00
 -22   4   1  130.09   13.60
  22  -4   1  125.59   18.80
  22   4  -1  137.59   18.20
 -22   4   1  126.19   18.80
 -22   4   1  133.99   18.60
  22  -4   1  120.89    9.40
 -22  -4  -1  114.59   13.50
 -22  -4  -1  142.59   20.80
 -22   5  -1   36.80   19.20
 -22  -5   1   30.40   12.70
 -22   5  -1   42.50   11.50
 -22   5  -1   30.20   11.90
 -22  -5   1   23.80   16.90
 -22  -5   1   33.80   17.60
 -22  -5   1   16.60   12.10
  22  -5  -1   17.20    7.90
  22  -5  -1   44.70   14.50
  22  -5  -1   23.60    9.30
  22   5   1   35.80    9.80
  22   5   1   20.60   10.90
  22  -5  -1   10.40   16.80
  22   5   1   23.50   15.60
 -22  -5   1    8.00   16.10
 -22  -5   1   59.19   16.80
  22  -5   1    9.90   18.20
  22   5  -1   36.50    9.30
  22   5  -1   46.90   19.70
  22  -5   1   17.20   13.40
 -22  -5  -1   23.50   17.80
 -22  -5  -1   33.90   12.80
 -22  -5  -1   36.40   12.90
  22  -5   1   21.00    9.80
 -22   5   1   19.80   11.00
 -22  -5  -1   67.69   17.10
  22   5  -1    5.50    9.20
 -22   5   1   18.00   17.60
  22  -5   1   37.30    8.00
 -22  -5  -1    5.40   16.20
  22   5  -1   24.50   15.40
 -22  -5  -1   18.90   16.70
 -22   5   1   24.00   11.60
 -22   5   1   21.00   15.20
  22  -6  -1  106.19   17.80
 -22  -6   1  107.39   16.70
 -22   6  -1  108.89   19.10
 -22  -6   1  109.99   26.10
  22   6   1  111.79   21.60
 -22  -6   1  123.09   21.50
 -22  -6   1  119.99   22.70
 -22  -6   1  130.89   25.90
  22  -6  -1  144.29   24.20
 -22   6  -1  122.39   16.50
 -22   6  -1  142.09   22.30
 -22  -6  -1  112.29   20.70
  22  -6   1  134.59   23.00
 -22   6   1   75.79   18.20
  22   6  -1   67.09   22.60
 -22  -6  -1  113.19   16.90
 -22  -6  -1  108.29   23.80
 -22   6   1  136.69   16.70
 -22  -6  -1   79.99   21.90
  22   6  -1  134.89   22.50
 -22   6   1  126.59   20.50
 -22  -7   1    2.30   19.20
  22   7   1   37.70   19.30
  22  -7  -1   26.60   10.90
 -22  -7   1   21.30   15.00
 -22   7  -1   31.80   17.60
 -22   7  -1   25.00   13.40
  22   7   1   34.00   19.70
  22  -7  -1   53.09   20.30
  22  -7  -1   15.00   20.60
 -22  -7  -1   41.60   15.80
 -22   7   1  -11.00   19.10
  22   7  -1   18.40   18.70
  22  -7   1   70.89   21.50
 -22   7   1   24.80   13.00
  22   7  -1   19.20   11.70
  22  -7   1   11.80   11.10
  22   7  -1   39.90   18.60
 -22   7   1   30.20   17.40
 -22  -7  -1   39.40   20.60
 -23   0  -1    5.70   17.40
 -23   0  -1   -3.80   11.50
 -23   0   1    3.50   11.40
 -23   0   1    3.10   10.90
 -23   0   1    1.80   13.10
 -23   0   1   -5.30   11.20
 -23   0   1    3.60   12.90
 -23   0  -1   -9.80   10.10
 -23   0   1    4.40   11.20
 -23  -1   1   33.20   12.60
 -23  -1   1   34.50   13.00
 -23   1  -1   35.80   15.30
 -23   1  -1   37.90   11.60
 -23   1  -1   45.00    5.20
 -23  -1   1   44.60    5.30
 -23   1  -1   18.60   13.10
 -23  -1   1   57.89    7.00
 -23  -1   1   64.29   15.20
 -23   1  -1   41.70   11.40
 -23   1  -1   51.59    6.10
 -23  -1   1   36.70   13.20
 -23   1   1   37.60   11.50
 -23   1   1   51.19   15.50
 -23   1   1   46.50   11.60
 -23  -1  -1   32.90   13.30
 -23  -1  -1   53.79   14.30
 -23   1   1   43.90   14.60
 -23  -1  -1   46.10    6.10
 -23   1   1   55.79   12.10
 -23  -1  -1   45.60    5.80
 -23  -1  -1   29.80   12.40
 -23   2  -1    9.40   13.00
 -23  -2   1   37.70    7.40
 -23   2  -1   33.60    6.80
 -23   2  -1   52.19   11.50
 -23  -2   1   53.39   14.70
 -23   2  -1   35.10    6.80
 -23  -2   1   28.90    7.50
 -23  -2   1   31.60   12.80
 -23  -2   1   55.89   15.20
 -23  -2   1   17.20   13.70
 -23  -2  -1   31.10   14.00
 -23   2   1   38.00    6.50
 -23   2   1   22.80   10.40
 -23   2   1   44.70    6.40
 -23  -2  -1   21.10   14.30
 -23  -2  -1   15.00   13.70
 -23  -2  -1   26.10    7.20
 -23   2   1   35.90   12.70
 -23   2   1   37.20   15.00
 -23   2   1   43.50   11.30
 -23  -2  -1   43.30    7.90
 -23  -3   1   79.09   17.00
 -23   3  -1   77.19    9.60
  23   3   1   63.39   15.80
 -23  -3   1   84.39   10.60
 -23  -3   1   68.39   16.40
 -23  -3   1  110.59   17.20
 -23   3  -1   55.59   16.30
 -23  -3   1   94.39   17.90
 -23   3  -1   92.89   14.30
 -23   3  -1   75.89    9.80
 -23   3  -1   68.29   13.70
 -23   3  -1   63.49   11.40
 -23  -3  -1   97.99   16.90
 -23   3   1   55.69   18.30
 -23  -3  -1   86.09   17.40
 -23  -3  -1   65.99   10.40
 -23  -3  -1   89.19   17.00
 -23   3   1   64.59   16.00
  23   3  -1   29.40   16.50
 -23   3   1  100.79   11.80
 -23   3   1   63.69    9.10
 -23   3   1   61.99    9.00
 -23  -3  -1   74.49   10.60
 -23   4  -1  247.78   18.80
 -23   4  -1  249.28   23.40
 -23  -4   1  246.58   19.60
 -23  -4   1  270.47   28.60
 -23  -4   1  258.57   19.80
  23  -4  -1  282.17   26.40
 -23   4  -1  239.88   14.50
  23   4   1  250.97   15.10
 -23   4  -1  258.47   23.60
 -23  -4   1  232.68   27.30
 -23  -4   1  225.98   26.40
 -23   4  -1  244.58   28.80
  23   4   1  248.48   27.20
  23  -4   1  212.88   26.50
 -23  -4  -1  255.27   20.00
 -23   4   1  257.27   24.10
  23   4  -1  262.37   15.00
 -23   4   1  260.87   14.00
 -23  -4  -1  218.88   20.00
 -23  -4  -1  256.17   26.50
 -23   4   1  272.17   26.30
 -23   4   1  219.18   17.80
  23   4  -1  238.28   27.70
 -23  -5   1  126.19   15.90
  23   5   1  147.59   16.40
  23  -5  -1  137.79   20.70
  23   5   1  130.59   20.50
 -23  -5   1   95.79   19.60
 -23  -5   1  147.49   22.20
 -23  -5   1  166.58   23.10
  23   5   1  110.99   19.60
 -23   5  -1  143.89   18.80
 -23   5  -1  134.09   14.90
  23   5   1  141.79   16.80
  23  -5  -1  157.78   21.80
 -23   5  -1  121.89   22.30
  23  -5  -1  126.29   12.50
 -23  -5   1  160.88   21.70
 -23   5  -1  126.79   15.30
  23   5  -1  126.79   15.80
  23  -5   1  114.59   20.90
 -23   5   1  133.79   14.70
 -23   5   1  135.59   19.10
 -23  -5  -1  108.39   20.90
 -23  -5  -1  165.48   23.10
 -23  -5  -1  144.79   20.80
  23   5  -1  124.39   20.90
  23  -5   1  126.09   12.90
  23   5  -1  149.39   20.90
  23   5  -1  105.69   14.60
 -23  -5  -1  132.09   20.90
 -23   5   1  151.88   21.90
 -23  -5  -1  128.59   16.20
 -23   5   1   95.09   13.90
 -23   6  -1   63.59   13.30
 -23  -6   1   52.89   18.80
 -23   6  -1   47.00   17.30
  23  -6  -1   35.70   14.70
 -23  -6   1   79.99   20.00
  23   6   1   53.19   19.50
  23  -6  -1   58.59   10.70
 -23  -6   1   54.09   14.40
 -23   6  -1   76.59   21.70
 -23  -6   1   86.09   23.30
  23   6   1   55.29   12.40
 -23  -6   1   69.69   21.00
  23   6   1   58.79   19.50
  23  -6  -1   60.29   20.70
 -23  -6  -1   89.59   21.70
 -23  -6  -1   99.49   15.70
 -23   6   1   72.69   17.90
  23   6  -1   23.80   20.60
  23   6  -1   57.79   19.30
 -23  -6  -1   76.89   19.60
 -23  -6  -1   98.99   23.70
  23  -6   1   64.99   14.80
 -23  -6  -1   77.99   19.30
 -23   6   1   54.59   19.80
  23   6  -1   40.70   11.10
 -23   6   1   79.29   14.30
  23  -6   1   74.39   22.10
  23  -6   1   58.39   10.70
 -23   7  -1   28.40   26.90
 -23   7  -1  -14.30   18.70
  23  -7  -1   14.10   21.50
 -23   7  -1   -8.60   12.90
 -23  -7   1   -1.60   18.50
  23   7   1    3.00   16.70
 -23  -7   1   -0.70   13.40
 -23  -7  -1   20.20   16.20
 -23   7   1   15.10   22.20
  23  -7   1  -19.30   18.90
  23   7  -1    3.30   18.30
 -23   7   1    9.80   12.70
 -23  -7  -1  -17.80   19.10
 -23   7   1    2.50   17.00
 -24   0  -1    5.40   12.80
 -24   0   1   -4.80   12.70
 -24   0   1    0.80   11.80
 -24   0   1   -1.80   11.40
 -24   0  -1   19.40   14.20
 -24   0  -1  -22.80    9.70
 -24   0  -1   21.60   11.80
 -24   0   1   -3.90   10.00
 -24   0  -1   23.40   12.80
 -24   0   1    0.20   10.30
 -24   0   1    1.40   15.00
 -24  -1   1  205.58   20.70
 -24   1  -1  173.58   20.10
 -24   1  -1  190.58   21.60
 -24  -1   1  180.88    9.20
 -24  -1   1  178.98   21.60
 -24  -1   1  201.88   23.80
 -24   1  -1  178.58   19.30
 -24  -1   1  180.28    9.10
 -24   1  -1  219.08   19.60
 -24  -1   1  158.38   21.10
 -24  -1  -1  204.18   10.90
 -24  -1  -1  196.18   23.20
 -24   1   1  186.28   20.40
 -24  -1  -1  178.88   21.70
 -24  -1  -1  174.78   22.30
 -24   1   1  185.48   19.20
 -24   1   1  189.28   20.10
 -24   1   1  172.78   19.90
 -24  -1  -1  206.78   20.60
 -24   1   1  206.78   23.20
 -24  -1  -1  187.08   10.00
 -24  -2   1  -13.80   11.10
 -24  -2   1    4.30   14.60
 -24   2  -1   -8.10   10.10
 -24   2  -1   12.60   11.00
 -24  -2   1    5.80   13.70
 -24   2  -1   19.70    6.40
 -24   2  -1    6.80    6.00
 -24  -2   1   20.80    7.30
 -24  -2   1  -12.20   13.10
 -24  -2   1   14.00    7.00
 -24   2  -1    6.60   15.30
 -24   2  -1    0.10   11.60
 -24   2  -1  -10.00   12.80
 -24   2   1    4.90    5.50
 -24   2   1   10.30   10.80
 -24  -2  -1    0.30    6.70
 -24  -2  -1   -2.40   13.70
 -24  -2  -1   -5.90   13.50
 -24  -2  -1   -0.10   11.30
 -24   2   1   14.30   10.80
 -24   2   1   13.10    5.70
 -24  -2  -1   -3.10    6.80
 -24   2   1   -0.60   13.10
 -24   3  -1    8.10    9.50
 -24   3  -1    9.00   12.60
  24   3   1   19.80   14.40
 -24  -3   1   -7.00   14.20
 -24   3  -1   14.80    7.70
 -24  -3   1  -10.70   12.90
 -24  -3   1   20.20   14.90
 -24  -3   1   10.60    8.70
 -24  -3   1   -1.50    8.80
 -24   3  -1   26.90   15.40
 -24  -3   1   28.30   15.40
 -24   3  -1   15.90    9.70
 -24   3  -1   17.30    7.80
 -24  -3  -1   20.50   14.10
 -24   3   1   -7.40   12.70
 -24   3   1   -0.70   15.10
 -24  -3  -1   -8.20   14.50
 -24   3   1   22.40    9.60
 -24  -3  -1   24.60   15.00
 -24  -3  -1    0.10    9.20
 -24   3   1    9.90    8.00
 -24  -3  -1   -2.90    8.70
 -24   3   1   16.40    7.80
 -24   3   1   -1.10    9.10
 -24  -4   1   94.79   19.40
  24   4   1   99.39   11.10
  24   4   1  120.69   19.80
 -24  -4   1  129.99   16.90
 -24  -4   1   83.49   12.20
 -24   4  -1  106.69   12.70
 -24   4  -1  109.39   16.50
 -24   4  -1   85.99   12.20
 -24  -4   1  111.09   19.50
 -24   4  -1  105.59   18.50
 -24   4  -1  110.09   16.70
 -24   4  -1   99.59   11.90
  24  -4  -1   75.59   18.60
 -24   4   1  102.29   18.40
 -24  -4  -1  131.69   17.70
 -24  -4  -1   79.39   19.20
 -24  -4  -1   97.99   13.50
 -24   4   1   98.99   12.20
 -24   4   1   95.99   12.50
 -24   4   1   77.39   15.80
  24  -4   1  119.79   19.50
 -24  -4  -1   92.99   19.40
  24   4  -1  107.09   19.40
 -24  -4  -1  102.59   20.20
 -24   4   1   97.29   11.90
 -24  -5   1   17.80   17.00
 -24  -5   1   -0.30   11.60
 -24   5  -1  -11.60   17.90
 -24   5  -1   21.40   14.80
  24   5   1   -4.90   15.90
 -24  -5   1   22.40   17.80
  24   5   1   10.70    9.30
  24  -5  -1    9.00    6.40
  24   5   1    3.30    9.70
 -24  -5   1   21.40   16.30
 -24  -5   1   -3.00   15.60
  24  -5  -1    8.70   17.60
 -24   5  -1    8.20   10.10
 -24  -5  -1  -23.30   14.60
  24   5  -1   12.80    8.40
 -24  -5  -1  -12.40   10.90
 -24  -5  -1   16.00   17.70
 -24   5   1  -13.20   15.20
 -24  -5  -1   10.10   17.00
  24   5  -1    7.70   14.90
 -24   5   1  -16.20   15.00
  24  -5   1   10.50    6.90
 -24   5   1    4.40    9.80
  24   5  -1   -7.20    8.70
 -24  -5  -1  -13.60   14.80
  24   5  -1   -0.10   15.80
 -24   6  -1   -8.10   10.90
  24   6   1   22.30   17.60
  24  -6  -1   -6.20   16.90
 -24  -6   1   22.10   19.00
  24   6   1   -4.50   15.80
 -24  -6   1   -7.40   15.50
 -24  -6   1  -36.30   15.70
  24  -6  -1    1.40    8.00
  24  -6  -1  -23.50   12.80
 -24   6  -1    0.50   15.30
  24   6   1   -2.80   10.20
 -24   6  -1   16.10   19.50
 -24  -6   1  -11.40   12.70
 -24   6   1   11.60   17.90
 -24  -6  -1   -6.40   17.80
  24   6  -1   -2.40   16.50
 -24  -6  -1   20.80   16.10
  24  -6   1  -14.80   19.50
 -24  -6  -1  -37.00   14.80
  24   6  -1   30.80   17.20
 -24  -6  -1   17.00   14.00
  24  -6   1    9.40    8.10
 -24   6   1   -4.30   15.30
 -24   6   1  -17.90   10.70
  24   6  -1  -10.50    9.60
 -24  -7   1   -3.40   14.40
 -24   7  -1   10.20   20.30
 -24   7  -1   27.30   16.40
  24  -7  -1   10.30   18.80
 -24  -7   1  -17.80   19.10
  24   7   1   61.89   19.80
 -24  -7  -1    8.80   15.30
  24  -7   1   17.40   21.40
 -24   7   1   33.60   19.30
  24   7  -1   19.50   18.40
 -24   7   1   18.70   16.10
 -24  -7  -1    2.20   22.50
 -25   0   1    3.20   19.10
 -25   0   1   -5.40   10.60
 -25   0   1   28.80   13.60
 -25   0  -1    0.10   12.10
 -25   0  -1   10.50   12.60
 -25   0   1    8.30   11.20
 -25   0   1   -9.10   11.40
 -25   0  -1    5.40   13.60
 -25   0  -1   10.40   11.30
 -25   0   1  -13.00   12.70
 -25   0  -1   10.80   13.20
 -25   1  -1  438.76   27.70
 -25  -1   1  406.66   12.90
 -25  -1   1  420.86   28.50
 -25  -1   1  403.96   26.90
 -25  -1   1  414.96   26.90
 -25   1  -1  370.86   28.20
 -25  -1   1  324.07   25.90
 -25  -1   1  369.16   24.60
 -25   1  -1  398.06   24.30
 -25   1  -1  404.26   24.30
 -25   1   1  395.46   25.00
 -25   1   1  393.96   25.40
 -25   1   1  364.76   28.10
 -25  -1  -1  389.16   28.30
 -25   1   1  445.46   24.60
 -25  -1  -1  372.16   29.90
 -25  -1  -1  401.86   14.50
 -25  -1  -1  392.76   29.10
 -25  -1  -1  413.16   27.40
 -25   1   1  407.06   26.90
 -25  -1  -1  411.16   14.00
 -25   2  -1   11.50   11.30
 -25   2  -1   -7.00   10.50
 -25  -2   1   23.30   14.40
 -25   2  -1   16.10   12.40
 -25   2  -1   14.60    6.10
 -25   2  -1   13.20    6.10
 -25   2  -1   23.70   14.50
 -25  -2   1    3.30    6.60
 -25  -2   1    5.90   14.00
 -25  -2   1   19.20   12.90
 -25   2  -1   14.60   14.30
 -25  -2   1  -11.70   13.10
 -25  -2   1    0.30    6.60
 -25  -2  -1   16.00   14.50
 -25   2   1    7.80    5.50
 -25  -2  -1   19.60    7.50
 -25   2   1   13.80   11.30
 -25  -2  -1    7.60    6.90
 -25   2   1   13.70   14.40
 -25  -2  -1   -8.50   13.90
 -25   2   1   -1.70    5.10
 -25   2   1   11.90   14.00
 -25   2   1   -0.50   11.70
 -25   2   1    2.90   10.90
 -25  -2  -1    8.10   13.50
 -25  -3   1   33.90   17.30
 -25  -3   1   29.30    9.40
 -25   3  -1   32.00   10.70
 -25   3  -1   55.29   13.70
 -25   3  -1   43.20   11.70
 -25  -3   1   37.40   16.10
 -25  -3   1   60.59   16.40
 -25   3  -1   34.40    8.70
 -25   3  -1   26.60   17.40
 -25   3   1   46.00   15.70
 -25  -3  -1   38.50   16.40
 -25   3   1   41.80   10.80
 -25  -3  -1   58.89   15.80
 -25  -3  -1   26.90    9.30
 -25  -3  -1   58.49   12.80
 -25   3   1   50.29    8.80
 -25  -3  -1   61.39   18.00
 -25   3   1   48.00   15.00
 -25   3   1   59.19   11.30
 -25   4  -1  128.99   13.70
 -25   4  -1  135.39   17.90
  25   4   1  137.09   20.60
  25   4   1  148.69   11.80
 -25  -4   1  136.99   21.20
 -25   4  -1  119.89   13.00
 -25  -4   1  128.39   20.50
 -25   4  -1  120.59   15.60
 -25   4  -1  112.19   12.80
 -25  -4   1  114.49   20.40
 -25   4  -1  159.58   20.80
 -25  -4   1  132.09   14.60
 -25   4   1  129.09   13.40
 -25   4   1  128.99   18.10
 -25  -4  -1  106.19   20.10
 -25  -4  -1  144.19   18.50
 -25   4   1  155.18   17.70
 -25  -4  -1  143.79   21.60
 -25   4   1  124.89   15.40
 -25  -4  -1  118.59   21.20
 -25   4   1  134.49   20.90
 -25  -4  -1  126.49   16.10
 -25   5  -1   79.49   21.10
 -25  -5   1   99.89   21.00
 -25   5  -1   79.59   16.10
 -25  -5   1  112.79   20.90
  25   5   1   76.19   10.50
 -25  -5   1   79.09   24.10
  25   5   1   86.49   19.80
 -25   5  -1   74.39   12.60
  25   5   1   82.99   13.50
 -25  -5   1   83.19   14.40
 -25  -5  -1  106.29   21.60
  25   5  -1   95.99   20.50
 -25  -5  -1   64.59   19.10
  25  -5   1   56.89   19.00
  25  -5   1   79.89    9.80
 -25   5   1   85.69   20.40
 -25   5   1   79.49   12.70
  25  -5   1   76.89    9.00
 -25   5   1   76.99   17.10
 -25  -5  -1   65.99   13.80
 -25  -5  -1   77.69   19.40
 -25   6  -1   51.89   15.90
 -25  -6   1   34.00   17.90
 -25  -6   1   32.50   13.20
 -25   6  -1   15.20   11.80
 -25   6  -1   69.79   21.40
 -25  -6   1   40.70   19.70
  25   6   1   -4.20   16.50
  25   6   1   47.50   19.60
  25  -6  -1   32.60    8.70
  25  -6  -1   25.80   19.20
 -25  -6  -1   42.80   13.70
 -25   6   1   12.50   17.80
  25  -6   1   23.20   21.10
  25   6  -1   90.29   20.60
 -25  -6  -1   50.39   19.90
 -25   6   1    8.90   18.20
 -25   6   1   57.39   13.10
  25  -6   1   49.80    9.60
 -25  -6  -1   51.19   19.20
  25   6  -1   29.20   17.60
 -25   7  -1   28.90   20.80
 -25   7  -1    0.30   15.50
  25   7   1   -2.90   17.60
  25  -7  -1   24.10   22.10
 -25   7   1   16.00   19.40
  25  -7   1    9.90   20.80
 -25   7   1   28.60   16.00
  25   7  -1   70.69   20.60
 -26   0   1  -10.10   11.10
 -26   0   1  -17.20   13.40
 -26   0  -1  -21.10   12.30
 -26   0  -1    6.40   11.50
 -26   0   1   -2.40   12.20
 -26   0   1    9.30   12.90
 -26   0  -1    6.50   13.90
 -26   0  -1   -4.40   13.40
 -26   0   1    2.10   12.40
 -26   0   1   -5.10   11.80
 -26   0  -1   -2.70   14.20
 -26  -1   1   16.10   12.90
 -26  -1   1   18.90   13.40
 -26  -1   1   23.80   15.40
 -26  -1   1   35.90   14.80
 -26   1  -1   23.50   14.40
 -26   1  -1   12.10   11.60
 -26   1  -1   21.80   16.30
 -26   1  -1   11.00   11.60
 -26  -1   1   -1.40   12.20
 -26  -1  -1   -0.40   14.50
 -26   1   1   40.80   13.10
 -26  -1  -1   18.20   15.50
 -26   1   1    6.50   13.10
 -26  -1  -1   12.80    5.50
 -26  -1  -1    2.00    4.70
 -26  -1  -1    7.70   12.60
 -26   1   1   -6.30   14.10
 -26  -1  -1   15.80   14.10
 -26   1   1   -3.90   13.30
 -26   1   1   -4.80   11.00
 -26   2  -1   26.80   11.80
 -26   2  -1   17.60    6.30
 -26  -2   1   22.00   15.30
 -26   2  -1   35.90   11.70
 -26   2  -1   34.10   12.20
 -26  -2   1   19.20   14.60
 -26   2  -1    7.50   12.80
 -26  -2   1   41.50   13.80
 -26   2  -1   11.00   15.10
 -26  -2   1   19.10   15.20
 -26  -2   1   22.50    6.80
 -26  -2   1   28.10    7.40
 -26   2  -1   20.90    6.20
 -26  -2  -1   24.90    7.70
 -26   2   1   26.00   11.80
 -26  -2  -1   36.90    7.80
 -26   2   1   31.30   13.00
 -26   2   1   27.10    5.90
 -26  -2  -1   12.50   15.00
 -26  -2  -1   28.70   12.90
 -26   2   1   33.60   12.40
 -26   2   1   -2.70   13.30
 -26   2   1   21.00   14.70
 -26   2   1   18.50    5.50
 -26  -2  -1    7.20   14.70
 -26   3  -1   28.80   13.70
 -26  -3   1   41.10   16.80
 -26  -3   1   66.59   18.20
 -26   3  -1   60.59    9.00
 -26  -3   1   40.50    9.70
 -26   3  -1   47.60   11.60
 -26  -3   1   66.79   10.00
 -26  -3   1   49.40   20.10
 -26   3  -1   38.90   16.40
 -26  -3   1   53.59   16.20
 -26   3  -1   57.69   12.40
 -26   3  -1   54.39    9.00
 -26   3   1   66.39   11.90
 -26  -3  -1   73.29   10.60
 -26  -3  -1   45.90    9.50
 -26   3   1   41.80   16.00
 -26  -3  -1   49.10   17.60
 -26   3   1   56.79   16.30
 -26  -3  -1   58.39   15.60
 -26   3   1   69.49    9.20
 -26   3   1   48.80    8.20
 -26   3   1   79.09   12.90
 -26  -4   1  311.47   30.30
 -26  -4   1  279.97   21.30
 -26   4  -1  242.58   30.40
 -26  -4   1  343.37   21.60
 -26  -4   1  271.67   27.90
 -26  -4   1  274.97   28.50
 -26   4  -1  331.07   19.40
 -26  -4   1  320.17   30.00
 -26   4  -1  317.87   23.90
 -26   4  -1  280.27   20.20
 -26   4   1  304.77   29.30
 -26  -4  -1  286.57   27.90
 -26  -4  -1  285.37   21.00
 -26  -4  -1  333.17   30.40
 -26  -4  -1  314.37   21.70
 -26   4   1  262.67   19.80
 -26  -4  -1  302.87   28.80
  26   4  -1  277.27   30.00
 -26   4   1  286.17   18.40
 -26   4   1  305.87   25.00
 -26  -4  -1  261.97   28.80
 -26   5  -1   15.20   17.00
 -26  -5   1    4.30   15.70
 -26  -5   1   -0.60   17.40
 -26  -5   1    0.50   19.70
 -26  -5   1    6.80   11.30
 -26   5  -1    5.40   10.40
  26  -5  -1   -2.40   15.50
 -26  -5   1    0.70   16.00
  26   5   1    5.20    8.50
  26   5   1  -23.10   15.50
 -26   5  -1   30.10   15.20
 -26   5   1   14.40   14.90
 -26   5   1  -21.70   16.30
 -26  -5  -1   11.90   15.50
 -26  -5  -1    6.80   16.20
  26   5  -1   18.30    8.10
 -26  -5  -1   24.00   18.50
  26  -5   1   -2.30   18.80
 -26   5   1    1.80   10.30
  26   5  -1  -10.80   15.90
 -26  -5  -1   15.30   11.40
  26   6   1   24.80   10.30
 -26  -6   1  -17.80   12.50
 -26   6  -1   -6.90   10.50
  26  -6  -1   10.50    7.50
 -26  -6   1    8.30   18.10
  26   6   1   10.40   18.00
 -26   6  -1  -18.50   19.60
 -26   6   1    4.00   11.10
 -26  -6  -1   15.50   13.50
 -26  -6  -1  -12.90   18.20
 -26  -6  -1   31.40   19.10
  26  -6   1   15.20    7.80
 -26   6   1    2.40   15.40
  26  -6   1   -8.00   19.20
 -26   6   1   35.70   19.50
  26   6  -1   22.30   17.90
  26   6  -1   22.40   18.50
  26  -7  -1   -8.50   21.00
 -26  -7   1   10.80   20.40
 -26   7  -1    9.90   17.60
 -26   7  -1   22.30   13.30
 -26  -7   1  -21.80   11.70
 -26   7   1    1.30   12.80
 -26  -7  -1   10.40   19.80
  26  -7   1  -26.40   20.50
 -26   7   1  -10.60   19.50
 -26  -7  -1  -22.20   11.70
 -27   0   1   -6.90   12.60
 -27   0  -1   26.60   14.70
 -27   0  -1   -5.60   13.40
 -27   0  -1   -0.30   13.00
 -27   0   1    2.70   13.40
 -27   0   1   -3.50   12.10
 -27   0   1   12.30   12.10
 -27   0  -1   -3.50   11.50
 -27   0   1   -2.00   12.10
 -27   1  -1   21.20   16.80
 -27  -1   1  -15.10   13.70
 -27  -1   1  -11.80   12.00
 -27   1  -1   12.80   12.30
 -27  -1   1   -0.20   14.60
 -27  -1   1   -0.30   14.40
 -27   1  -1  -13.80   12.80
 -27   1  -1   12.50   12.50
 -27  -1   1    3.60   13.00
 -27  -1  -1   -1.70   15.30
 -27   1   1   10.40   13.70
 -27  -1  -1   -4.00    4.20
 -27  -1  -1   -3.50    4.80
 -27  -1  -1    4.50   12.40
 -27   1   1    2.70   11.30
 -27   1   1   19.90   15.30
 -27   1   1   -7.80   14.50
 -27  -1  -1    5.00   13.30
 -27  -1  -1  -13.90   12.90
 -27   1   1   -3.60   11.90
 -27   1   1   -1.40   11.90
 -27   2  -1  264.97   28.60
 -27  -2   1  239.88   26.00
 -27   2  -1  266.07   22.70
 -27   2  -1  257.97   13.00
 -27   2  -1  257.67   25.90
 -27  -2   1  267.07   28.50
 -27  -2   1  281.87   24.60
 -27   2  -1  273.87   12.80
 -27  -2   1  296.67   14.40
 -27   2  -1  288.57   24.50
 -27  -2   1  262.07   23.40
 -27   2  -1  257.47   21.20
 -27   2   1  239.58   21.10
 -27   2   1  258.47   20.10
 -27   2   1  263.27   11.60
 -27  -2  -1  286.57   14.70
 -27  -2  -1  301.67   25.10
 -27   2   1  255.07   11.70
 -27  -2  -1  260.27   28.40
 -27  -2  -1  244.78   29.10
 -27   2   1  260.27   22.60
 -27   2   1  263.97   27.80
 -27   2   1  301.97   25.90
 -27   3  -1  330.57   21.30
 -27   3  -1  319.47   28.80
 -27  -3   1  390.16   30.70
 -27   3  -1  376.66   18.10
 -27   3  -1  346.97   21.50
 -27  -3   1  349.47   19.10
 -27  -3   1  326.07   19.20
 -27   3  -1  351.66   17.50
 -27  -3   1  309.87   30.20
 -27  -3   1  351.26   28.70
 -27   3  -1  351.16   25.50
 -27  -3   1  387.06   31.20
 -27   3   1  352.96   21.50
 -27   3   1  345.07   17.60
 -27   3   1  375.06   27.50
 -27  -3  -1  335.47   19.40
 -27  -3  -1  387.46   32.00
 -27  -3  -1  349.57   19.50
 -27  -3  -1  339.47   30.80
 -27  -3  -1  342.27   30.90
 -27   3   1  369.76   22.20
 -27  -3  -1  371.66   29.40
 -27   3   1  401.16   31.10
 -27   3   1  365.86   17.30
 -27  -4   1  105.79   20.00
 -27   4  -1   88.89   12.50
 -27  -4   1   57.09   18.90
  27   4   1  124.29   20.80
 -27  -4   1   77.19   20.40
 -27   4  -1  108.19   20.30
 -27  -4   1  142.29   22.10
 -27  -4   1  115.09   13.80
 -27   4  -1   96.79   12.00
 -27  -4  -1  136.19   21.40
 -27   4   1  102.49   12.30
 -27   4   1  118.39   20.50
 -27  -4  -1  102.69   20.40
 -27  -4  -1   86.79   13.00
 -27  -4  -1   92.59   19.90
 -27  -4  -1   69.49   19.30
 -27   4   1   99.39   11.80
 -27   4   1   99.89   17.90
 -27  -5   1   69.29   20.10
 -27   5  -1   83.79   13.10
  27   5   1  100.69   22.70
 -27   5  -1   74.99   19.60
 -27   5  -1   72.99   17.20
 -27  -5   1   66.29   20.40
 -27  -5   1   72.29   20.20
 -27  -5   1   73.99   13.70
  27   5   1   76.99    8.90
  27  -5   1  116.09   21.20
 -27  -5  -1   73.69   13.90
 -27  -5  -1  115.69   20.60
 -27  -5  -1   74.09   20.60
 -27   5   1   86.09   20.30
 -27  -5  -1   86.89   19.30
 -27   5   1   88.59   18.70
  27   5  -1   95.49   21.20
 -27   5   1   86.49   13.20
 -27   6  -1   30.90   21.00
  27  -6  -1   10.60   19.00
 -27  -6   1   25.60   13.50
 -27  -6   1    0.90   17.70
  27   6   1   13.00   18.10
 -27  -6  -1   35.50   20.10
 -27  -6  -1   14.20   13.00
  27  -6   1    4.80   20.30
 -27   6   1   57.29   19.70
  27   6  -1   59.19   20.30
 -27   6   1   25.10   11.70
 -28   0  -1    8.50   13.10
 -28   0  -1  -11.60   11.00
 -28   0  -1  -13.90   12.00
 -28   0  -1    2.50   14.90
 -28   0   1    9.20   12.70
 -28   0   1  -11.40   11.70
 -28   0  -1   31.90   17.10
 -28   0   1   -6.70   11.00
 -28   0  -1  -17.80   13.20
 -28   0   1  -10.80   12.40
 -28   0   1    3.60   14.90
 -28   1  -1   29.70   15.00
 -28   1  -1   22.10   12.70
 -28   1  -1    8.60   12.00
 -28  -1   1   13.50   15.30
 -28   1  -1   36.70   15.30
 -28   1  -1  -13.20   16.30
 -28  -1   1   27.50   14.40
 -28  -1   1   26.90   14.10
 -28  -1   1   38.60   14.60
 -28   1  -1   21.40   12.20
 -28  -1   1   18.80   14.20
 -28  -1  -1   14.60   14.20
 -28   1   1    5.80   11.90
 -28   1   1    4.30   12.10
 -28  -1  -1    4.90   12.30
 -28   1   1   31.50   13.30
 -28  -1  -1    9.50   16.40
 -28   1   1   -8.60   14.90
 -28  -1  -1    4.40   14.30
 -28   1   1   15.10   12.40
 -28   1   1    1.60   14.90
 -28   2  -1   79.79   14.30
 -28   2  -1   87.29    9.00
 -28  -2   1   79.29   10.70
 -28  -2   1  126.19   19.60
 -28  -2   1   75.79   17.00
 -28  -2   1   85.89   18.30
 -28   2  -1   63.89   14.50
 -28   2  -1   87.69   16.10
 -28   2  -1   93.39   15.50
 -28  -2   1   84.89   21.20
 -28   2  -1   81.69   18.00
 -28   2  -1   86.59   11.20
 -28  -2   1   65.19    8.00
 -28  -2  -1   62.89    8.30
 -28  -2  -1   48.80   16.70
 -28   2   1   87.89   14.80
 -28   2   1  116.09   16.00
 -28  -2  -1   83.69   11.50
 -28   2   1  101.39   14.70
 -28  -2  -1   94.49   18.50
 -28  -2  -1  109.89   22.50
 -28  -2  -1   72.19   16.20
 -28   2   1   74.29   16.90
 -28  -3   1    6.30    8.20
 -28  -3   1   10.70    8.30
 -28   3  -1    4.80   12.60
 -28  -3   1    0.20   15.30
 -28   3  -1    6.00   11.10
 -28   3  -1   17.90   16.40
 -28  -3   1   25.00   17.50
 -28  -3   1   -0.10   16.20
 -28   3  -1   17.30    7.80
 -28   3  -1    9.60    7.60
 -28  -3   1   -0.50   15.50
 -28  -3  -1    2.10    8.20
 -28  -3  -1   16.90   16.30
 -28   3   1    4.80   10.80
 -28   3   1   23.10    7.90
 -28   3   1    4.30    6.70
 -28   3   1   15.80   15.00
 -28  -3  -1    7.30    8.50
 -28  -3  -1   28.10   16.80
 -28  -3  -1   26.50   14.40
 -28  -3  -1   41.20   17.60
 -28   3   1   54.09   17.40
 -28   4  -1   44.00   17.80
 -28  -4   1   48.00   18.20
 -28  -4   1   28.10   20.80
 -28  -4   1   59.99   11.70
 -28   4  -1   41.10   17.20
 -28   4  -1   31.30    9.60
 -28  -4   1   31.90   18.30
 -28   4  -1   59.49   15.90
 -28  -4   1   44.60   17.40
 -28  -4  -1   62.59   18.00
 -28   4   1   53.99    9.80
 -28   4   1   46.40   15.20
 -28   4   1   32.80   16.20
 -28  -4  -1   52.59   12.40
 -28  -4  -1   47.80   18.30
 -28  -4  -1   59.59   18.90
 -28  -4  -1   37.20   21.20
 -28   4   1   58.99   11.40
  28   5   1   24.80   18.00
 -28  -5   1   48.00   12.60
 -28  -5   1   48.70   19.00
 -28   5  -1   25.70   11.20
 -28  -5   1   18.50   17.80
 -28  -5  -1   27.60   19.30
  28   5  -1   50.69   19.40
 -28   5   1   29.40   11.60
 -28   5   1   24.60   18.90
 -28  -5  -1  -10.90   16.40
 -28   5   1   46.00   17.00
 -28  -5  -1   43.30   13.30
  28   6   1   35.60   18.90
  28  -6  -1   31.20   18.50
 -28   6  -1   36.30   21.20
 -28  -6   1   23.90   19.10
  28   6  -1   76.69   21.50
  28  -6   1   22.90   19.20
 -29   0  -1    1.40   13.50
 -29   0   1   -2.70   10.90
 -29   0  -1   16.30   12.30
 -29   0   1   -4.50   12.70
 -29   0  -1   19.20   12.70
 -29   0   1   -0.80   15.00
 -29   0  -1    2.00   14.60
 -29   0  -1   -4.00   11.70
 -29   0   1  -13.30   13.80
 -29   0  -1    3.80   14.30
 -29   0   1    1.20   14.00
 -29   0   1  -16.40   12.90
 -29  -1   1   65.99   16.60
 -29   1  -1   78.49   16.90
 -29   1  -1   74.39   14.70
 -29   1  -1   71.49   14.40
 -29  -1   1   79.39   17.00
 -29   1  -1   55.09   15.90
 -29  -1   1   44.00   13.60
 -29  -1   1   51.79   16.80
 -29   1  -1   51.39   14.90
 -29   1  -1   79.89   19.60
 -29   1   1   48.70   15.50
 -29   1   1   34.30   13.70
 -29  -1  -1   69.49   16.60
 -29   1   1   66.69   17.40
 -29   1   1   36.40   16.70
 -29   1   1   83.99   15.40
 -29  -1  -1   58.89   14.90
 -29  -1  -1   61.79   18.40
 -29   1   1   54.29   14.90
 -29  -2   1    5.10   15.80
 -29  -2   1   30.00    6.90
 -29   2  -1   41.80   15.60
 -29   2  -1   19.60    5.70
 -29  -2   1   18.20   16.60
 -29   2  -1   34.10   15.40
 -29  -2   1   63.29   17.60
 -29   2  -1   25.70   17.70
 -29  -2   1   12.10    6.50
 -29   2  -1   43.00   13.90
 -29  -2  -1    4.80   15.30
 -29   2   1   40.90   17.20
 -29   2   1   13.80   14.30
 -29   2   1   12.60   13.60
 -29   2   1   25.40   12.10
 -29  -2  -1   -8.90   11.70
 -29  -2  -1   12.00   15.90
 -29  -2  -1   18.10    6.90
 -29   3  -1   85.19    9.60
 -29   3  -1   71.99    9.60
 -29  -3   1   54.09   17.00
 -29   3  -1   67.09   20.50
 -29   3  -1   94.09   15.10
 -29  -3   1   96.79   20.00
 -29  -3   1   73.09   10.30
 -29   3  -1   69.69   13.30
 -29   3  -1   85.89   15.30
 -29  -3   1   79.29   19.70
 -29  -3   1   73.89   10.40
 -29  -3   1   67.59   18.90
 -29  -3  -1   74.79   18.80
 -29  -3  -1   80.29   10.80
 -29   3   1   88.89   16.40
 -29  -3  -1   82.69   18.50
 -29   3   1   85.29   11.60
 -29   3   1   84.39    9.40
 -29  -3  -1   86.89   20.00
 -29  -3  -1   78.99   10.70
 -29   3   1   53.09   15.60
 -29   3   1   71.49   17.50
 -29  -3  -1   97.69   20.20
 -29   3   1   79.69   13.90
 -29   4  -1  103.69   18.00
 -29  -4   1  105.99   13.30
 -29  -4   1  121.89   22.20
 -29  -4   1  106.79   21.10
 -29   4  -1   99.89   12.00
 -29   4  -1  119.79   22.30
 -29  -4  -1  134.49   17.50
 -29   4   1  117.09   21.00
 -29  -4  -1  113.09   21.80
 -29   4   1  146.99   19.00
 -29  -4  -1  133.59   25.60
 -29  -4  -1   99.49   21.30
 -29   4   1  135.89   15.50
 -29  -5   1   49.70   13.70
 -29  -5   1   62.19   19.90
  29   5   1    5.30   18.00
 -29   5  -1   47.50   11.30
 -29  -5   1   45.90   20.50
 -29   5  -1   34.90   23.90
 -29  -5  -1   42.80   12.70
  29   5  -1   41.00   19.30
 -29   5   1   26.50   11.20
 -29  -5  -1   58.89   19.10
 -29  -5  -1   58.89   20.70
 -29   5   1   17.50   18.60
 -29   5   1   20.80   23.60
 -29   6  -1   13.60   17.80
 -29   6  -1   -3.90   11.50
 -29  -6   1    7.00   12.70
  29   6  -1    7.90   18.30
  29  -6   1    8.10   19.60
 -29   6   1    3.50   11.10
 -29  -6  -1   -8.60   12.80
 -29  -6  -1   25.10   22.50
 -30   0  -1    3.70   13.10
 -30   0  -1   -0.50   14.90
 -30   0   1   27.20   14.40
 -30   0   1   19.10   16.40
 -30   0  -1    6.60   14.00
 -30   0  -1   24.80   15.90
 -30   0  -1  -19.40   11.30
 -30   0   1    4.00   13.50
 -30   0   1    4.30   15.10
 -30   0  -1   -1.60   16.40
 -30   0   1  -25.00   13.30
 -30   1  -1   13.50   12.40
 -30   1  -1    2.20   16.80
 -30   1  -1    5.00   15.70
 -30  -1   1   33.70   16.40
 -30  -1   1   19.20   14.00
 -30   1  -1   31.80   12.70
 -30  -1   1    0.30   15.50
 -30  -1   1  -15.70   14.60
 -30   1  -1   59.39   18.80
 -30   1  -1   23.90   13.40
 -30  -1   1   23.00   16.20
 -30   1   1  -10.80   14.00
 -30   1   1   10.10   14.50
 -30  -1  -1    2.20   13.30
 -30   1   1   13.40   16.20
 -30   1   1   13.60   12.90
 -30  -1  -1    4.00   16.50
 -30  -1  -1  -16.40   15.00
 -30   1   1   36.90   16.10
 -30  -1  -1   23.80   15.00
 -30   1   1    6.90   12.20
 -30   2  -1   16.20   15.90
 -30  -2   1   14.90    6.20
 -30   2  -1  -10.90   12.20
 -30   2  -1   20.90   13.60
 -30   2  -1   -1.40   12.20
 -30  -2   1    3.70    5.60
 -30  -2   1   15.70   17.60
 -30   2  -1   16.20   15.20
 -30  -2   1   10.30   15.40
 -30  -2   1    3.10   17.30
 -30  -2   1    6.40   14.20
 -30  -2  -1   11.30   15.40
 -30  -2  -1   38.90   18.90
 -30  -2  -1    1.30    6.20
 -30   2   1   17.70   12.20
 -30  -2  -1   27.80   16.40
 -30   2   1   -8.80   12.30
 -30   2   1    5.00   15.30
 -30  -2  -1   -8.40   11.30
 -30  -2  -1   12.80   16.10
 -30   2   1    3.80   14.50
 -30  -2  -1    4.40    6.80
 -30   3  -1  172.58   20.10
 -30  -3   1  191.98   15.90
 -30  -3   1  200.88   25.30
 -30   3  -1  154.08   13.50
 -30  -3   1  131.69   21.60
 -30  -3   1  172.98   15.20
 -30   3  -1  175.48   14.20
 -30  -3   1  230.68   28.10
 -30   3  -1  176.38   22.10
 -30   3  -1  151.28   23.10
 -30   3   1  195.88   22.10
 -30  -3  -1  169.28   22.80
 -30   3   1  186.38   13.00
 -30  -3  -1  165.88   15.80
 -30   3   1  151.88   20.80
 -30   3   1  181.68   13.10
 -30  -3  -1  162.98   15.60
 -30  -3  -1  159.48   22.90
 -30   3   1  211.38   23.50
 -30  -3  -1  146.19   19.90
 -30  -4   1  108.09   21.60
 -30  -4   1   36.30   19.70
 -30   4  -1   52.19   19.70
 -30  -4   1   31.60   11.10
 -30   4  -1   46.30    9.70
 -30   4   1   69.19   19.60
 -30   4   1   80.19   10.70
 -30  -4  -1   32.80   17.90
 -30  -4  -1   70.19   23.40
 -30  -4  -1   73.39   12.80
 -30   4   1   58.99   15.80
  30   5   1   12.00   19.00
 -30  -5   1   20.00   12.80
 -30  -5   1   -2.00   17.80
 -30   5  -1   25.50   10.40
 -30   5  -1   60.09   23.10
 -30   5   1   -4.80   19.10
 -30   5   1   27.90   10.20
 -30  -5  -1   32.40   19.00
 -30  -5  -1   -2.30   20.00
 -30  -5  -1   24.60   14.50
 -31   0  -1   19.40   15.70
 -31   0  -1    4.60   16.00
 -31   0  -1  -23.70   12.30
 -31   0  -1   -6.70   14.70
 -31   0   1  -28.00   11.30
 -31   0   1   14.10   16.50
 -31   0   1    5.40   14.60
 -31   0  -1   18.60   13.20
 -31   0   1   -5.70   15.60
 -31   0   1  -16.60   12.50
 -31   1  -1    5.00   14.80
 -31  -1   1    1.70   15.40
 -31  -1   1  -28.70   12.40
 -31   1  -1  -22.00   13.50
 -31  -1   1  -10.90   13.40
 -31   1  -1   -1.50   12.30
 -31   1  -1   18.80   12.40
 -31   1  -1  -26.60   15.60
 -31   1  -1   14.70   14.30
 -31  -1   1   12.80   16.40
 -31  -1  -1  -23.10   11.60
 -31   1   1    5.30   14.00
 -31   1   1  -23.80   13.70
 -31   1   1  -24.30   11.50
 -31  -1  -1  -15.10   13.70
 -31   1   1   14.50   16.90
 -31  -1  -1    3.90   15.80
 -31  -1  -1   19.00   15.20
 -31  -1  -1    8.10   15.00
 -31   1   1   -7.90   11.60
 -31   1   1    0.40   12.20
 -31  -2   1   86.59   10.00
 -31  -2   1   77.09   18.40
 -31  -2   1   67.39   17.50
 -31   2  -1   82.79   21.20
 -31  -2   1   84.69   17.80
 -31  -2   1   92.49    9.40
 -31  -2   1   90.49   19.70
 -31   2  -1   86.99   16.20
 -31   2  -1   66.89   16.70
 -31  -2   1   57.99   18.20
 -31   2  -1   95.89   15.70
 -31   2  -1   87.29   15.90
 -31  -2  -1   81.99   10.50
 -31  -2  -1   71.29   19.20
 -31   2   1   60.19   15.00
 -31  -2  -1   45.10   17.70
 -31  -2  -1   97.59   19.70
 -31   2   1   59.59   18.20
 -31   2   1   55.69   13.20
 -31   2   1   93.39   16.30
 -31  -2  -1   99.99   10.90
 -31  -2  -1   83.29   18.70
 -31   3  -1  246.68   14.60
 -31   3  -1  230.68   23.90
 -31  -3   1  209.88   28.80
 -31   3  -1  209.08   14.20
 -31  -3   1  261.37   29.00
 -31  -3   1  198.38   18.80
 -31  -3   1  215.28   29.30
 -31   3  -1  227.38   27.30
 -31  -3   1  233.58   15.80
 -31   3   1  210.88   13.20
 -31  -3  -1  262.67   32.10
 -31  -3  -1  215.38   25.40
 -31  -3  -1  188.58   15.80
 -31   3   1  208.38   27.20
 -31   3   1  206.78   13.10
 -31   3   1  200.48   24.90
 -31  -3  -1  240.18   28.70
 -31   3   1  190.48   21.60
 -31  -4   1   -5.00   15.40
 -31  -4   1   -6.00   16.00
 -31  -4   1  -13.70    9.10
 -31   4  -1    2.80   18.50
 -31   4  -1    9.00    8.60
 -31   4   1    1.30   17.30
 -31  -4  -1   -4.40    9.60
 -31   4   1   19.30    8.70
 -31  -4  -1    9.90   16.80
 -31  -4  -1  -28.10   13.50
 -31   5  -1  120.69   22.20
 -31   5  -1   75.29   14.70
 -31  -5   1  100.09   14.80
 -31  -5   1   83.29   21.40
 -31  -5  -1   77.39   13.70
 -32   0   1  -19.30   13.10
 -32   0  -1   -1.40   12.10
 -32   0   1    1.90   13.20
 -32   0  -1    6.80   17.50
 -32   0  -1   -6.20   14.70
 -32   0   1   -8.90   11.50
 -32   0   1  -12.90   15.30
 -32   0   1    2.00   12.30
 -32   0  -1   -8.10   13.00
 -32   0  -1  -15.80   12.70
 -32   0   1   18.00   12.90
 -32   0  -1    7.90   15.90
 -32   1  -1   39.90   17.10
 -32   1  -1   44.00   14.20
 -32  -1   1  -11.60   14.80
 -32   1  -1   11.80   15.30
 -32   1  -1   15.10   18.20
 -32  -1   1   49.40   17.10
 -32  -1   1    9.40   16.40
 -32  -1   1   51.49   16.60
 -32   1  -1    3.30   12.90
 -32  -1   1   23.60   13.70
 -32   1   1   11.00   14.50
 -32   1   1   -9.50   12.40
 -32  -1  -1    9.50   15.10
 -32   1   1   51.79   14.80
 -32  -1  -1    0.80   12.60
 -32   1   1   13.30   14.70
 -32   1   1   42.10   13.90
 -32  -1  -1   -1.80   14.70
 -32  -1  -1   13.80   14.10
 -32   1   1   45.40   16.90
 -32  -1  -1  -16.20   14.40
 -32  -1  -1   25.10   17.00
 -32   2  -1  162.18   20.70
 -32  -2   1  143.59   21.30
 -32   2  -1  122.49   22.40
 -32  -2   1  168.18   23.30
 -32  -2   1  182.38   23.30
 -32   2  -1  137.39   19.20
 -32  -2   1  137.89   21.30
 -32  -2  -1  193.78   29.00
 -32   2   1  143.39   20.80
 -32  -2  -1  165.28   22.30
 -32   2   1  156.78   21.50
 -32   2   1  117.59   18.00
 -32   2   1  167.98   22.80
 -32  -2  -1  203.48   28.40
 -32  -2  -1  145.89   10.60
 -32  -2  -1  142.29   21.60
 -32  -2  -1  151.78   19.70
 -32  -2  -1  139.99   11.10
 -32   2   1  183.98   21.40
 -32   3  -1   36.30   19.00
 -32   3  -1    3.20    6.60
 -32  -3   1  -32.10   13.90
 -32  -3   1  -10.40   18.10
 -32  -3   1    4.00    7.90
 -32   3   1   -6.10   16.40
 -32  -3  -1   -1.10    7.90
 -32   3   1   12.40    6.20
 -32   3   1   10.20   13.90
 -32  -3  -1   27.90   17.50
 -32   4  -1   16.30    8.70
 -32  -4   1   46.80   18.60
 -32  -4   1   29.00   10.30
 -32   4  -1   43.70   23.10
 -32  -4   1   38.70   19.10
 -32   4   1   28.80    9.00
 -32  -4  -1   49.10   20.80
 -32   4   1   26.30   18.80
 -32  -4  -1   26.10   16.70
 -33   0  -1    2.80   14.00
 -33   0  -1  -23.60   14.80
 -33   0   1  -19.90   13.50
 -33   0   1  -30.10   16.20
 -33   0  -1  -16.20   11.60
 -33   0   1    3.20   16.50
 -33   0   1   -4.80   12.80
 -33   0   1   -2.70   13.50
 -33   0  -1   20.90   12.70
 -33  -1   1  -30.90   12.10
 -33   1  -1   -6.60   14.80
 -33  -1   1   27.50   15.40
 -33  -1   1  -16.20   15.10
 -33  -1   1   -3.30   14.90
 -33   1  -1   11.40   15.50
 -33   1  -1   -8.30   14.00
 -33   1  -1    3.90   15.20
 -33  -1   1   -5.70   15.20
 -33   1   1   32.80   16.80
 -33  -1  -1    0.30   14.80
 -33  -1  -1  -13.50   12.50
 -33   1   1   16.30   16.10
 -33  -1  -1   15.00   19.60
 -33  -1  -1    2.80   15.10
 -33   1   1  -19.30   13.60
 -33   1   1   -1.80   12.50
 -33  -2   1   55.99   16.80
 -33  -2   1   72.59   19.70
 -33   2  -1   57.89   18.50
 -33  -2   1   44.70   19.10
 -33   2  -1   55.09   15.50
 -33  -2  -1   54.59   18.70
 -33   2   1   36.30   18.10
 -33  -2  -1   41.30   14.60
 -33  -2  -1   45.80   17.70
 -33   2   1   19.20   13.10
 -33   2   1   62.49   17.30
 -33  -3   1  -14.00   14.30
 -33  -3   1   20.90    7.90
 -33   3  -1   21.60    6.20
 -33  -3   1   10.60   17.40
 -33   3  -1   10.10    6.50
 -33  -3  -1   -5.50   16.00
 -33  -3  -1   49.10   15.10
 -33  -3  -1    8.30    8.10
 -33   3   1   11.50   17.30
 -33   4  -1  305.37   31.50
 -33   4  -1  304.37   21.50
 -33  -4   1  319.87   32.90
 -33   4   1  303.07   17.60
 -33  -4  -1  269.57   31.60
 -33  -4  -1  295.97   35.30
 -34   0   1    6.90   13.40
 -34   0   1   -1.40   13.70
 -34   0  -1   21.20   18.10
 -34   0  -1  -13.70   12.90
 -34   0   1   18.20   12.80
 -34   0   1   12.80   16.60
 -34   0  -1   35.90   15.40
 -34   0   1    2.80   16.60
 -34  -1   1   29.50   14.20
 -34  -1   1    2.60   14.00
 -34  -1   1   22.30   16.80
 -34   1  -1   -3.10   13.40
 -34   1  -1   -0.80   16.00
 -34  -1   1   33.60   17.20
 -34   1  -1  -19.20   14.50
 -34   1   1    7.40   14.50
 -34   1   1   -7.80   12.70
 -34  -1  -1   25.10   17.80
 -34  -1  -1  -12.60   15.90
 -34   1   1  -18.50   14.70
 -34  -1  -1    3.90   12.40
 -34  -1  -1   -9.50   14.90
 -34  -2   1    4.60   17.00
 -34  -2   1   36.70   17.00
 -34   2  -1   32.60   15.20
 -34   2   1    2.70   13.20
 -34  -2  -1   13.00   16.80
 -34  -2  -1   53.29   18.10
 -34   2   1   27.90   16.00
 -34  -2  -1   38.00   16.50
 -34  -3   1   69.89   20.30
 -34  -3   1  131.99   20.30
 -34   3  -1   92.19   22.10
 -34  -3   1  129.29   12.70
 -34  -3  -1  122.99   13.50
 -34  -3  -1  133.19   19.80
 -34  -3  -1  122.79   22.30
 -35   0   1   -4.80   14.00
 -35   0  -1   -9.70   14.60
 -35   0  -1  -13.80   14.00
 -35   0   1   13.00   17.30
 -35   0  -1   -8.10   18.50
 -35   1  -1    2.10   16.00
 -35  -1   1    7.00   15.40
 -35   1  -1   27.40   14.40
 -35  -1   1    2.70   13.80
 -35  -1  -1  -31.00   16.70
 -35  -1  -1   30.50   17.50
 -35   1   1   21.00   14.40
 -35   1   1   25.50   16.60
 -35  -1  -1  -11.00   16.70
 -35  -2   1   12.10   13.60
 -35  -2   1   34.60   16.70
 -35   2  -1  -17.60   15.40
 -35   2  -1  -26.00   13.20
 -35  -2   1    6.10   17.00
 -35  -2  -1   25.40   17.40
 -35  -2  -1    7.20   17.20
 -35   2   1   20.60   14.50
 -35  -3   1   89.29   11.20
 -35  -3   1   65.29   20.80
 -35   3  -1  113.89   21.80
 -35  -3  -1   73.29   21.40
 -36   0   1    4.00   16.70
 -36   0  -1  -16.80   16.40
 -36   0   1   42.60   20.40
 -36   0   1  -16.90   12.30
 -36   0  -1   -9.70   13.10
 -36  -1   1   45.60   18.50
 -36  -1   1    5.70   15.00
 -36   1  -1   20.10   19.10
 -36  -1   1    7.40   15.10
 -36   1  -1   -5.00   12.90
 -36  -1  -1  -12.30   14.00
 -36   1   1   10.90   14.40
 -36   1   1    2.80   15.50
 -36  -2   1  100.89   27.00
 -36   2  -1  158.98   21.40
 -36   2  -1  155.98   23.50
 -36  -2   1  163.78   23.50
 -36   2   1  157.88   20.80
 -36  -2  -1  153.48   23.20
   0   1   2    0.10    4.70
   0  -1  -2    3.60    3.60
   0   1  -2    3.70    4.30
   0  -1   2    3.60    4.70
   0  -1   2    3.40    5.40
   0  -1   2    1.60    4.80
   0   1   2    8.30    4.20
   0  -1   2   -4.10    4.60
   0   1  -2    3.50    5.40
   0   1  -2    1.30    4.80
   0  -1  -2    2.40    4.70
   0   1   2   -3.00    6.40
   0   1   2    8.10    4.50
   0   1  -2    9.30    5.30
   0  -1   2   10.00    4.40
   0  -1  -2    2.70    4.80
   0   1   2   -0.30    4.60
   0  -1  -2   10.80    5.50
   0  -1  -2    3.90    4.40
   0   1  -2   -3.70    4.00
   0   2  -2  125.09   11.40
   0   2   2  141.49   10.40
   0   2  -2  145.79   14.40
   0  -2  -2  174.38   15.50
   0  -2  -2  136.69   12.50
   0  -2   2  165.98   13.80
   0   2   2  145.69   16.00
   0  -2   2  161.28   16.70
   0  -2  -2  157.28   14.90
   0  -2   2  159.38   13.40
   0   2  -2  155.18   13.30
   0  -2   2  140.79   12.90
   0   2  -2  160.68   16.30
   0  -2  -2  152.08   13.10
   0   2   2  132.29   12.80
   0   2   2  152.58   13.20
   0   2  -2  118.29   11.50
   0   3   2   -7.80    7.70
   0   3  -2    2.60    9.20
   0  -3  -2    2.30    7.90
   0  -3   2   -6.10    9.30
   0  -3   2    2.40    8.30
   0   3   2   -7.30    7.90
   0  -3   2    1.60    8.30
   0   3   2   -4.80    9.30
   0  -3   2   -6.90    7.00
   0   3  -2    2.20    8.10
   0   3   2   -2.30    8.80
   0  -3  -2   -6.60    6.70
   0  -3  -2   -6.00   10.10
   0  -3  -2    5.80    8.20
   0   3  -2   -5.30    7.80
   0  -3  -2    9.30   10.30
   0   3  -2   -7.00    9.60
   0  -3   2    8.50    9.50
   0   4   2  286.17   21.10
   0   4   2  295.27   22.00
   0  -4  -2  294.17   15.10
   0  -4  -2  285.87   21.70
   0   4  -2  296.97   22.20
   0  -4   2  298.37   19.50
   0   4   2  299.87   20.90
   0   4  -2  318.57   19.70
   0  -4  -2  313.97   19.60
   0   4  -2  339.77   19.70
   0   4   2  315.97   19.50
   0  -4   2  279.07   23.50
   0  -4   2  291.37   20.90
   0  -4  -2  335.97   19.50
   0  -4   2  304.07   19.40
   0  -4  -2  305.97   20.70
   0   4  -2  251.07   25.00
   0  -4   2  292.07   16.00
   0  -5  -2  -11.60    9.40
   0   5  -2   -5.40    9.60
   0  -5  -2    3.70    7.30
   0  -5   2   -0.40   11.20
   0   5   2   -4.60    9.70
   0   5   2    3.30    9.80
   0  -5   2   -4.00    8.00
   0   5   2  -11.90   11.60
   0   5  -2   -2.70    9.50
   0  -5   2   -2.40    9.60
   0   5   2  -16.20   11.10
   0  -5   2  -11.30   12.60
   0  -5  -2   -2.70   13.20
   0   5  -2    6.00   11.60
   0  -5  -2  -18.40   11.70
   0  -5  -2  -17.10    7.30
   0  -5   2    8.60   10.10
   0  -5  -2  -19.20   10.30
   0   5  -2   11.60   12.40
   0   6   2   37.60   12.70
   0  -6   2   35.30   12.50
   0   6  -2   47.00   14.50
   0  -6  -2   25.70   11.80
   0   6  -2   46.60   12.90
   0  -6  -2   32.40    9.80
   0  -6   2   26.70   12.20
   0   6   2   20.60   17.40
   0  -6  -2   47.70   15.20
   0   6  -2   14.00   13.20
   0  -6   2   21.20    9.60
   0  -6  -2   12.80   11.80
   0   6   2   14.10   11.90
   0  -6  -2   12.00   15.60
   0   6   2   41.20   15.10
   0  -6   2   12.00   14.00
   0  -6  -2   18.60    9.10
   0  -6   2   44.60   14.30
   0   6  -2   30.20   12.40
   0  -6   2   31.20   15.10
   0  -7   2   11.50   10.10
   0  -7  -2    5.20   13.40
   0   7   2   10.40   15.70
   0   7   2   19.20   15.80
   0   7  -2   -3.10   12.70
   0  -7  -2   14.00   13.00
   0  -7   2  -11.60   17.20
   0  -7  -2  -10.00    9.50
   0   7  -2    7.40   15.10
   0  -7   2    2.90   10.40
   0  -7   2   -3.00   13.70
   0   7  -2   15.40   17.10
   0   7   2  -24.30   11.20
   0  -7   2   -1.50   14.70
   0  -7  -2  -21.50   16.80
   0   7   2    4.50   12.90
   0   7  -2   -2.20   12.60
   0  -7  -2   -5.30   12.40
   0  -7  -2   10.00    9.60
   0  -7   2  -12.70   14.20
   0  -8   2   -0.90   13.90
   0  -8  -2  -16.40   14.30
   0  -8  -2   -3.60   15.60
   0  -8   2   22.80   11.90
   0   8   2   -7.70   16.60
   0  -8  -2    0.20   10.00
   0   8   2  -15.00   14.70
   0   8  -2   38.20   19.20
   0  -8   2   -6.90   18.50
   0  -8   2   14.10   16.60
   0   8  -2   35.30   17.50
   0   8   2  -15.90   16.30
   0   8   2    4.80   16.70
   0  -8   2   11.50   16.30
   0  -8  -2    4.30   19.10
   0  -8   2   -1.20   10.90
   0   9  -2   -9.60   17.10
   0   9  -2   21.20   18.80
   0  -9   2   16.70   17.00
   0   9   2   -8.60   17.40
   0  -9  -2    3.00   14.10
   0  -9  -2   45.10   18.50
   0  -9  -2  -21.30   20.30
   0   9   2   23.10   18.50
   0  -9   2  -25.20   19.40
   0  -9   2    3.20   15.20
   1   1   2    2.60    5.00
  -1  -1   2    0.80    5.90
  -1   1  -2    2.90    4.50
   1  -1  -2    6.50    4.20
   1   1   2    6.70    4.70
  -1   1  -2    1.30    4.60
  -1   1  -2    6.70    5.00
  -1  -1   2    0.80    5.70
  -1  -1   2    6.30    4.70
   1   1   2    5.90    4.50
  -1  -1   2   12.30    4.80
  -1  -1   2    6.20    5.40
   1   1   2    2.00    4.90
   1  -1  -2    5.40    5.00
  -1   1  -2    2.10    3.90
   1   1   2    8.80    5.40
   1  -1  -2    7.60    5.10
  -1   1  -2   14.80    6.20
   1  -1  -2   12.30    4.40
   1   1  -2    6.60    4.60
  -1  -1  -2    3.20    5.70
   1  -1   2    9.60    4.20
   1   1  -2   19.80    5.70
  -1   1   2   17.40    6.60
   1  -1   2   -1.20    4.50
  -1   1   2    3.40    4.70
  -1   1   2    4.20    4.80
   1   1  -2    5.50    5.60
  -1  -1  -2    9.00    4.60
  -1   1   2    4.60    4.40
   1  -1   2    8.80    4.70
  -1  -1  -2   12.90    5.80
   1   1  -2    6.80    4.90
  -1   1   2    8.10    3.70
   1  -1   2   11.50    6.60
   1   1  -2   15.90    4.70
  -1  -1  -2    6.20    4.70
  -1  -1  -2    2.30    4.80
   1  -1   2    9.10    4.90
   1   2   2    8.00    7.30
  -1  -2   2    8.50   10.30
  -1  -2   2    2.70    8.60
   1  -2  -2   -8.30    7.10
  -1  -2   2   -1.60    7.10
  -1   2  -2    7.40    5.80
  -1   2  -2   -1.00    7.80
   1  -2  -2   17.00    5.20
  -1   2  -2    8.10    7.60
   1   2   2    4.00    6.40
   1  -2  -2   16.00    9.80
  -1  -2   2    2.50    7.20
   1  -2  -2    1.00    8.70
  -1  -2   2    6.70    7.30
  -1   2  -2   17.30    8.90
   1   2   2   -1.50    7.30
   1   2   2    4.50    8.80
   1  -2  -2    5.70    7.10
   1   2   2    2.30    9.20
  -1   2  -2   24.20    7.50
  -1  -2  -2    0.80    6.30
  -1   2   2   -2.70    6.90
  -1  -2  -2   11.10    9.80
   1  -2   2   14.00    6.20
   1  -2   2  -12.80   11.80
  -1  -2  -2    2.70    7.40
  -1  -2  -2    5.50    7.50
  -1   2   2    6.20    8.50
  -1   2   2   -4.60    9.30
   1   2  -2   10.10    9.80
   1   2  -2   10.90    8.70
  -1  -2  -2    6.80    8.80
   1  -2   2    4.80    7.40
   1  -2   2    3.10   10.30
   1   2  -2    3.50    7.30
   1  -2   2   10.30    8.90
  -1   2   2   14.50    5.30
  -1   2   2   -1.10    7.30
   1  -3  -2  633.54   24.20
   1   3   2  699.63   24.70
   1   3   2  662.73   24.50
  -1  -3   2  681.83   24.80
  -1   3  -2  651.33   26.80
  -1  -3   2  683.83   22.70
   1  -3  -2  665.83   26.30
   1  -3  -2  673.53   24.20
  -1  -3   2  643.14   24.40
  -1   3  -2  636.64   24.90
   1   3   2  619.44   25.20
   1  -3  -2  605.24   21.60
  -1   3  -2  672.63   24.50
   1   3   2  677.53   26.70
  -1  -3   2  625.84   24.60
   1  -3  -2  671.33   26.00
  -1   3  -2  626.94   24.40
  -1  -3   2  638.54   26.90
   1  -3   2  650.03   25.20
   1  -3   2  656.63   24.50
   1   3  -2  669.53   24.60
  -1   3   2  635.84   25.10
   1  -3   2  680.93   27.30
  -1   3   2  646.04   26.80
  -1  -3  -2  629.74   25.90
  -1  -3  -2  652.33   21.50
   1  -3   2  672.83   20.50
  -1   3   2  655.13   24.30
   1   3  -2  674.83   26.70
  -1  -3  -2  657.73   24.70
  -1  -3  -2  650.33   24.30
   1  -3   2  682.13   25.10
   1   3  -2  697.13   24.40
  -1   3   2  567.94   27.80
   1   3  -2  636.14   25.40
  -1  -3  -2  650.33   25.30
  -1   4  -2   -3.30    9.00
   1   4   2   -1.30    9.60
   1  -4  -2   -9.00    6.20
   1   4   2    7.20    9.10
  -1  -4   2  -17.10    8.00
   1  -4  -2    6.20   11.60
   1  -4  -2    9.60   11.40
   1  -4  -2   -6.20   10.20
  -1   4  -2    1.90    8.60
   1  -4  -2    0.20    8.70
  -1   4  -2   -2.80   11.60
  -1  -4   2   13.00   10.90
  -1  -4   2   14.40    9.60
   1   4   2   -5.80    8.50
  -1  -4   2    2.90   10.90
  -1   4  -2   11.70   18.70
  -1  -4   2   -4.60    8.80
   1   4   2   -2.90   11.00
  -1  -4  -2    2.50    7.60
   1  -4   2    3.30   12.90
  -1   4   2   -9.10   10.90
  -1  -4  -2   -4.50   11.60
  -1   4   2   10.70    9.00
   1   4  -2   -6.90    8.70
   1  -4   2    4.30    9.00
  -1  -4  -2    4.70    9.20
   1  -4   2    0.10   10.30
   1   4  -2    5.40    8.70
   1  -4   2   12.80    9.30
   1   4  -2   -9.40   11.50
   1   4  -2    1.70   10.50
  -1   4   2    2.20    9.00
  -1  -4  -2   -1.90    8.60
  -1   4   2   -6.60   10.30
   1  -4   2    0.30    6.80
  -1  -4  -2   -2.30   10.90
  -1   5  -2   99.79   13.50
  -1  -5   2  115.59   14.80
  -1  -5   2  129.79   17.70
   1   5   2  106.89   13.40
  -1  -5   2  112.29   17.20
   1   5   2   89.19   14.90
  -1  -5   2   95.19   13.60
   1   5   2  109.49   15.40
   1  -5  -2  100.09   13.00
   1  -5  -2   91.69   12.40
   1   5   2  113.99   13.80
   1  -5  -2  137.99   16.70
  -1   5  -2  121.99   15.00
  -1   5  -2  122.89   16.10
   1  -5  -2   96.59   13.40
   1  -5  -2  104.39   11.90
  -1  -5   2  101.39   15.00
   1  -5  -2  111.59   14.60
  -1   5  -2  106.79   13.50
  -1  -5  -2  119.19   14.10
   1  -5   2  118.89   13.90
  -1  -5  -2  106.09   15.30
  -1   5   2  111.79   15.10
   1   5  -2  102.69   13.50
  -1  -5  -2  122.99   13.80
   1  -5   2  119.19   15.00
  -1  -5  -2   81.59   15.20
  -1  -5  -2  123.59   13.50
  -1  -5  -2  100.59   13.20
  -1   5   2   98.49   15.80
  -1   5   2  100.89   15.40
   1   5  -2  100.29   14.80
   1   5  -2  136.29   16.20
   1  -5   2  115.19   13.60
   1  -5   2  110.99   16.30
   1   5  -2  110.29   13.50
   1  -5   2  103.59   14.70
  -1   5   2   95.39   13.30
   1   6   2   35.60   12.60
  -1  -6   2   32.20   13.80
   1  -6  -2   32.50    9.10
   1  -6  -2   56.49   13.00
  -1  -6   2   39.20   11.50
   1  -6  -2   25.40   16.20
  -1   6  -2   24.30   13.90
   1  -6  -2   35.50   14.40
  -1  -6   2   53.49   17.00
   1  -6  -2   29.20   12.00
   1   6   2   33.20   15.50
  -1   6  -2   53.49   13.30
   1  -6  -2   45.50    9.30
  -1  -6   2   36.00   12.80
  -1   6  -2   41.90   15.70
  -1  -6   2   62.19   10.90
   1   6   2   17.90   14.40
  -1  -6   2   49.50   13.30
   1   6   2   33.30   12.60
  -1   6  -2   37.60   12.40
   1   6  -2   27.60   12.30
   1   6  -2   12.30   13.60
  -1  -6  -2   24.20   12.20
  -1  -6  -2   41.80   13.20
   1   6  -2   65.39   16.70
   1   6  -2   40.30   15.60
   1  -6   2   51.09   10.30
  -1  -6  -2   40.90   14.60
   1  -6   2   32.10   12.60
  -1   6   2   34.70   14.40
   1  -6   2   39.10   14.30
   1  -6   2   37.40    9.70
   1  -6   2   48.80   17.00
  -1  -6  -2   50.29   16.80
  -1  -6  -2   52.39   10.10
  -1   6   2   16.20   13.40
   1  -6   2   73.99   13.90
  -1   6   2   51.09   13.10
  -1  -7   2   49.20   15.40
   1   7   2   67.29   15.30
  -1  -7   2   41.20   12.00
  -1  -7   2   45.80   16.10
  -1   7  -2   86.39   16.00
   1  -7  -2   50.79   16.80
  -1   7  -2   21.20   15.60
  -1   7  -2   47.00   14.60
  -1  -7   2   30.70   19.00
   1   7   2   47.40   14.40
  -1  -7   2   46.20   11.70
   1   7   2   27.60   16.50
  -1  -7   2   36.50   14.20
   1  -7  -2   44.00   14.20
   1  -7  -2   56.69   15.70
   1  -7  -2   41.00   12.00
   1  -7  -2   48.00   10.10
   1   7   2   61.39   17.50
  -1   7  -2   46.90   18.20
   1  -7  -2   27.50   18.30
   1  -7   2   55.79   19.50
  -1  -7  -2   51.59   11.70
   1  -7   2   37.70   10.10
   1  -7   2   56.59   15.80
  -1  -7  -2   57.39   16.90
   1   7  -2    4.10   16.90
  -1   7   2   54.69   16.60
   1  -7   2   42.80   14.50
   1   7  -2   19.20   15.20
  -1  -7  -2   62.19   11.90
   1  -7   2   34.00   13.90
  -1   7   2   36.50   16.90
  -1  -7  -2    3.60   17.70
  -1  -7  -2   58.79   15.00
  -1   7   2   28.70   16.50
  -1  -7  -2   49.50   15.10
  -1   7   2   37.80   14.10
   1  -7   2   35.30   12.70
   1   7  -2   60.09   17.30
  -1   8  -2    3.20   18.50
   1  -8  -2   -4.70   15.00
   1  -8  -2   41.40   12.50
   1   8   2   15.40   17.00
  -1  -8   2   33.30   16.80
   1  -8  -2   18.50   16.10
  -1  -8   2   20.00   14.80
  -1   8  -2   23.30   14.50
   1  -8  -2   31.40   15.30
   1   8   2   41.50   15.50
  -1  -8   2   63.89   18.80
  -1  -8   2    2.40   12.60
   1  -8  -2   15.00   19.80
  -1   8  -2   35.10   17.80
  -1  -8   2    3.40   19.50
  -1   8  -2   36.60   15.20
   1   8   2   38.70   16.00
  -1  -8   2    7.80   11.20
   1   8   2    9.40   17.00
  -1   8   2    9.90   15.00
   1   8  -2   56.09   17.80
   1  -8   2  -16.80   15.40
   1  -8   2   16.40   19.50
  -1  -8  -2   29.20   16.30
   1  -8   2    6.10   10.10
   1  -8   2   15.70   16.40
  -1   8   2   17.70   14.40
  -1  -8  -2   32.90   17.60
  -1  -8  -2   53.09   12.60
   1  -8   2   18.90   11.50
   1   8  -2   47.00   15.40
   1   8  -2   -5.50   17.50
  -1  -8  -2   31.20   11.60
   1  -8   2   20.50   14.50
  -1  -8  -2    5.70   15.90
   1   8  -2   39.30   18.10
  -1   8   2   27.30   18.00
  -1   8   2   11.60   17.40
  -1  -8  -2   22.80   19.80
  -1  -9   2   -9.00   18.80
  -1   9  -2  -23.00   16.50
   1   9   2    3.80   17.60
   1   9   2   -7.40   17.10
   1  -9  -2    3.20   17.30
  -1  -9   2    1.30   16.90
   1  -9  -2  -12.40   16.70
  -1   9  -2   -3.70   18.10
  -1  -9   2   19.30   21.30
   1  -9  -2   18.70   21.50
  -1  -9  -2   44.30   22.30
   1  -9   2   11.60   17.90
  -1   9   2   12.00   18.40
   1   9  -2    8.60   18.70
  -1   9   2  -26.90   17.00
   1  -9   2   -4.40   16.60
   1   9  -2   33.50   18.70
  -1  -9  -2    8.10   14.70
  -1  -9  -2   -8.10   16.10
   1  -9   2  -31.50   19.10
   2   1   2   14.70    4.60
   2  -1  -2   37.80   11.40
  -2  -1   2    8.50    6.20
   2  -1  -2    8.40    4.40
  -2   1  -2    3.50    5.60
   2   1   2   10.40    6.50
  -2   1  -2    1.40    5.10
  -2  -1   2   13.10    5.70
  -2  -1   2   22.70   10.30
   2   1   2    2.70    5.70
   2  -1  -2   13.40    5.50
  -2  -1   2    2.80    6.20
   2   1   2   19.20    4.70
  -2   1  -2    8.00    4.70
   2   1   2   10.60    5.90
  -2   1  -2    8.50    5.70
  -2  -1   2    7.80    5.60
  -2   1  -2   -2.30    4.70
  -2   1   2   -2.90    7.10
  -2  -1  -2    2.50    5.60
   2   1  -2   20.30    6.80
  -2  -1  -2    8.50    5.20
  -2   1   2   14.00    5.00
   2  -1   2   13.10    7.40
  -2  -1  -2   15.00    5.20
  -2  -1  -2   13.00    7.00
  -2   1   2    5.60    5.10
   2  -1   2   13.10    5.70
  -2   1   2    8.30    4.80
   2   1  -2    8.20    5.40
   2  -1   2   11.20    6.40
  -2  -1  -2    8.20    4.70
   2  -1   2   16.30    4.50
  -2   1   2    5.70    3.40
   2  -1   2    3.80    4.50
   2   1  -2    3.10    4.50
  -2  -2   2 4168.18   98.59
  -2   2  -2 4080.09   94.49
  -2   2  -2 4137.19   97.49
   2   2   2 4079.69   98.29
   2   2   2 4068.09   97.89
   2   2   2 4117.59   97.79
  -2  -2   2 4214.58   96.89
   2  -2  -2 4136.29   93.69
   2  -2  -2 4158.38   98.49
  -2  -2   2 4139.59   97.59
   2   2   2 4180.28   96.39
  -2  -2   2 4014.10   97.89
   2  -2  -2 4211.68   97.59
  -2   2  -2 4039.20   98.49
   2   2   2 4219.38   97.79
  -2   2  -2 4136.99   97.59
   2  -2  -2 4232.48   97.59
  -2   2  -2 4210.18   97.39
  -2  -2   2 4288.27   98.09
   2  -2  -2 4063.39   97.29
  -2  -2  -2 4185.68   98.39
   2  -2   2 4257.17   97.89
   2  -2   2 4142.69   97.19
  -2   2   2 4023.60   98.29
  -2   2   2 4088.19   97.69
   2  -2   2 4090.69   97.49
   2  -2   2 4197.58   94.59
  -2  -2  -2 4207.28   97.89
   2   2  -2 3963.10   97.39
   2  -2   2 4174.78   98.79
  -2   2   2 4182.48   93.79
   2   2  -2 4202.48   98.49
  -2  -2  -2 4085.49   98.09
  -2  -2  -2 4213.98   97.79
  -2   2   2 4122.19   97.59
   2   2  -2 4297.57   97.79
  -2   2   2 4094.59   97.39
  -2  -2  -2 4065.49   96.39
   2   3   2  586.74   24.40
   2  -3  -2  586.94   24.90
  -2  -3   2  593.94   23.40
  -2  -3   2  587.54   25.70
  -2   3  -2  579.14   23.20
  -2   3  -2  574.94   23.70
   2  -3  -2  573.14   22.70
  -2  -3   2  529.25   26.70
  -2   3  -2  562.24   22.90
   2   3   2  620.24   23.30
  -2  -3   2  577.14   24.40
  -2   3  -2  597.84   25.10
  -2  -3   2  607.34   21.60
   2   3   2  557.74   25.20
   2  -3  -2  599.04   24.00
   2  -3  -2  632.54   26.20
   2  -3  -2  565.34   17.30
   2   3   2  600.64   23.00
   2  -3   2  595.34   24.20
   2  -3   2  592.54   18.60
  -2  -3  -2  612.44   23.40
  -2  -3  -2  585.84   24.20
  -2   3   2  596.24   23.80
   2   3  -2  583.94   24.80
  -2  -3  -2  579.94   23.10
  -2   3   2  552.74   24.70
  -2   3   2  601.34   23.00
  -2   3   2  569.64   23.00
   2   3  -2  581.94   24.60
   2  -3   2  576.44   26.00
   2  -3   2  577.54   22.70
  -2  -3  -2  540.95   24.70
  -2  -3  -2  613.14   20.90
   2  -3   2  595.44   24.30
   2   3  -2  616.14   23.30
   2   3  -2  587.14   22.60
  -2  -4   2   -0.90    8.80
   2  -4  -2    9.30    6.00
  -2  -4   2   -0.20   12.00
  -2  -4   2    4.70   10.90
   2   4   2   -0.10   11.10
   2   4   2    5.90    8.90
   2  -4  -2  -15.00   11.50
   2   4   2    8.10    9.10
  -2   4  -2   -8.20    8.30
  -2  -4   2    9.10    8.40
   2  -4  -2   -3.00    6.20
  -2   4  -2   -7.70    8.50
  -2   4  -2   -0.90   11.80
   2  -4  -2   -0.90    8.70
  -2  -4   2   -0.40    8.70
   2  -4  -2   -2.80    8.60
   2   4   2   -4.10   10.80
   2  -4  -2   -7.70   10.90
  -2   4  -2    8.60   12.20
  -2  -4  -2   -0.90   12.00
   2  -4   2  -14.30    8.20
   2   4  -2   -6.20   10.40
   2   4  -2    4.00   11.20
   2  -4   2  -21.80   11.30
   2   4  -2   -5.10    8.40
  -2  -4  -2    2.50    9.20
   2  -4   2  -16.10   10.90
   2   4  -2    7.60    9.10
  -2  -4  -2    2.20   11.30
   2  -4   2    3.90    9.00
   2  -4   2   -2.40    6.70
  -2  -4  -2   12.80    9.30
  -2   4   2   -4.90   10.60
  -2   4   2  -16.60   10.70
  -2   4   2   -1.00    8.90
  -2   4   2    1.40    8.60
  -2  -4  -2   -4.90    7.30
   2  -5  -2  206.58   24.90
  -2  -5   2  174.68   23.60
   2   5   2  202.18   21.60
  -2   5  -2  235.28   23.00
  -2   5  -2  207.78   20.60
   2   5   2  220.08   22.20
  -2   5  -2  181.08   22.40
  -2   5  -2  209.28   19.50
  -2  -5   2  208.28   21.50
   2   5   2  211.08   19.20
   2  -5  -2  203.38   22.00
   2   5   2  178.38   18.90
   2  -5  -2  195.78   18.30
   2  -5  -2  193.88   18.90
  -2  -5   2  234.08   22.00
   2  -5  -2  208.48   12.80
   2  -5  -2  211.38   13.00
  -2  -5   2  206.28   19.70
  -2  -5   2  169.58   16.40
  -2   5   2  179.48   20.50
   2  -5   2  204.58   20.40
   2  -5   2  194.88   19.40
  -2  -5  -2  198.68   16.60
   2  -5   2  195.58   14.40
   2   5  -2  170.68   18.90
  -2  -5  -2  186.98   16.00
   2  -5   2  198.88   18.80
  -2   5   2  203.08   18.70
   2  -5   2  218.18   23.70
  -2  -5  -2  171.98   19.60
  -2  -5  -2  170.18   18.50
  -2  -5  -2  216.18   21.90
  -2   5   2  172.98   21.50
   2   5  -2  185.98   21.70
   2   5  -2  195.88   19.00
   2   5  -2  200.08   21.90
  -2  -5  -2  216.48   23.20
  -2   5   2  196.58   19.00
   2  -6  -2  144.19   16.30
   2  -6  -2  178.38   23.00
  -2  -6   2  146.79   18.00
  -2  -6   2  192.08   21.10
  -2  -6   2  127.19   16.40
   2  -6  -2  173.48   13.80
   2  -6  -2  155.08   17.80
  -2   6  -2  171.38   20.80
   2   6   2  138.59   16.90
   2   6   2  181.48   24.20
  -2  -6   2  185.68   18.10
  -2  -6   2  150.08   15.60
  -2   6  -2  148.09   16.90
   2  -6  -2  204.38   25.90
  -2   6  -2  122.79   18.90
  -2   6  -2  163.08   22.70
   2  -6  -2  156.88   13.80
   2   6   2  160.78   19.20
   2   6   2  144.89   16.60
  -2  -6   2  174.78   20.80
  -2  -6  -2  158.68   20.10
   2  -6   2  160.98   20.90
  -2   6   2  168.48   20.70
   2   6  -2  168.58   18.20
  -2  -6  -2  155.38   18.10
   2  -6   2  146.69   13.80
  -2   6   2  168.38   20.50
   2   6  -2  157.08   19.30
  -2  -6  -2  157.58   18.90
  -2  -6  -2  141.79   17.10
   2   6  -2  181.38   23.40
   2  -6   2  165.48   20.60
  -2  -6  -2  181.18   16.40
  -2   6   2  155.68   18.60
   2  -6   2  166.18   15.30
   2  -6   2  161.08   20.30
  -2  -6  -2  170.08   22.80
   2   6  -2  153.28   20.00
   2  -6   2  130.49   21.00
   2  -7  -2  -10.20   16.90
   2   7   2   -8.50   14.50
   2  -7  -2    3.60    8.20
   2  -7  -2   22.10   14.40
  -2  -7   2  -10.50   12.10
  -2   7  -2   12.40   14.80
   2   7   2   10.10   12.90
   2   7   2   -5.20   15.50
  -2  -7   2  -12.80   10.30
  -2   7  -2   11.70   13.40
   2  -7  -2  -14.80    8.30
  -2   7  -2   37.00   17.10
  -2  -7   2   26.70   14.50
  -2   7  -2  -16.90   11.90
   2   7   2  -20.70   11.70
  -2  -7   2   -1.00   10.50
  -2  -7   2  -26.40   13.80
  -2  -7   2   29.00   18.80
   2  -7  -2   22.30   13.90
  -2  -7  -2    8.70   13.60
   2   7  -2   17.20   12.80
  -2  -7  -2   36.80   14.30
   2  -7   2    2.80    9.30
  -2  -7  -2   14.20   11.50
  -2  -7  -2   -1.90   17.30
  -2   7   2   -7.60   12.50
   2   7  -2    4.40   16.20
  -2  -7  -2   -7.30   12.10
   2   7  -2   23.60   15.90
   2  -7   2   19.30   10.50
  -2   7   2   13.50   16.10
   2  -7   2    4.90   14.90
  -2   7   2   -3.00   15.50
  -2   7   2   26.00   13.30
   2  -7   2   -8.50   15.10
  -2  -7  -2    5.00   11.00
   2  -7   2    6.20   15.50
   2   7  -2  -24.00   13.70
   2  -7   2    4.40   14.00
  -2  -8   2   83.79   22.40
   2   8   2   27.00   15.50
   2  -8  -2   27.80   15.10
   2  -8  -2   40.70   20.30
  -2  -8   2   39.50   13.40
  -2   8  -2   10.70   18.00
   2   8   2   39.10   17.90
  -2  -8   2   33.40   13.40
   2  -8  -2   12.00   16.50
  -2   8  -2   28.10   15.50
  -2  -8   2   13.00   18.40
  -2   8  -2    7.10   19.20
   2   8   2   37.30   15.70
  -2   8  -2   36.40   15.70
   2   8   2   -1.00   16.70
  -2  -8  -2   25.90   12.20
  -2   8   2   41.80   16.20
  -2  -8  -2   45.10   12.70
   2   8  -2   33.10   17.80
   2  -8   2   21.00   15.00
  -2   8   2   25.00   15.30
   2  -8   2   23.40   19.90
  -2   8   2   37.90   18.30
   2   8  -2   47.10   15.50
   2   8  -2   52.09   19.00
   2  -8   2   55.59   17.60
  -2  -8  -2   62.59   18.20
   2  -8   2   37.10   15.40
  -2  -8  -2   40.50   17.60
  -2   8   2   34.60   18.40
  -2  -8  -2   17.70   17.60
  -2  -8  -2   58.29   21.40
   2   8  -2   41.90   16.00
  -2  -9   2   35.90   18.10
   2  -9  -2   47.70   22.80
   2  -9  -2   25.40   16.30
  -2   9  -2   -6.30   17.50
   2  -9  -2   22.10   18.00
  -2   9  -2   58.69   19.90
   2   9   2   13.70   18.10
   2   9   2    8.00   15.50
  -2  -9   2   23.20   21.50
   2   9   2   37.40   18.70
  -2   9   2   32.60   19.40
  -2  -9  -2   34.20   18.30
  -2   9   2   20.40   25.60
   2   9  -2   32.90   20.20
   2  -9   2   12.60   20.70
   2  -9   2   29.50   16.80
   2   9  -2   29.50   16.00
  -2  -9  -2   22.30   22.00
   2  -9   2    1.80   14.80
   2   9  -2   16.10   18.20
  -2   9   2   26.10   18.50
   3   0   2   10.30    5.70
   3   0  -2   15.90    2.30
  -3   0   2   13.80    6.50
   3   0   2   15.20    3.40
  -3   0  -2   16.80    4.90
  -3   0  -2   13.00    4.30
  -3   0   2   14.00    3.50
   3   0   2   15.80    2.90
  -3   1  -2   17.80    5.50
  -3   1  -2   23.60    5.00
   3   1   2   13.60    6.70
  -3  -1   2   23.20    6.90
  -3  -1   2   15.10    4.90
   3   1   2   16.60    4.80
   3   1   2   12.30    6.90
  -3  -1   2   17.60    6.20
  -3   1  -2   22.50    6.70
   3   1   2   28.40    7.20
   3  -1  -2   23.00    8.60
  -3   1  -2   12.80    5.90
  -3   1  -2    9.60    5.80
  -3  -1   2   18.30    6.90
   3  -1  -2   15.70    5.70
  -3  -1   2   12.00    5.30
   3  -1  -2   18.70    5.10
   3  -1   2   23.90    5.10
   3   1  -2   20.40    6.40
  -3   1   2   10.00    5.30
   3  -1   2   21.60    5.10
   3   1  -2   30.50    6.60
  -3  -1  -2   33.40   11.90
  -3  -1  -2   14.80    5.20
   3  -1   2   16.50    5.10
  -3   1   2   12.90    4.30
  -3   1   2   23.30    6.10
  -3   1   2   12.10    5.40
  -3   1   2    5.00    7.70
   3  -1   2   21.40    7.90
  -3  -1  -2   22.50    6.50
  -3  -1  -2   16.10    5.80
   3   1  -2   14.00    7.30
   3   1  -2   18.40    5.10
  -3  -1  -2   12.30    6.90
   3  -2  -2   20.80    9.80
   3   2   2    8.90    9.70
  -3  -2   2   29.40    9.10
   3  -2  -2   19.60    7.20
  -3   2  -2   12.70   10.60
  -3   2  -2   26.70    7.80
  -3  -2   2   18.60    8.60
   3  -2  -2   23.10    9.10
  -3  -2   2   16.40    9.40
  -3  -2   2   15.40    7.30
   3   2   2   18.00    9.50
  -3  -2   2   30.30    8.50
  -3   2  -2   11.40    7.80
   3   2   2   31.60    8.70
  -3   2  -2   21.70    5.10
  -3   2  -2   18.20    7.50
   3   2   2   25.50    7.50
   3   2  -2   24.20    7.30
   3   2  -2   23.30    7.60
  -3  -2  -2   18.30    8.40
   3  -2   2   20.50    8.30
  -3   2   2   19.40    8.30
   3  -2   2   25.50    6.30
  -3  -2  -2    1.30    8.80
  -3  -2  -2   17.80    7.80
  -3  -2  -2   17.20   10.00
  -3  -2  -2   28.40    9.60
  -3   2   2   24.40    7.40
   3  -2   2   27.20    7.20
   3   2  -2   23.70    8.50
   3  -2   2   17.20    9.00
   3  -2   2   23.70    7.20
   3   2  -2   23.10    9.50
  -3   2   2   14.00    7.30
  -3   2   2   19.90    9.70
   3  -3  -2    6.20   10.30
   3   3   2   11.30    9.50
   3   3   2   19.30   10.30
  -3   3  -2   10.70   10.00
   3  -3  -2   -1.40    9.00
  -3  -3   2   -5.90    8.10
  -3  -3   2   -0.90    9.20
  -3  -3   2    4.30    8.90
   3  -3  -2   14.30   10.60
  -3  -3   2    5.60   10.40
  -3  -3   2   19.40    8.60
   3  -3  -2    8.80    4.60
   3   3   2   13.90    8.00
  -3   3  -2   10.90    8.30
  -3   3  -2   -0.10   10.50
   3  -3  -2    7.50    8.00
  -3   3  -2   15.10    8.10
   3   3  -2   20.20   10.60
  -3   3   2   10.60    9.20
   3   3  -2   12.90    8.10
  -3   3   2    9.50    9.70
  -3  -3  -2    6.00    8.10
  -3  -3  -2   -1.70   10.30
   3  -3   2    5.00    7.60
   3  -3   2    3.80    9.20
  -3   3   2    3.80    8.10
   3   3  -2   -0.50    8.70
   3  -3   2   11.80    6.20
   3  -3   2   13.10    9.90
  -3  -3  -2    9.50    8.30
  -3  -3  -2   -6.20    9.30
  -3  -3  -2    1.20    8.90
  -3   3   2    5.50    9.30
   3   3  -2    9.70    8.00
   3  -3   2    8.70    8.80
  -3   4  -2  410.06   21.20
   3   4   2  384.06   21.00
   3  -4  -2  404.26   14.40
   3  -4  -2  328.77   23.40
   3  -4  -2  397.26   20.60
  -3   4  -2  417.76   24.50
  -3  -4   2  414.96   21.70
   3   4   2  386.46   23.20
  -3  -4   2  413.16   25.30
  -3  -4   2  417.96   19.80
  -3   4  -2  397.56   21.40
  -3  -4   2  351.96   22.90
   3  -4  -2  397.86   14.20
   3   4   2  374.46   23.70
   3  -4  -2  409.96   21.00
  -3  -4   2  371.16   20.90
   3  -4  -2  423.36   22.40
   3   4   2  394.26   21.20
  -3   4  -2  384.36   22.20
  -3   4   2  397.36   22.80
  -3   4   2  387.36   23.70
  -3  -4  -2  376.16   23.90
  -3  -4  -2  399.86   18.80
   3   4  -2  374.76   20.70
  -3  -4  -2  394.46   24.60
   3   4  -2  378.56   23.00
   3  -4   2  388.96   15.60
  -3  -4  -2  422.56   21.50
  -3  -4  -2  390.06   21.40
   3   4  -2  379.96   23.80
  -3   4   2  393.36   22.60
   3  -4   2  389.66   21.20
   3  -4   2  370.66   21.70
   3   4  -2  383.56   21.00
   3  -4   2  378.06   25.00
  -3   4   2  404.46   22.50
   3  -4   2  422.96   21.10
   3  -5  -2   89.09   12.50
   3   5   2  104.89   13.50
  -3  -5   2   99.89   14.40
  -3  -5   2   81.79   13.50
   3  -5  -2   70.59   14.20
   3   5   2  119.69   14.70
   3   5   2  111.89   15.50
   3   5   2   88.79   12.90
  -3   5  -2   99.89   14.00
  -3  -5   2   76.69   13.20
   3  -5  -2   87.69   10.40
  -3   5  -2  101.79   13.30
  -3   5  -2  109.79   16.30
   3  -5  -2   87.09   12.60
  -3  -5   2   86.09   12.20
   3  -5  -2  102.89   10.40
  -3   5  -2   96.09   13.30
  -3  -5   2  119.59   14.00
   3  -5  -2   93.89   15.40
  -3   5   2  108.19   15.50
  -3   5   2  117.99   15.10
  -3  -5  -2  104.89   12.20
  -3  -5  -2  102.79   16.00
  -3   5   2   71.69   12.30
  -3   5   2  101.39   13.10
   3  -5   2   89.99   10.40
   3   5  -2   94.59   13.00
   3  -5   2   92.99   11.70
  -3  -5  -2  100.49   14.40
   3  -5   2   80.39   12.60
   3   5  -2   94.79   14.00
   3  -5   2   67.99   15.60
  -3  -5  -2   71.09   12.20
   3   5  -2   93.49   14.80
   3   5  -2   77.49   15.40
   3  -5   2  108.19   14.10
   3  -5   2   87.49   14.20
  -3  -6   2   31.90   11.10
  -3   6  -2   40.60   12.90
   3  -6  -2    9.40   11.20
  -3   6  -2   -0.60   11.40
   3   6   2    7.20   12.20
   3   6   2   29.40   13.90
  -3   6  -2   26.70   15.50
  -3  -6   2   -4.00   10.70
  -3  -6   2   28.00   12.20
  -3   6  -2    8.60   12.80
   3  -6  -2   21.90   13.80
   3  -6  -2   14.40   15.60
  -3  -6   2   26.50   13.60
   3   6   2   39.70   15.30
   3  -6  -2   41.20   14.10
  -3  -6   2   30.00   14.10
   3   6   2   21.40   13.50
   3  -6  -2   26.50    7.90
  -3  -6   2   23.30   16.50
   3  -6  -2    8.00    6.90
  -3   6   2   14.70   14.00
   3  -6   2   46.80   14.60
   3  -6   2   -9.30   12.10
   3  -6   2   33.70    7.70
  -3  -6  -2   17.40   10.70
   3  -6   2   -6.10   15.40
  -3  -6  -2    6.80   11.50
   3   6  -2   12.80   12.50
  -3  -6  -2    1.80   10.20
  -3  -6  -2   26.90   12.10
  -3  -6  -2   11.50   15.40
  -3  -6  -2   -5.20   12.70
   3   6  -2   15.30   11.30
   3   6  -2    7.50   13.10
  -3   6   2   26.50   12.10
   3   6  -2   36.50   14.60
   3  -6   2   21.70    9.00
  -3  -7   2  119.09   15.30
   3   7   2  147.99   19.50
  -3   7  -2   88.49   18.00
   3  -7  -2   83.79   19.90
  -3  -7   2  103.99   16.80
  -3   7  -2  109.59   18.90
   3   7   2   97.09   17.30
  -3   7  -2  112.59   18.30
  -3  -7   2   75.19   20.60
  -3  -7   2  121.49   17.60
   3  -7  -2   98.89   16.30
   3   7   2  104.49   16.80
  -3  -7   2   74.39   17.90
   3  -7  -2  115.49   17.90
   3   7   2  103.59   19.60
   3  -7  -2   90.79   19.90
  -3  -7   2  125.09   14.80
   3  -7  -2  115.19   13.20
  -3   7  -2   83.49   18.90
   3  -7  -2  115.09   12.90
   3  -7   2   70.49   19.60
   3   7  -2   78.39   18.50
   3  -7   2   90.29   11.40
   3  -7   2  115.89   13.20
  -3  -7  -2  100.09   16.60
   3   7  -2   92.89   16.50
  -3  -7  -2   77.99   20.10
  -3   7   2  103.89   17.20
  -3  -7  -2   96.49   13.90
  -3  -7  -2   77.49   16.20
  -3   7   2  101.39   19.00
   3  -7   2   84.99   17.70
   3   7  -2   63.09   17.00
  -3   7   2  121.99   17.40
  -3   7   2  109.09   18.60
   3   7  -2   70.59   17.90
   3  -7   2   96.19   17.30
  -3  -7  -2   83.19   13.40
  -3  -8   2    9.30   13.50
  -3  -8   2   10.10   16.30
   3  -8  -2   10.60   13.60
   3  -8  -2    7.50   16.20
   3  -8  -2   -0.40   21.60
   3   8   2   15.20   17.40
   3   8   2    2.80   17.10
   3   8   2  -17.20   13.00
  -3  -8   2   24.80   16.30
  -3   8  -2   -9.30   16.10
  -3   8  -2   10.60   18.00
  -3  -8   2   27.70   12.90
   3   8   2   12.80   14.60
  -3   8  -2   31.60   17.10
  -3  -8   2   21.10   14.70
  -3  -8   2   15.30   20.30
   3  -8  -2    8.70   16.40
  -3  -8  -2   22.90   16.60
  -3   8   2   14.70   14.80
   3   8  -2   25.10   18.90
   3   8  -2   24.60   16.50
  -3   8   2   32.70   18.00
  -3   8   2   14.40   17.10
  -3  -8  -2   42.00   12.60
   3  -8   2    4.60   19.00
   3   8  -2   52.99   16.00
   3  -8   2   18.90   16.70
  -3  -8  -2   16.50   11.90
   3  -8   2   16.60   14.50
  -3  -8  -2   14.40   17.80
  -3  -8  -2   26.60   15.60
   3  -8   2   14.60   13.90
  -3  -8  -2   19.70   19.80
   3   8  -2   31.40   17.90
  -3   8   2   13.80   17.50
  -3   9  -2   26.90   17.00
   3  -9  -2   29.40   17.90
   3   9   2   40.10   17.00
  -3  -9   2   28.80   21.30
   3   9   2   24.30   19.10
   3   9   2   45.90   19.30
  -3   9  -2   -9.50   17.90
   3  -9  -2   27.00   21.80
  -3  -9   2  -16.70   17.50
  -3   9  -2   37.50   18.80
   3  -9  -2   24.60   18.20
  -3  -9  -2   10.30   16.80
   3  -9   2    7.30   16.60
   3  -9   2   34.70   18.10
   3   9  -2   69.59   19.80
   3  -9   2   28.40   21.10
  -3   9   2   67.69   19.90
  -3  -9  -2    7.30   21.20
  -3   9   2   23.50   17.20
   3   9  -2   42.40   19.60
  -3   9   2   11.20   18.60
   3   9  -2   15.70   19.20
  -4   0   2   87.09    5.30
   4   0   2  108.49    6.80
   4   0  -2  103.49    4.50
   4   0   2   74.49    9.00
  -4   0  -2   75.39    6.80
   4   0   2  109.99    5.80
  -4   0  -2   87.29    6.50
  -4   0  -2   80.09    8.20
   4   0  -2   98.59    4.20
   4   0  -2  106.59    8.10
  -4   0   2   93.79    5.20
  -4   0   2   79.09    8.70
  -4   0   2   94.99    7.10
  -4   0  -2   97.59    6.80
   4   0   2  108.09    5.50
  -4  -1   2 1050.79   26.60
  -4   1  -2  981.80   25.20
   4   1   2 1042.10   27.90
   4   1   2  891.11   28.40
   4  -1  -2  949.01   26.10
   4  -1  -2 1003.20   28.90
  -4   1  -2 1023.90   25.60
   4  -1  -2 1059.89   25.80
   4  -1  -2 1060.49   24.20
   4   1   2 1045.40   28.30
   4   1   2  908.81   28.10
  -4   1  -2 1074.49   26.50
  -4   1  -2 1023.10   26.40
  -4   1  -2  887.21   30.60
  -4  -1   2 1036.70   26.30
  -4  -1   2 1043.30   28.00
  -4  -1   2  984.30   28.50
   4  -1  -2  995.90   26.70
  -4  -1   2 1044.80   27.90
   4  -1   2 1009.10   25.10
  -4   1   2 1002.10   26.30
  -4  -1  -2 1039.20   28.90
   4  -1   2  968.00   26.40
  -4  -1  -2 1010.30   26.80
  -4   1   2  999.20   24.40
   4  -1   2 1014.30   29.40
  -4   1   2 1008.80   25.90
   4   1  -2 1018.20   28.30
  -4   1   2 1029.60   29.20
  -4  -1  -2  949.60   30.40
   4  -1   2  986.90   25.50
  -4   1   2  965.30   25.90
   4   1  -2 1006.90   28.60
  -4  -1  -2  997.50   27.70
  -4  -1  -2 1013.20   26.70
   4   1  -2 1001.90   26.30
   4   1  -2 1003.00   26.00
   4   2   2 1804.12   46.90
   4  -2  -2 1767.52   45.90
   4  -2  -2 1840.42   46.80
  -4  -2   2 1871.61   46.90
  -4   2  -2 1827.52   48.60
  -4   2  -2 1813.32   46.30
  -4  -2   2 1794.72   46.40
  -4  -2   2 1844.52   47.00
   4   2   2 1870.81   46.40
  -4  -2   2 1787.32   48.30
   4   2   2 1825.32   48.10
   4   2   2 1894.81   48.70
  -4   2  -2 1743.53   42.60
  -4   2  -2 1808.42   46.00
  -4   2  -2 1844.02   46.90
   4  -2  -2 1835.12   48.10
  -4  -2   2 1830.02   48.20
   4   2  -2 1846.02   46.70
   4  -2   2 1822.22   46.40
  -4   2   2 1836.82   46.80
  -4   2   2 1796.02   46.70
  -4   2   2 1831.42   46.60
  -4  -2  -2 1751.22   48.20
   4   2  -2 1599.14   45.70
   4  -2   2 1824.82   46.10
   4   2  -2 1850.81   48.20
   4  -2   2 1805.92   47.90
   4   2  -2 1844.52   48.60
  -4  -2  -2 1834.42   46.60
  -4   2   2 1734.33   47.90
   4  -2   2 1811.32   42.90
  -4  -2  -2 1757.72   48.00
  -4  -2  -2 1836.72   46.80
  -4  -2  -2 1783.72   46.50
  -4  -3   2   -5.30    7.70
   4  -3  -2   -6.70   10.10
   4  -3  -2    6.80   10.20
  -4  -3   2    6.10    8.90
  -4   3  -2    8.20   10.90
  -4   3  -2   11.00    8.70
   4   3   2   14.50    8.00
  -4   3  -2    5.10    7.90
  -4  -3   2   10.90   11.30
  -4   3  -2    4.70    5.00
  -4   3  -2   15.20    9.40
   4  -3  -2    2.80    7.70
   4  -3  -2    2.30    8.80
  -4  -3   2   10.60    8.60
  -4  -3   2    0.90    7.70
   4   3   2   -4.10    8.90
   4   3   2   11.50    9.10
   4   3   2    1.60    8.90
   4   3  -2   -8.80    7.70
   4   3  -2   -5.50    9.80
  -4   3   2    1.90    7.60
  -4   3   2    5.80   10.40
  -4   3   2   10.60   10.10
   4   3  -2   10.20    7.90
  -4  -3  -2   -4.70   10.30
   4  -3   2    0.40    9.40
   4  -3   2   10.20    6.10
   4  -3   2   -4.90    8.40
  -4  -3  -2    3.40    8.10
  -4   3   2    8.40    7.90
  -4  -3  -2    3.20   10.70
  -4  -3  -2    8.80    8.20
   4   3  -2    4.80   10.50
   4  -3   2   10.80    7.90
  -4  -3  -2   -0.50    7.80
   4  -3   2  -12.30   10.40
   4   4   2   -2.70    9.20
  -4   4  -2   13.50   11.20
  -4   4  -2    4.40    9.00
   4  -4  -2   -1.70    4.60
  -4   4  -2   -7.20    8.60
   4   4   2    2.30    8.60
   4  -4  -2   -3.00   11.20
  -4  -4   2    7.30    9.30
   4  -4  -2   -0.30    4.70
  -4  -4   2    3.70   12.50
   4  -4  -2    2.10    9.70
  -4  -4   2   -9.90    8.50
   4   4   2    9.00   10.30
   4  -4  -2    8.80   11.20
   4   4   2    0.40   11.20
  -4  -4   2   12.50    8.80
   4  -4  -2    1.70    9.90
  -4   4  -2   11.60   12.00
  -4  -4   2   -4.30   10.50
   4   4  -2   -3.30   10.60
  -4  -4  -2    1.40    8.70
  -4  -4  -2   -4.40    8.50
   4   4  -2    4.40   11.50
  -4  -4  -2    6.70    9.90
   4  -4   2    1.20    8.60
   4  -4   2    5.00    6.40
   4   4  -2    3.40    8.70
   4  -4   2    1.30    9.80
  -4   4   2    4.70   10.80
  -4  -4  -2    5.40   11.90
  -4   4   2  -10.80   11.00
   4  -4   2    4.00   12.50
   4  -4   2    9.70    9.00
  -4   4   2    6.60   12.30
  -4  -4  -2    6.20    9.20
   4   4  -2   -3.30    8.60
   4   5   2    9.10   12.40
  -4   5  -2    4.40    9.40
   4  -5  -2   -9.70   11.70
   4   5   2   11.50   10.00
   4  -5  -2   -4.10    9.10
   4   5   2    1.20   10.70
  -4  -5   2   -2.70   10.50
  -4   5  -2  -11.70   12.40
  -4   5  -2   -2.70   10.70
   4   5   2  -24.10   11.00
   4  -5  -2   -5.40    9.00
   4  -5  -2   -3.90    5.50
  -4  -5   2    1.90   10.10
  -4  -5   2    5.80    9.70
  -4  -5   2    7.40   12.30
  -4   5  -2  -15.50    8.90
   4  -5  -2   13.20   13.20
  -4  -5   2   -7.80   13.20
  -4  -5  -2   11.30    9.90
   4   5  -2    1.80   12.40
  -4  -5  -2    9.80   12.40
  -4   5   2   -0.40   12.10
  -4   5   2    7.90   11.90
   4  -5   2   -0.50   10.50
   4  -5   2    1.30    5.90
  -4   5   2    2.90    9.50
  -4  -5  -2   -5.80   10.60
   4   5  -2    1.50    9.70
  -4  -5  -2    9.00   11.80
   4  -5   2    1.50    7.00
  -4  -5  -2   18.70    9.50
   4  -5   2   -9.60   10.70
   4  -5   2    2.70   13.20
   4   5  -2  -12.50   10.00
   4   5  -2   -7.40   10.70
  -4   5   2    6.40    9.50
   4  -5   2   -7.70    9.10
   4   6   2   16.80   14.40
  -4  -6   2   47.60   11.30
  -4   6  -2   50.29   13.10
  -4  -6   2   55.39   14.30
   4  -6  -2   56.49   16.90
  -4  -6   2   45.10   12.70
   4  -6  -2   62.39   13.40
  -4   6  -2   52.49   16.50
  -4  -6   2   40.30   12.70
   4   6   2   53.29   13.40
   4   6   2   27.20   15.20
  -4   6  -2   49.90   14.10
   4  -6  -2   64.09   15.30
  -4  -6   2   41.20   14.80
  -4   6  -2   36.40   12.70
  -4  -6   2   35.00   16.50
   4   6   2   53.59   13.20
   4  -6  -2   47.60   14.30
   4  -6  -2   36.60    7.40
   4  -6  -2   32.90    7.10
   4   6  -2   22.60   14.60
  -4   6   2   26.70   13.80
  -4  -6  -2   41.50   17.10
   4  -6   2   50.79   13.00
  -4  -6  -2   49.90   11.50
  -4   6   2   10.30   13.60
   4  -6   2   44.10   14.10
   4   6  -2   60.49   15.40
   4   6  -2   50.99   13.50
   4   6  -2   45.50   12.80
   4  -6   2   43.40    7.80
   4  -6   2   56.29    9.70
  -4  -6  -2   40.60   11.90
  -4  -6  -2   35.30   12.50
  -4   6   2   25.40   12.10
   4  -6   2   61.09   17.40
  -4  -6  -2   35.60   14.60
  -4  -6  -2   53.79   15.00
  -4  -7   2   54.49   15.30
  -4  -7   2   72.79   15.80
  -4   7  -2   49.00   17.70
  -4   7  -2   58.59   16.70
  -4  -7   2   66.99   16.00
   4  -7  -2   77.79   19.70
   4  -7  -2   84.79   17.40
   4   7   2   74.09   18.60
  -4  -7   2   66.29   14.00
   4  -7  -2   63.79   16.50
  -4  -7   2   83.89   14.20
   4   7   2   38.60   14.60
   4   7   2   47.70   17.00
  -4   7  -2   80.39   15.80
   4   7   2   67.29   16.10
  -4   7  -2   62.09   15.30
   4  -7  -2   66.09   14.70
  -4  -7   2   45.60   19.80
   4  -7  -2   60.39    8.20
   4  -7   2   78.79   15.80
  -4  -7  -2   86.29   16.60
  -4  -7  -2   43.90   19.20
   4  -7   2   78.39   20.30
   4   7  -2   79.29   25.60
   4   7  -2   50.69   17.30
   4   7  -2  106.89   20.50
  -4  -7  -2   82.29   14.00
   4  -7   2   80.39   15.60
  -4   7   2   43.10   16.10
  -4  -7  -2   93.29   16.60
  -4  -7  -2   65.89   14.00
  -4   7   2   57.69   17.20
  -4   7   2   83.19   19.80
  -4   7   2   66.49   15.90
   4  -7   2   72.29   10.60
   4  -7   2   67.69    9.00
   4  -7   2   64.79   17.50
  -4  -8   2   -3.10   14.90
   4   8   2    7.30   15.70
   4  -8  -2    4.40   16.40
  -4  -8   2  -23.40   15.40
  -4  -8   2   -9.40   19.20
  -4   8  -2    7.20   16.30
   4  -8  -2   11.40   15.80
  -4  -8   2    2.80   14.30
   4   8   2   -6.30   16.70
  -4  -8   2  -10.50   12.90
  -4   8  -2   -0.70   14.50
   4   8   2    9.30   13.80
  -4  -8   2   -0.50   12.80
   4  -8  -2  -31.90   18.10
   4   8   2    7.10   14.70
   4  -8   2  -23.20   19.00
   4  -8   2   30.40   20.20
  -4  -8  -2  -17.50   11.50
   4  -8   2   -8.60   15.40
   4   8  -2   -1.90   17.30
  -4   8   2    7.80   17.00
   4  -8   2   11.50   15.70
  -4   8   2   28.20   19.80
  -4   8   2   -5.90   13.80
  -4   8   2   21.60   14.60
   4   8  -2    1.60   16.70
  -4  -8  -2   18.10   19.80
   4   8  -2    9.30   13.60
  -4  -8  -2  -18.10   13.40
  -4  -8  -2  -15.50   15.00
  -4  -8  -2  -18.80   13.30
   4   8  -2   20.30   14.30
  -4   9  -2   26.80   16.90
   4  -9  -2  -18.60   19.70
   4  -9  -2  -16.10   16.00
  -4   9  -2   15.50   18.70
  -4  -9   2   33.90   18.30
   4   9   2  -12.50   17.80
  -4  -9   2   14.90   21.30
   4   9   2    6.70   17.90
  -4   9  -2   65.39   21.30
   4   9   2    7.60   15.50
  -4   9   2   -8.10   17.20
   4  -9   2    9.90   16.30
  -4  -9  -2   -1.10   20.80
   4   9  -2    8.10   17.70
   4   9  -2   23.50   18.90
   4  -9   2  -18.80   19.20
  -4   9   2   17.40   16.20
  -4  -9  -2  -23.30   18.00
  -4   9   2  -21.00   17.00
   4  -9   2   -1.20   14.50
   4   9  -2   29.10   18.40
  -5   0  -2 3682.03   81.89
  -5   0   2 3638.44   80.79
   5   0   2 3632.94   82.29
  -5   0  -2 3498.15   83.39
  -5   0   2 3526.45   83.29
  -5   0  -2 3759.92   81.79
   5   0   2 3682.63   81.39
   5   0   2 3636.44   83.49
   5   0   2 3358.06   82.09
  -5   0  -2 3549.45   82.19
  -5   0   2 3630.04   80.69
  -5   1  -2   11.60    5.90
  -5   1  -2   16.50    5.50
   5   1   2   23.50    7.70
   5   1   2   17.30    5.20
  -5   1  -2    9.80    8.70
  -5   1  -2   18.90    6.20
  -5  -1   2   13.70    5.10
   5   1   2    4.30    7.80
   5  -1  -2   -2.00    7.30
   5  -1  -2   20.20    4.80
  -5   1  -2   16.50    5.50
  -5  -1   2    9.90    8.60
   5  -1  -2   30.90    8.60
  -5  -1   2   17.30    5.80
   5  -1  -2   15.70    4.60
  -5  -1   2   20.60    8.50
   5   1   2   26.90    8.50
  -5  -1   2   26.30    8.70
   5  -1  -2    7.00    4.50
   5   1  -2   21.90    8.70
  -5  -1  -2   14.60    5.90
   5   1  -2   10.60    5.20
   5   1  -2   15.60    8.50
  -5  -1  -2   11.70    6.60
  -5   1   2   15.30    5.10
  -5   1   2   11.10    5.40
   5   1  -2   16.70    4.90
  -5  -1  -2    5.20    6.80
   5  -1   2   17.10    5.30
  -5  -1  -2   10.10    7.30
   5  -1   2   14.30    5.60
   5  -1   2    8.40    4.70
   5  -1   2    6.40    9.00
  -5   1   2   12.60    7.20
  -5   1   2   23.30    9.30
  -5  -1  -2   10.80    8.40
  -5   1   2    9.40    4.80
   5  -2  -2  290.97   14.70
  -5   2  -2  291.47   14.70
   5   2   2  301.67   17.00
   5  -2  -2  296.97   17.30
  -5  -2   2  308.07   17.20
  -5   2  -2  285.07   15.30
   5  -2  -2  316.07   18.30
  -5   2  -2  286.47   18.60
  -5   2  -2  302.97   11.60
   5   2   2  294.37   18.00
  -5  -2   2  313.27   15.80
  -5  -2   2  296.47   18.30
  -5  -2   2  292.37   18.20
  -5  -2   2  293.17   14.80
   5   2   2  304.17   14.80
  -5   2  -2  283.87   15.70
   5   2  -2  310.67   16.60
   5   2  -2  318.07   19.00
  -5   2   2  331.17   15.50
  -5   2   2  294.17   18.40
   5   2  -2  299.07   15.40
   5  -2   2  312.17   10.80
  -5   2   2  277.17   14.40
  -5  -2  -2  275.57   16.40
  -5  -2  -2  298.47   16.10
  -5  -2  -2  342.17   18.70
   5  -2   2  299.57   19.40
  -5  -2  -2  288.67   16.60
  -5  -2  -2  313.17   18.30
   5  -2   2  316.07   15.50
  -5   2   2  292.17   15.80
   5  -2   2  314.67   14.10
   5  -3  -2    8.20    9.90
   5   3   2   -0.40    9.00
  -5  -3   2   17.40   11.10
   5   3   2   22.70   10.60
  -5  -3   2   18.40   10.70
  -5   3  -2    0.40    9.30
   5  -3  -2   19.60    8.90
   5   3   2   11.50    9.00
  -5   3  -2    4.90    4.60
   5  -3  -2    6.70   10.10
  -5   3  -2    9.90   10.00
  -5  -3   2   16.40    9.10
  -5  -3   2    3.70    7.60
  -5   3  -2   12.60    8.10
  -5   3  -2   14.50    8.00
  -5  -3   2   -0.30    8.80
   5   3   2   10.60    9.40
  -5  -3  -2    8.40   10.80
   5   3  -2   10.90    8.90
   5   3  -2    3.30    9.20
   5  -3   2   22.00    9.10
  -5   3   2    3.20   10.30
   5  -3   2   12.00    5.90
  -5  -3  -2   10.20    8.30
  -5  -3  -2   24.60   11.00
  -5   3   2   14.10    8.70
  -5   3   2   12.40    8.70
  -5   3   2   19.70    9.70
   5   3  -2   11.70   11.00
  -5  -3  -2   19.50    8.30
   5  -3   2   16.10   11.40
   5   3  -2   16.50    8.90
  -5  -3  -2    3.00    8.20
   5  -3   2   13.10    8.70
  -5  -4   2   49.90   13.10
  -5  -4   2   68.69   13.10
  -5  -4   2   80.89   13.70
  -5  -4   2   53.19   17.50
   5  -4  -2   85.89   13.60
   5   4   2   63.99   11.70
  -5  -4   2   53.59   10.60
  -5   4  -2   62.79   11.00
   5   4   2   61.49   11.60
  -5   4  -2   74.79   13.60
   5  -4  -2   67.09   13.00
   5  -4  -2   86.99   10.90
   5   4   2   82.69   11.40
  -5   4  -2   67.09   11.10
  -5   4  -2   70.09   11.70
   5  -4  -2   68.19   11.50
   5   4   2   58.39   12.00
   5  -4   2   65.69   11.70
  -5  -4  -2   69.29   11.20
  -5  -4  -2   54.59   11.50
  -5   4   2   69.49   13.80
  -5  -4  -2   58.29   10.80
   5  -4   2   63.29   13.70
  -5  -4  -2   65.09   11.30
   5   4  -2   74.49   13.10
   5  -4   2   86.09   12.00
   5  -4   2   72.09   11.70
  -5   4   2   50.39   11.40
   5  -4   2   58.19    7.30
  -5  -4  -2   84.49   14.00
   5   4  -2   66.79   12.80
  -5   4   2   58.09   12.50
   5   4  -2   59.99   10.40
  -5   4   2   71.19   10.90
   5   4  -2   76.79   12.10
   5  -5  -2    2.70    9.20
   5  -5  -2    4.10    9.50
   5   5   2  -13.30    9.10
   5  -5  -2   -2.30   12.20
  -5  -5   2   -1.10   10.40
  -5   5  -2    1.70    9.20
  -5   5  -2   -1.70    9.30
  -5  -5   2   -2.20    9.90
  -5  -5   2    9.80   11.90
  -5  -5   2   10.60   10.40
   5  -5  -2    2.90   14.10
  -5   5  -2   -2.40   10.70
   5   5   2   23.70   11.60
   5   5   2    3.40   12.10
  -5   5  -2   22.60   13.90
  -5  -5   2   15.10   10.20
   5   5   2   32.60   13.20
   5  -5   2    9.20   11.00
   5  -5   2    9.20   13.70
  -5  -5  -2   -0.60    9.50
  -5   5   2   -1.40   13.00
   5   5  -2    3.60    9.80
   5   5  -2    4.60   12.40
   5   5  -2  -11.20   11.80
  -5  -5  -2    6.00    9.80
   5  -5   2   -4.00    9.30
  -5  -5  -2   -2.50   10.50
  -5   5   2    0.00   12.10
  -5   5   2  -10.10    9.00
   5  -5   2   -1.90    6.70
  -5  -5  -2   -4.90    8.40
   5   5  -2   -0.50   10.60
   5  -5   2   -8.90   10.70
  -5   5   2    3.90    9.60
  -5  -5  -2    3.80   13.40
  -5   6  -2   -3.10   14.90
  -5  -6   2   15.50   13.70
  -5  -6   2   12.00   11.60
   5   6   2   32.90   15.20
  -5   6  -2   -6.30   12.70
   5   6   2  -11.00   13.40
   5  -6  -2   -5.10   12.20
  -5  -6   2   -2.00   13.10
   5  -6  -2    3.00   11.10
   5   6   2    1.70   11.50
  -5  -6   2   16.70   11.30
  -5   6  -2   -1.00   12.30
  -5  -6   2    6.20   11.70
   5  -6  -2   -1.70   13.50
   5   6   2    5.80   11.30
  -5   6  -2   11.10   11.60
  -5  -6   2   12.50   11.30
   5  -6  -2  -23.30   14.40
   5   6  -2   11.00   11.40
   5  -6   2   -8.10    6.10
  -5  -6  -2   21.00   12.00
   5  -6   2   -6.10    7.50
   5  -6   2   -8.50   15.40
  -5  -6  -2  -20.90   12.40
  -5   6   2  -11.80   12.90
  -5   6   2   14.00   11.60
  -5   6   2   -2.50   11.00
   5  -6   2  -10.90   10.70
   5   6  -2   14.40   14.40
  -5  -6  -2    0.20   13.10
  -5  -6  -2   15.80   11.70
   5  -6   2    8.00   12.90
   5   6  -2   -8.10   11.20
   5   6  -2    1.40   13.30
  -5  -6  -2   20.00   11.10
  -5  -6  -2    4.60   10.50
  -5  -7   2   52.09   13.10
   5  -7  -2   54.79   16.10
  -5  -7   2   52.19   14.70
  -5  -7   2   22.70   13.90
  -5   7  -2   -0.40   16.60
   5  -7  -2   38.20   13.40
  -5   7  -2   38.80   17.30
  -5  -7   2   54.09   19.80
   5  -7  -2   13.00   18.00
  -5  -7   2   46.90   15.00
  -5   7  -2   35.70   14.20
   5  -7  -2   40.80   15.60
   5   7   2   14.40   16.40
   5   7   2   32.30   17.30
   5   7   2   25.50   17.10
  -5   7  -2   39.20   14.20
   5   7   2   37.10   13.90
   5  -7   2   41.50   15.40
   5   7  -2   33.20   13.70
  -5  -7  -2   11.50   17.90
   5   7  -2   13.30   13.40
  -5   7   2   30.00   13.90
  -5  -7  -2   43.50   14.60
   5  -7   2   44.90   14.20
   5   7  -2   27.00   16.60
  -5   7   2   45.10   17.40
  -5   7   2   33.20   14.20
  -5  -7  -2   21.80   13.40
  -5  -7  -2   45.40   13.80
   5  -7   2   32.30    9.10
  -5  -7  -2   14.70   13.30
   5  -7   2   49.99   16.00
   5  -7   2   21.70   18.00
  -5   7   2    9.70   16.00
   5  -8  -2   30.50   20.60
   5  -8  -2   -4.40   13.50
  -5  -8   2    5.40   13.60
  -5  -8   2    5.20   15.80
  -5  -8   2    9.40   15.30
  -5   8  -2   17.70   15.00
  -5  -8   2    3.40   19.70
  -5  -8   2   30.10   17.90
   5   8   2  -17.40   16.10
  -5  -8   2    0.60   16.40
   5   8   2   -8.70   12.80
   5   8   2  -12.40   16.30
   5  -8  -2   -1.20   15.90
  -5   8  -2   32.30   15.30
   5   8   2   11.00   16.40
  -5   8  -2   -5.30   17.00
  -5  -8  -2   -1.70   16.70
   5   8  -2    0.90   16.50
   5  -8   2   20.30   19.50
  -5  -8  -2   -1.50   13.60
  -5  -8  -2    8.90   20.30
  -5   8   2   39.80   20.00
  -5  -8  -2   16.40   12.30
   5   8  -2   19.90   17.20
  -5  -8  -2    5.60   15.60
  -5   8   2   25.80   17.20
   5  -8   2    5.60   15.80
  -5   8   2   -5.40   16.50
  -5  -8  -2   20.90   17.30
  -5   8   2  -12.30   13.50
   5   8  -2   14.20   16.20
   5  -8   2   10.10   19.10
   5   8  -2   21.30   15.90
   5   9   2   -3.40   14.60
  -5  -9   2   19.20   18.20
   5  -9  -2   -1.50   17.00
   5   9   2    2.60   17.80
   5  -9  -2   30.10   22.00
  -5  -9   2   -1.10   20.60
   5  -9  -2   12.60   15.10
   5   9   2   -0.70   17.90
  -5   9  -2   -8.00   18.50
  -5   9  -2   39.80   18.40
   5  -9   2   24.00   15.40
  -5  -9  -2   -7.40   20.60
  -5   9   2   35.90   18.40
   5   9  -2    6.60   18.00
   5  -9   2    0.60   20.10
  -5   9   2   13.90   19.90
   5  -9   2    3.10   15.80
   5   9  -2   -4.30   17.60
   5   9  -2    3.60   17.20
   6   0   2  109.19    6.10
  -6   0  -2  134.39    7.50
  -6   0   2  123.29    5.40
   6   0   2  114.99    6.00
  -6   0  -2   95.59    9.70
   6   0   2  118.39   11.50
   6   0   2  110.09    9.80
  -6   0   2  113.49    5.20
  -6   0   2   98.19   11.00
  -6   0  -2  109.09    7.80
  -6   1  -2  170.78   10.90
   6   1   2  151.58   14.40
  -6   1  -2  150.68   10.00
   6  -1  -2  141.69    8.30
  -6   1  -2  167.88   10.20
  -6  -1   2  137.59   14.60
   6  -1  -2  135.19   15.10
   6   1   2  152.98   14.10
   6   1   2  166.68    9.80
  -6  -1   2  151.88   14.80
   6   1   2  148.09    9.90
  -6  -1   2  166.28   13.20
  -6   1  -2  148.19    9.90
   6  -1  -2  150.78   12.50
  -6  -1   2  144.19    9.90
  -6   1  -2  153.28   15.20
   6   1   2  156.78   12.90
   6  -1  -2  141.29    8.50
  -6  -1   2  155.98    9.90
  -6  -1  -2  161.48   15.20
  -6  -1  -2  153.28   10.00
   6  -1   2  137.69   15.80
  -6   1   2  148.49   15.10
   6   1  -2  154.38    8.80
  -6  -1  -2  151.48   13.60
  -6   1   2  151.88    9.00
  -6   1   2  151.08    9.10
   6   1  -2  141.09   13.10
   6   1  -2  168.08    9.40
   6  -1   2  156.48    9.20
   6   1  -2  169.98   15.20
  -6  -1  -2  158.38   14.00
   6  -1   2  161.18    9.90
  -6   1   2  148.19    9.50
  -6  -1  -2  139.29   10.90
   6  -1   2  166.88    9.00
   6  -1   2  129.19   11.00
   6  -2  -2  797.42   25.80
   6   2   2  823.02   27.60
  -6   2  -2  811.42   25.10
   6  -2  -2  771.82   27.30
  -6   2  -2  771.92   24.70
   6  -2  -2  781.02   23.90
  -6   2  -2  765.92   24.80
  -6   2  -2  731.23   21.30
  -6  -2   2  790.22   24.40
  -6   2  -2  774.02   27.80
  -6  -2   2  803.12   26.90
  -6  -2   2  783.92   27.30
   6   2   2  809.12   25.20
  -6  -2   2  772.22   27.60
   6   2   2  835.72   28.00
   6  -2  -2  808.42   24.10
  -6  -2   2  808.52   24.90
  -6  -2  -2  775.52   27.50
   6   2  -2  821.92   27.10
  -6  -2  -2  823.62   25.60
  -6  -2  -2  803.42   26.50
  -6   2   2  831.52   24.70
   6  -2   2  800.22   24.80
  -6   2   2  804.82   24.50
  -6  -2  -2  779.32   25.10
   6  -2   2  758.52   28.20
   6  -2   2  788.92   24.80
  -6  -2  -2  793.52   27.60
   6   2  -2  807.92   27.50
   6   2  -2  780.92   24.50
  -6   2   2  712.73   27.10
  -6   2   2  805.92   26.10
   6  -2   2  797.72   20.30
   6  -2   2  709.23   24.40
  -6  -3   2  253.37   19.70
  -6   3  -2  249.28   20.30
   6   3   2  270.27   16.20
  -6   3  -2  272.77   17.20
   6   3   2  310.87   17.20
   6  -3  -2  276.07   19.20
  -6   3  -2  251.97   17.40
  -6   3  -2  242.58   17.10
   6  -3  -2  259.07   18.70
   6   3   2  250.17   19.40
  -6  -3   2  285.67   16.30
   6   3   2  209.58   19.90
  -6  -3   2  257.97   17.80
  -6  -3   2  265.57   16.30
   6  -3  -2  267.37   16.40
  -6   3   2  247.08   16.60
   6  -3   2  269.47   16.80
   6   3  -2  237.78   19.30
  -6   3   2  243.58   18.80
  -6  -3  -2  256.87   18.20
  -6   3   2  252.97   19.00
   6   3  -2  240.58   19.60
   6  -3   2  264.77   16.70
  -6  -3  -2  269.37   17.00
  -6  -3  -2  229.38   17.60
   6  -3   2  230.78   19.90
   6   3  -2  266.57   17.20
  -6   3   2  248.08   15.70
  -6  -3  -2  261.77   16.30
  -6   4  -2   33.90   12.80
  -6   4  -2   24.70    9.20
   6   4   2   32.00   11.00
  -6  -4   2   25.60   11.10
   6   4   2   37.10    9.50
   6  -4  -2   28.40    9.90
  -6   4  -2   37.20   11.70
  -6  -4   2   31.30    9.70
   6  -4  -2   44.90   12.10
   6   4   2   24.70   10.60
  -6  -4   2   33.20   13.50
  -6  -4   2   19.90    9.90
   6   4   2   50.79   12.60
  -6   4  -2   22.40    9.10
   6  -4  -2   43.90   10.30
   6  -4  -2   27.80   11.80
  -6   4   2   27.60   10.50
   6  -4   2   23.90   11.30
  -6   4   2   35.30    9.50
   6   4  -2   24.00   12.00
   6  -4   2   25.70   10.00
   6  -4   2   33.40   10.40
   6  -4   2   21.80    8.90
  -6   4   2   24.50   11.70
   6   4  -2   42.30   12.30
  -6  -4  -2   24.40   12.40
   6   4  -2   21.50    8.90
  -6  -4  -2   44.40   11.50
   6   4  -2   18.00    9.30
  -6   4   2   35.90   11.30
  -6  -4  -2   33.10   12.40
  -6  -4  -2   17.20   15.20
  -6  -4  -2   15.00    9.30
   6   5   2  122.09   16.00
   6   5   2  125.89   16.90
  -6   5  -2  104.09   16.20
  -6   5  -2  150.28   17.70
  -6  -5   2  115.79   15.00
   6   5   2  124.89   13.90
  -6  -5   2  142.89   17.10
  -6  -5   2  138.89   17.50
  -6   5  -2  110.19   14.50
  -6  -5   2  125.39   14.30
   6   5   2  157.38   17.60
   6  -5  -2  114.59   14.30
  -6  -5   2  157.18   20.10
  -6   5  -2  114.59   15.50
   6  -5  -2  132.19   16.60
  -6  -5   2  132.79   16.80
   6  -5  -2  118.79   15.80
  -6   5   2  102.49   16.20
   6   5  -2  100.69   14.50
  -6   5   2  127.89   14.30
   6  -5   2  103.39   16.80
   6   5  -2  139.69   15.40
   6  -5   2  124.79   16.90
  -6   5   2  162.48   20.90
  -6  -5  -2  148.29   17.50
   6   5  -2  147.79   17.30
  -6  -5  -2  109.19   14.50
  -6  -5  -2  129.49   17.10
  -6  -5  -2  124.19   14.40
   6  -5   2  116.09   13.60
  -6   5   2  109.59   13.50
   6   5  -2  121.19   14.50
  -6  -5  -2  138.49   15.90
   6  -5   2  121.19   14.70
  -6  -6   2  402.56   30.60
  -6  -6   2  422.36   24.20
  -6   6  -2  388.46   26.40
   6  -6  -2  395.66   26.80
   6   6   2  390.26   29.20
  -6  -6   2  396.46   26.70
  -6  -6   2  362.96   25.40
  -6  -6   2  390.66   26.20
  -6   6  -2  426.46   29.80
  -6   6  -2  403.66   27.90
  -6   6  -2  373.36   25.50
   6   6   2  369.76   28.50
   6  -6  -2  418.06   25.70
   6   6   2  403.76   26.00
   6  -6  -2  429.16   30.80
   6   6   2  405.76   27.90
  -6  -6   2  366.26   24.30
   6  -6  -2  417.46   28.40
  -6  -6  -2  436.86   24.50
   6   6  -2  398.26   25.60
   6   6  -2  355.06   26.90
  -6   6   2  397.56   25.40
  -6  -6  -2  433.36   27.20
  -6  -6  -2  376.06   23.40
   6   6  -2  405.16   25.90
   6  -6   2  403.16   25.50
  -6   6   2  406.76   28.60
  -6  -6  -2  378.16   25.80
   6   6  -2  375.96   28.60
   6  -6   2  364.06   30.70
  -6  -6  -2  459.25   31.60
   6  -6   2  414.96   27.20
  -6   6   2  319.97   26.70
  -6  -6  -2  445.56   28.50
   6  -7  -2   -4.50   14.10
  -6  -7   2    2.00   12.90
   6  -7  -2   15.20   17.30
   6   7   2  -20.80   13.30
   6   7   2   34.00   17.40
  -6  -7   2  -16.90   11.90
  -6  -7   2  -23.30   14.00
   6   7   2  -14.20   15.30
   6   7   2    4.80   13.30
   6  -7  -2  -17.40   14.40
  -6   7  -2  -36.20   15.40
  -6   7  -2    4.90   12.80
   6  -7  -2   -0.30   14.00
  -6   7  -2    4.80   14.50
  -6   7  -2   24.90   15.30
  -6  -7   2    5.30   13.30
   6   7  -2    1.20   15.30
  -6  -7  -2   -0.40   11.70
   6  -7   2   -4.90   13.90
  -6   7   2   15.40   15.90
  -6  -7  -2   25.30   13.60
   6  -7   2  -21.30   13.10
  -6  -7  -2   -2.00   12.10
  -6  -7  -2  -20.80   12.70
  -6   7   2   -8.60   13.90
  -6   7   2    1.80   15.40
   6  -7   2   -4.00   12.00
  -6  -7  -2  -14.30   17.80
   6   7  -2   14.80   12.60
   6  -7   2   11.90   17.20
  -6   7   2    2.20   14.90
   6   7  -2   11.90   15.30
   6   8   2    6.40   17.10
   6  -8  -2    3.60   19.40
  -6   8  -2    6.50   17.40
  -6  -8   2   -3.50   13.90
   6  -8  -2   30.50   14.60
   6   8   2   10.60   14.20
   6   8   2   13.70   17.40
  -6  -8   2   -2.00   12.90
   6  -8  -2   11.90   16.30
  -6  -8   2   10.30   13.90
  -6   8  -2  -26.40   12.70
   6   8   2    0.20   14.80
  -6  -8   2  -22.70   13.90
  -6  -8   2  -11.10   15.90
  -6  -8   2  -34.50   18.20
  -6   8  -2    3.10   14.30
  -6  -8  -2  -15.80   13.30
  -6  -8  -2   -4.70   12.00
  -6  -8  -2   20.70   19.90
   6   8  -2  -10.80   13.10
  -6  -8  -2  -31.50   12.50
  -6   8   2    1.40   16.40
   6   8  -2    0.10   15.50
  -6   8   2   -0.90   16.40
   6  -8   2   10.10   19.00
   6  -8   2   12.30   15.60
   6   8  -2    0.60   17.10
  -6   8   2   -6.80   18.70
  -6   8   2   -4.60   14.50
  -6  -8  -2   -4.00   13.60
   6  -9  -2   26.80   18.80
  -6  -9   2    5.20   18.90
  -6   9  -2  -17.20   14.90
   6  -9  -2   23.00   14.60
   6  -9  -2    6.60   20.80
  -6  -9   2   -7.10   20.80
   6   9   2  -30.70   15.80
  -6  -9   2  -32.20   18.40
  -6   9  -2  -14.10   16.00
  -6   9  -2   19.80   18.90
   6   9   2   16.10   19.10
   6   9   2    2.90   18.00
   6  -9   2   -2.90   16.40
   6   9  -2  -25.60   16.40
  -6   9   2    0.60   17.00
  -6   9   2    9.90   17.80
   6   9  -2  -13.10   14.10
  -6   9   2    1.40   15.40
  -6  -9  -2   27.10   21.30
   6  -9   2   14.60   20.90
  -6  -9  -2   10.50   26.80
   6  -9   2   45.10   16.90
   6   9  -2   22.60   18.70
  -7   0  -2  348.27   11.60
  -7   0  -2  299.07   15.60
  -7   0   2  322.67   15.00
  -7   0  -2  351.06   11.20
   7   0   2  341.47    9.70
  -7   0  -2  293.47   16.00
   7   0   2  333.07   16.40
   7   0   2  327.07    9.70
   7   1   2  625.24   19.00
   7   1   2  649.93   23.20
   7   1   2  664.23   23.60
   7  -1  -2  662.43   21.60
  -7   1  -2  640.94   20.10
   7   1   2  667.43   18.90
   7  -1  -2  628.54   17.30
   7  -1  -2  626.94   24.60
   7  -1  -2  626.64   17.20
  -7   1  -2  647.94   19.00
  -7  -1   2  673.23   22.40
  -7  -1   2  638.14   18.50
   7   1   2  639.44   22.70
  -7  -1   2  644.74   18.60
  -7   1  -2  627.34   19.40
  -7  -1   2  600.04   22.50
  -7  -1   2  625.14   23.50
  -7   1  -2  617.24   24.20
  -7   1  -2  629.54   18.70
   7  -1   2  660.93   19.40
  -7  -1  -2  636.04   19.40
  -7  -1  -2  639.84   23.00
  -7   1   2  572.84   23.40
   7   1  -2  655.73   22.00
  -7   1   2  639.84   18.30
  -7  -1  -2  678.03   22.90
  -7   1   2  606.84   24.40
   7   1  -2  638.84   22.80
   7  -1   2  624.04   20.30
   7   1  -2  645.14   17.80
   7   1  -2  641.54   17.90
  -7  -1  -2  606.94   22.10
   7  -1   2  640.04   18.40
  -7  -1  -2  669.83   19.40
  -7   1   2  651.43   19.20
  -7   1   2  643.84   18.30
   7  -1   2  620.34   24.40
   7  -1   2  644.04   18.00
  -7   2  -2  103.89    8.70
  -7  -2   2  100.59   13.60
   7  -2  -2   88.79   11.50
   7  -2  -2   82.39   10.00
   7   2   2  104.59   11.80
   7   2   2   85.89   10.60
  -7   2  -2   87.49   12.00
  -7  -2   2   91.99   11.30
   7   2   2   90.99   10.90
[truncated: 4,792,512 more chars]
