# Supplementary material for: The synthesis and structural properties of a chlorido­bis­{N-[(4-meth­oxy­phen­yl)imino]­pyrrolidine-1-carboxamide}­zinc(II) (aceto­nitrile)­trichlorido­zincate coordination complex
Source: Acta Crystallogr E Crystallogr Commun. 2024 Jan 1;80(Pt 1):14–7. doi: 10.1107/S2056989023010447 (PMC10833373; doi:10.1107/S2056989023010447)
Supplement: Supplementary file 2 [file e-80-00014-Isup2.hkl]

data_I                                                                          
_shelx_title ' ui_kw83_a.res in Pbca'                                           
_shelx_refln_list_code          4                                               
_shelx_F_calc_maximum      600.83                                               
_exptl_crystal_F_000      3184.00                                               
_reflns_d_resolution_high  0.7699                                               
                                                                                
loop_                                                                           
 _space_group_symop_operation_xyz                                               
 'x, y, z'                                                                      
 '-x+1/2, -y, z+1/2'                                                            
 '-x, y+1/2, -z+1/2'                                                            
 'x+1/2, -y+1/2, -z'                                                            
 '-x, -y, -z'                                                                   
 'x-1/2, y, -z-1/2'                                                             
 'x, -y-1/2, z-1/2'                                                             
 '-x-1/2, y-1/2, z'                                                             
                                                                                
_cell_length_a    28.4313                                                       
_cell_length_b     7.6516                                                       
_cell_length_c    29.5461                                                       
_cell_angle_alpha  90.000                                                       
_cell_angle_beta   90.000                                                       
_cell_angle_gamma  90.000                                                       
                                                                                
_shelx_F_squared_multiplier     1.000                                           
                                                                                
loop_                                                                           
 _refln_index_h                                                                 
 _refln_index_k                                                                 
 _refln_index_l                                                                 
 _refln_F_squared_calc                                                          
 _refln_F_squared_meas                                                          
 _refln_F_squared_sigma                                                         
 _refln_observed_status                                                         
   4   0   0      48357.29      51556.58      1251.06 o                         
   6   0   0      92086.28     101706.18      2403.84 o                         
   8   0   0     194051.22     180516.53      2962.59 o                         
  10   0   0      21157.90      21523.06       553.41 o                         
  12   0   0     360993.72     355537.72      7170.18 o                         
  14   0   0       1391.79       2738.61       230.19 o                         
  16   0   0       3671.68       5970.69       329.37 o                         
  18   0   0      48981.22      50337.74       786.39 o                         
  20   0   0       1015.34       1410.84       211.46 o                         
  22   0   0      21377.66      20927.10       521.07 o                         
  24   0   0        676.86        946.65       231.10 o                         
  26   0   0        198.44        909.31       199.84 o                         
  28   0   0        249.63        374.19       201.63 o                         
  30   0   0       1567.17       1545.25       293.10 o                         
  32   0   0      12890.37      12651.87       415.01 o                         
  34   0   0       7800.27       8487.13       478.43 o                         
  36   0   0        465.98       1815.66       474.86 o                         
   2   1   0     207795.89     200695.23      1438.09 o                         
   4   1   0      22890.31      22090.75       185.28 o                         
   6   1   0     326562.19     317643.00      2523.10 o                         
   8   1   0      29567.63      31317.20       219.24 o                         
  10   1   0     215259.44     203364.95      1254.45 o                         
  12   1   0        532.25        232.59        66.12 o                         
  14   1   0      50017.47      46632.04       394.48 o                         
  16   1   0      39224.49      40491.95       372.42 o                         
  18   1   0      21271.47      20580.69       248.96 o                         
  20   1   0        207.91        258.25        73.76 o                         
  22   1   0       6519.34       7495.43       190.74 o                         
  24   1   0       8419.76       8068.26       259.51 o                         
  26   1   0        172.02        213.38       148.39 o                         
  28   1   0       7715.73       7785.69       252.23 o                         
  30   1   0      14370.94      13028.49       317.28 o                         
  32   1   0        341.78        860.65       154.40 o                         
  34   1   0       7250.21       7210.16       331.32 o                         
  36   1   0        129.70        -10.79       262.55 o                         
   0   2   0     232548.89     219223.75      1912.23 o                         
   2   2   0      16440.15      15505.57       157.42 o                         
   4   2   0       6126.13       4660.05       134.37 o                         
   6   2   0       3085.80       2971.29        96.96 o                         
   8   2   0      64237.88      60413.59       376.29 o                         
  10   2   0      12322.71      12139.24       146.62 o                         
  12   2   0      55534.00      54191.17       352.16 o                         
  14   2   0       7807.08       7532.35       118.08 o                         
  16   2   0       7915.88       6867.80       133.63 o                         
  18   2   0        491.77        934.81       106.81 o                         
  20   2   0       9810.88      10106.71       194.38 o                         
  22   2   0        170.02        370.06        95.32 o                         
  24   2   0       1159.78       1451.77       111.81 o                         
  26   2   0       3301.00       3261.63       134.95 o                         
  28   2   0         16.23        321.00        97.84 o                         
  30   2   0        800.40        749.43       123.65 o                         
  32   2   0       7112.13       6832.35       258.17 o                         
  34   2   0        115.70       -335.44       335.44 o                         
  36   2   0       4805.98       4380.11       437.81 o                         
   2   3   0      10149.73       9153.99       138.90 o                         
   4   3   0      13648.89      14515.45       177.25 o                         
   6   3   0       1261.55        922.84        94.21 o                         
   8   3   0        644.36        483.57        88.93 o                         
  10   3   0       1765.99       1570.84        86.07 o                         
  12   3   0      11921.65      12190.19       171.31 o                         
  14   3   0       2612.90       2802.66        89.81 o                         
  16   3   0       4749.46       4965.39       115.13 o                         
  18   3   0        120.84         84.06        71.96 o                         
  20   3   0         82.97        366.18        82.97 o                         
  22   3   0        358.23        504.49       107.45 o                         
  24   3   0       1145.11       1439.20       121.99 o                         
  26   3   0       1287.31       1094.52       123.00 o                         
  28   3   0       8912.26       9223.51       212.05 o                         
  30   3   0        161.26        150.36       158.47 o                         
  32   3   0       5351.15       5873.91       273.64 o                         
  34   3   0        662.46        256.98       348.20 o                         
   0   4   0      39275.39      38647.03       396.61 o                         
   2   4   0         56.24          1.15        72.30 o                         
   4   4   0       2133.90       1636.00        94.34 o                         
   6   4   0        141.20        287.15        88.11 o                         
   8   4   0       1954.95       1866.51       104.15 o                         
  10   4   0       1270.41       1221.62        98.03 o                         
  12   4   0       1148.32        995.60        94.44 o                         
  14   4   0        712.67        894.23        94.00 o                         
  16   4   0       3079.61       2807.87       111.17 o                         
  18   4   0        787.96        648.17        97.04 o                         
  20   4   0        326.43        424.10        88.43 o                         
  22   4   0       2972.53       2746.20       113.51 o                         
  24   4   0       1861.62       1936.61       128.09 o                         
  26   4   0       2405.08       2263.62       157.65 o                         
  28   4   0         15.29         -8.73       161.63 o                         
  30   4   0       2682.63       2604.55       220.46 o                         
  32   4   0          0.43       -102.23       439.66 o                         
   2   5   0      75927.55      73636.09       471.41 o                         
   4   5   0       7559.43       7359.87       159.14 o                         
   6   5   0      39626.60      38791.16       329.11 o                         
   8   5   0       5876.76       6157.56       169.11 o                         
  10   5   0      35335.96      35826.96       341.84 o                         
  12   5   0       2285.52       2172.65       124.65 o                         
  14   5   0       3973.29       4051.01       133.85 o                         
  16   5   0        913.85       1078.73       122.23 o                         
  18   5   0       1129.87       1057.35       129.39 o                         
  20   5   0        178.34        328.47       147.97 o                         
  22   5   0       7478.08       7709.84       184.88 o                         
  24   5   0         47.00       -125.20       125.20 o                         
  26   5   0       2991.00       3186.82       251.64 o                         
  28   5   0        822.10       1064.20       218.26 o                         
  30   5   0       1860.29       1801.35       299.77 o                         
   0   6   0      31584.04      30021.71       394.85 o                         
   2   6   0        346.90        358.73        93.84 o                         
   4   6   0      57109.23      56903.29       409.90 o                         
   6   6   0        371.84        246.64       107.34 o                         
   8   6   0      39002.38      38641.99       360.30 o                         
  10   6   0         38.32         62.57       126.68 o                         
  12   6   0      52717.81      53531.58       481.50 o                         
  14   6   0        885.78        880.01       131.82 o                         
  16   6   0      32979.41      33683.57       371.77 o                         
  18   6   0       2080.26       2018.88       188.15 o                         
  20   6   0       5504.32       5837.43       217.63 o                         
  22   6   0       3737.62       3516.86       217.56 o                         
  24   6   0       6378.27       6580.99       227.31 o                         
  26   6   0         26.87         34.36       159.15 o                         
  28   6   0         50.65       -334.63       337.69 o                         
   2   7   0      43952.94      45490.42       384.33 o                         
   4   7   0        461.58        378.98       102.36 o                         
   6   7   0      52165.51      53957.17       488.35 o                         
   8   7   0      11553.44      12001.29       268.59 o                         
  10   7   0      28771.60      31170.98       377.13 o                         
  12   7   0       5774.49       5364.99       193.68 o                         
  14   7   0      14693.51      14932.43       358.96 o                         
  16   7   0          2.51        -94.34       152.69 o                         
  18   7   0       8975.20      10085.69       304.85 o                         
  20   7   0       3511.54       3791.00       207.24 o                         
  22   7   0          2.69        175.59       185.08 o                         
  24   7   0        410.85        -50.70       239.20 o                         
  26   7   0       2799.86       2578.06       311.21 o                         
   0   8   0      51106.88      55721.20       663.09 o                         
   2   8   0        192.69        -29.43       132.25 o                         
   4   8   0      57905.51      62055.90       527.17 o                         
   6   8   0       5240.19       5297.87       187.53 o                         
   8   8   0      14214.98      15703.01       333.30 o                         
  10   8   0        428.83        649.37       185.94 o                         
  12   8   0       5844.13       6775.24       243.22 o                         
  14   8   0        932.62        610.72       210.00 o                         
  16   8   0       3253.59       3489.10       231.91 o                         
  18   8   0       3496.75       3801.56       317.85 o                         
  20   8   0       3162.11       3139.17       419.73 o                         
   2   9   0      10172.99      11485.59       417.20 o                         
   4   9   0        376.08        331.96       197.49 o                         
   6   9   0       6478.16       6768.77       326.78 o                         
   8   9   0       3317.39       3733.93       249.08 o                         
  10   9   0       8317.11       9764.85       429.63 o                         
  12   9   0       1429.77       1559.13       235.56 o                         
  14   9   0       2529.93       2708.90       313.40 o                         
   1   1   1      18821.00      17304.45        92.18 o                         
   2   1   1      14745.01      14021.98        89.11 o                         
   3   1   1       4236.72       4268.94        60.55 o                         
   4   1   1        757.17        805.54        38.89 o                         
   5   1   1        359.58        507.21        35.53 o                         
   6   1   1       2362.69       2041.72        49.94 o                         
   7   1   1        258.93        272.62        36.14 o                         
   8   1   1      19192.82      21054.87       125.58 o                         
   9   1   1       7159.24       7210.77        90.74 o                         
  10   1   1       2384.06       2438.38        57.55 o                         
  11   1   1       7307.49       8208.44        86.33 o                         
  12   1   1       6111.88       6204.89        89.22 o                         
  13   1   1      38463.59      38592.48       254.30 o                         
  14   1   1      10931.86      11435.46       150.95 o                         
  15   1   1        885.41       1164.70        59.33 o                         
  16   1   1       3239.66       3983.23        86.73 o                         
  17   1   1       8254.95       7998.65       104.81 o                         
  18   1   1       4032.61       4092.11       112.73 o                         
  19   1   1         11.88        123.97        52.40 o                         
  20   1   1        385.67        611.83        62.67 o                         
  21   1   1      15200.73      15299.29       158.62 o                         
  22   1   1       4403.95       4762.27        97.26 o                         
  23   1   1       1821.90       1668.63        69.57 o                         
  24   1   1       6970.96       6828.50       127.39 o                         
  25   1   1      14057.67      14551.45       178.47 o                         
  26   1   1        211.50        409.54        85.98 o                         
  27   1   1        106.00         -7.90        79.28 o                         
  28   1   1        397.28        541.52       108.67 o                         
  29   1   1       2297.83       2294.84       131.33 o                         
  30   1   1        597.41        468.26       115.45 o                         
  31   1   1          8.48       -115.47       115.47 o                         
  32   1   1        448.97        671.16       143.12 o                         
  33   1   1         15.41        -37.37       128.54 o                         
  34   1   1        131.31        109.79       142.32 o                         
  35   1   1        292.44        308.93       203.88 o                         
  36   1   1        104.79        281.84       194.98 o                         
   0   2   1     120350.60     118589.17       668.17 o                         
   1   2   1      35406.36      35879.77       178.57 o                         
   2   2   1      14512.87      16357.87       108.84 o                         
   3   2   1      26074.44      25145.40       140.55 o                         
   4   2   1      89368.48      90048.73       400.86 o                         
   5   2   1      38576.35      38602.30       215.07 o                         
   6   2   1       6296.77       5850.98        91.34 o                         
   7   2   1      13178.57      12162.82       101.52 o                         
   8   2   1       2590.56       2381.43        59.60 o                         
   9   2   1        143.66        122.74        42.09 o                         
  10   2   1       4226.98       3575.71        69.76 o                         
  11   2   1      36893.42      35558.14       190.63 o                         
  12   2   1       7597.34       8907.38       105.00 o                         
  13   2   1       4469.75       4437.07        70.83 o                         
  14   2   1        617.68        476.81        43.23 o                         
  15   2   1      17916.49      15856.78       118.90 o                         
  16   2   1          7.83         38.84        46.25 o                         
  17   2   1       2734.04       3379.49        72.64 o                         
  18   2   1       5201.74       5698.68       109.62 o                         
  19   2   1      16565.68      16978.71       163.60 o                         
  20   2   1        390.59        605.34        72.83 o                         
  21   2   1        205.26        171.02        67.51 o                         
  22   2   1         15.54        -51.66        64.59 o                         
  23   2   1        925.42       1308.89        79.68 o                         
  24   2   1        157.77        176.21        66.14 o                         
  25   2   1        351.11        294.65        64.75 o                         
  26   2   1        824.76        863.58        68.36 o                         
  27   2   1      10046.82       9746.83       142.88 o                         
  28   2   1       2975.54       3021.52       101.49 o                         
  29   2   1       1202.90        801.40       117.75 o                         
  30   2   1        210.08        279.69        82.50 o                         
  31   2   1       3025.30       3024.16       114.84 o                         
  32   2   1       5821.33       5539.96       159.47 o                         
  33   2   1       2173.22       1788.78       183.84 o                         
  34   2   1        113.26        915.07       205.42 o                         
  35   2   1        270.63        245.74       212.18 o                         
  36   2   1       6412.13       5565.52       340.43 o                         
   1   3   1      18165.34      17557.78       128.42 o                         
   2   3   1       5585.74       5110.73        85.04 o                         
   3   3   1      12291.84      11978.86       105.45 o                         
   4   3   1       2972.72       2657.06        64.82 o                         
   5   3   1      24162.75      23719.51       158.92 o                         
   6   3   1        521.21        599.42        62.20 o                         
   7   3   1      13597.85      12624.76       132.43 o                         
   8   3   1       6144.75       6192.44       120.15 o                         
   9   3   1      13012.24      11786.66       119.23 o                         
  10   3   1       4631.99       4779.29        91.82 o                         
  11   3   1       3904.20       4568.60        91.50 o                         
  12   3   1       4644.53       4651.07        91.07 o                         
  13   3   1       9748.34       9036.57       108.29 o                         
  14   3   1         61.95         81.26        48.27 o                         
  15   3   1        182.88        148.49        50.22 o                         
  16   3   1       8285.41       8336.34        97.09 o                         
  17   3   1       2714.97       2660.16        64.91 o                         
  18   3   1        460.17        406.66        50.53 o                         
  19   3   1       2389.75       2490.13        66.13 o                         
  20   3   1       1809.57       1805.61        66.10 o                         
  21   3   1       3184.48       3404.72        83.34 o                         
  22   3   1        944.35       1071.27        74.39 o                         
  23   3   1       2832.00       2777.38       111.43 o                         
  24   3   1        224.21        333.44        79.24 o                         
  25   3   1       1906.75       1629.62       101.99 o                         
  26   3   1       1939.96       2088.90        91.84 o                         
  27   3   1      13834.25      12847.96       169.22 o                         
  28   3   1         15.09        466.41        84.93 o                         
  29   3   1       2962.04       2885.02       100.03 o                         
  30   3   1       5980.27       6350.95       150.87 o                         
  31   3   1       7714.44       7902.54       166.29 o                         
  32   3   1        183.70        148.59       166.20 o                         
  33   3   1        698.34        507.52       160.38 o                         
  34   3   1       4788.47       4414.02       238.98 o                         
  35   3   1       3199.26       3229.63       338.12 o                         
   0   4   1       9347.70       8816.67       151.69 o                         
   1   4   1      25519.35      25326.45       162.25 o                         
   2   4   1        182.83        329.19        55.99 o                         
   3   4   1      21323.02      20790.14       147.69 o                         
   4   4   1      23768.48      23480.58       153.78 o                         
   5   4   1      13055.93      11916.79       125.84 o                         
   6   4   1       1144.39        940.14        66.62 o                         
   7   4   1      13964.31      13499.79       132.95 o                         
   8   4   1       4050.49       3970.65        93.60 o                         
   9   4   1      21154.09      20377.62       172.44 o                         
  10   4   1        976.33        923.90        67.96 o                         
  11   4   1      11185.68      11325.30       131.30 o                         
  12   4   1        124.18        117.39        61.02 o                         
  13   4   1       9086.00       8996.96       124.33 o                         
  14   4   1        869.37        773.00        65.04 o                         
  15   4   1       1781.40       1537.99        80.46 o                         
  16   4   1        576.58        308.07        62.08 o                         
  17   4   1        888.39        945.31        66.07 o                         
  18   4   1       5446.38       5139.90       101.17 o                         
  19   4   1       4739.92       4694.93        99.26 o                         
  20   4   1       2320.97       2289.09        70.63 o                         
  21   4   1       5657.56       5763.79       106.79 o                         
  22   4   1       4517.18       4635.16        99.28 o                         
  23   4   1       9136.16       9045.87       156.40 o                         
  24   4   1       3914.47       3680.16       110.27 o                         
  25   4   1       4573.91       4779.14       128.15 o                         
  26   4   1      10572.04      10802.71       192.32 o                         
  27   4   1       4091.35       3712.89       140.38 o                         
  28   4   1       1679.97       1775.90       125.03 o                         
  29   4   1       4389.01       4288.58       180.70 o                         
  30   4   1       1664.21       2293.16       214.86 o                         
  31   4   1         83.99        -29.44       134.14 o                         
  32   4   1       1159.82       1123.27       160.23 o                         
  33   4   1      10672.94      10934.62       379.57 o                         
   1   5   1       7004.87       6587.25       104.08 o                         
   2   5   1       9014.39       9500.72       113.70 o                         
   3   5   1      14063.65      14018.27       132.41 o                         
   4   5   1       2241.70       2194.11        67.84 o                         
   5   5   1       5331.92       5073.39        96.44 o                         
   6   5   1       4574.89       4178.33        91.55 o                         
   7   5   1       4418.57       4075.30        91.72 o                         
   8   5   1       5564.60       5139.36       111.52 o                         
   9   5   1       6994.12       7032.47       131.30 o                         
  10   5   1       5519.61       5696.27       118.89 o                         
  11   5   1         76.39        153.45        75.47 o                         
  12   5   1       6924.46       6550.84       135.18 o                         
  13   5   1      13459.20      13745.00       158.38 o                         
  14   5   1       4017.00       4217.55        99.37 o                         
  15   5   1       1369.19       1689.89        80.17 o                         
  16   5   1       4476.66       4177.44       108.23 o                         
  17   5   1       6218.87       5840.47       133.55 o                         
  18   5   1         72.35        301.91        80.22 o                         
  19   5   1        326.10        188.72        84.72 o                         
  20   5   1       3652.87       3620.96       123.23 o                         
  21   5   1        531.23        438.15        84.07 o                         
  22   5   1       1099.27       1007.54        77.76 o                         
  23   5   1       5013.06       4797.23       115.80 o                         
  24   5   1        182.67        122.45        82.41 o                         
  25   5   1       3123.92       2932.52       118.70 o                         
  26   5   1        182.77        199.11       105.04 o                         
  27   5   1       3117.08       3031.01       140.01 o                         
  28   5   1       1081.06       1161.31       159.50 o                         
  29   5   1       1492.67       1454.58       162.96 o                         
  30   5   1        892.92        721.80       178.63 o                         
  31   5   1       2857.18       3276.44       272.56 o                         
   0   6   1        263.20        123.29        93.54 o                         
   1   6   1       1689.76       1792.30        76.98 o                         
   2   6   1        404.41        429.36        66.77 o                         
   3   6   1        331.36        274.63        65.08 o                         
   4   6   1       8247.14       8083.10       122.59 o                         
   5   6   1       1071.44       1044.62        78.34 o                         
   6   6   1       8181.46       7801.27       141.35 o                         
   7   6   1       2019.54       1955.12        92.65 o                         
   8   6   1       4710.42       4670.45       107.18 o                         
   9   6   1        253.70        108.91        77.12 o                         
  10   6   1       8706.10       8344.92       160.78 o                         
  11   6   1       3209.32       3222.45       121.93 o                         
  12   6   1       5806.43       6070.37       142.66 o                         
  13   6   1       3234.75       3410.11       114.13 o                         
  14   6   1       1247.07       1128.58        99.14 o                         
  15   6   1       4711.64       4639.94       117.41 o                         
  16   6   1       7669.34       8176.69       160.16 o                         
  17   6   1       1139.86       1140.43       111.97 o                         
  18   6   1        498.13        572.31        89.98 o                         
  19   6   1       3459.70       3500.83       125.40 o                         
  20   6   1       3324.46       3676.91       120.91 o                         
  21   6   1        708.27        887.53       101.60 o                         
  22   6   1       4162.87       4270.07       161.25 o                         
  23   6   1       2350.05       2371.45       111.83 o                         
  24   6   1         41.02        -88.46        98.71 o                         
  25   6   1       1250.45       1430.08       142.27 o                         
  26   6   1        309.87        298.11       122.41 o                         
  27   6   1       1205.03        882.56       181.55 o                         
  28   6   1       1033.12       1382.62       290.67 o                         
  29   6   1         86.15        173.19       184.33 o                         
   1   7   1       2295.40       2509.69        91.08 o                         
   2   7   1      15644.94      16018.58       165.13 o                         
   3   7   1       1915.28       2022.05        84.04 o                         
   4   7   1         54.46        -70.89        70.89 o                         
   5   7   1       4582.08       5079.88       121.56 o                         
   6   7   1       6873.20       7474.75       156.75 o                         
   7   7   1       1711.85       2139.90       105.93 o                         
   8   7   1         38.35          5.98        88.02 o                         
   9   7   1        134.14        103.67        92.02 o                         
  10   7   1       2394.29       2600.33       111.11 o                         
  11   7   1       7121.59       7978.87       170.61 o                         
  12   7   1        131.23        270.93        92.41 o                         
  13   7   1       2207.40       2267.03       131.07 o                         
  14   7   1       2160.48       2126.10       143.25 o                         
  15   7   1        570.80        406.50       111.68 o                         
  16   7   1       1382.90       1339.90       116.15 o                         
  17   7   1       2825.77       2720.09       136.71 o                         
  18   7   1         54.18        -23.95       115.53 o                         
  19   7   1         59.56         49.18       108.14 o                         
  20   7   1       2726.23       2844.17       140.56 o                         
  21   7   1       3455.63       3684.71       151.11 o                         
  22   7   1        505.31        979.86       131.47 o                         
  23   7   1         90.87         62.61       164.63 o                         
  24   7   1        847.93        561.02       188.48 o                         
  25   7   1        905.85        784.11       239.21 o                         
  26   7   1        310.64       -150.15       177.31 o                         
   0   8   1       2758.74       2998.19       168.71 o                         
   1   8   1        127.32         56.22        86.51 o                         
   2   8   1         16.51        -71.30        94.26 o                         
   3   8   1       1692.31       1772.44       102.53 o                         
   4   8   1       2817.14       3123.09       116.77 o                         
   5   8   1       1631.40       1897.87       116.55 o                         
   6   8   1         12.32        -62.28        94.51 o                         
   7   8   1        876.21       1106.99       123.65 o                         
   8   8   1       3129.18       3225.95       136.80 o                         
   9   8   1        509.25        706.59       129.57 o                         
  10   8   1        376.27        602.01       122.57 o                         
  11   8   1         26.01         -4.78       124.83 o                         
  12   8   1        416.29        391.81       123.96 o                         
  13   8   1         37.26        -20.29       118.23 o                         
  14   8   1        968.82        954.91       132.57 o                         
  15   8   1         36.27        251.30       132.82 o                         
  16   8   1        753.40        821.16       134.66 o                         
  17   8   1        190.09        203.39       148.45 o                         
  18   8   1         97.19        101.27       203.50 o                         
  19   8   1         84.28         66.90       196.47 o                         
  20   8   1        403.59        612.42       203.03 o                         
  21   8   1         98.97         73.08       238.26 o                         
   1   9   1        199.81        363.38       146.31 o                         
   2   9   1          7.09         58.12       144.08 o                         
   3   9   1        971.94       1300.32       153.11 o                         
   4   9   1       1146.15        627.62       145.08 o                         
   5   9   1        290.78        433.64       152.61 o                         
   6   9   1         34.42        177.14       141.25 o                         
   7   9   1         37.88       -143.96       143.96 o                         
   8   9   1        980.00        396.64       143.41 o                         
   9   9   1        517.27        688.29       167.30 o                         
  10   9   1        290.88        483.66       151.82 o                         
  11   9   1         67.53        316.52       168.49 o                         
  12   9   1        283.62       -168.27       168.27 o                         
  13   9   1       2340.67       2356.71       200.35 o                         
  14   9   1       1219.91       1218.23       207.26 o                         
  15   9   1          5.08       -133.73       209.21 o                         
   3   0   2        532.90        544.51        45.82 o                         
   4   0   2       3141.59       3524.39       101.96 o                         
   5   0   2     127674.73     130668.28       959.21 o                         
   6   0   2       3515.19       4188.49       105.72 o                         
   7   0   2      13359.57      12072.21       225.45 o                         
   8   0   2       3822.28       4345.78       155.53 o                         
   9   0   2      27548.86      27502.89       335.83 o                         
  10   0   2        215.50        876.62        93.21 o                         
  11   0   2      46331.71      53358.41       576.94 o                         
  12   0   2         59.49       1972.21       205.12 o                         
  13   0   2        481.07        864.10       111.15 o                         
  14   0   2      63833.72      73236.41       719.19 o                         
  15   0   2       2747.67       4155.00       147.28 o                         
  16   0   2        163.97       1342.24        91.45 o                         
  17   0   2      11679.28      12911.73       235.66 o                         
  18   0   2      37364.66      40714.05       434.22 o                         
  19   0   2      34753.57      32806.34       351.41 o                         
  20   0   2      11541.67      15868.27       231.86 o                         
  21   0   2      13910.58      13969.85       241.39 o                         
  22   0   2      28102.80      27972.03       335.33 o                         
  23   0   2      20246.86      20181.59       297.87 o                         
  24   0   2       1929.79       2342.70       176.85 o                         
  25   0   2        393.71        970.34       143.48 o                         
  26   0   2      45205.34      44968.01       500.91 o                         
  27   0   2      33862.88      32664.34       450.08 o                         
  28   0   2         30.40        320.68       154.72 o                         
  29   0   2        433.09       1319.60       177.39 o                         
  30   0   2      37162.57      34741.23       435.41 o                         
  31   0   2      12852.49      14199.92       335.66 o                         
  32   0   2       2719.31       3224.55       182.68 o                         
  33   0   2       2644.87       2523.93       195.92 o                         
  34   0   2      13345.00      13840.60       398.15 o                         
  35   0   2        964.70       1007.49       271.12 o                         
  36   0   2         84.62        405.87       451.77 o                         
   1   1   2         33.08        252.54        28.20 o                         
   2   1   2        131.69        343.30        33.28 o                         
   3   1   2        526.75        660.41        36.08 o                         
   4   1   2      36335.48      36500.88       189.48 o                         
   5   1   2        468.68        525.76        36.57 o                         
   6   1   2       5646.89       5562.35        65.37 o                         
   7   1   2      24415.23      23196.04       119.45 o                         
   8   1   2       9223.59      11184.72       109.99 o                         
   9   1   2      13272.47      16522.02       115.49 o                         
  10   1   2        357.69        754.44        39.24 o                         
  11   1   2      61445.05      60428.75       293.38 o                         
  12   1   2      82866.09      87433.36       461.62 o                         
  13   1   2       8077.08       8258.08       144.01 o                         
  14   1   2        915.97       2384.64        80.72 o                         
  15   1   2      30050.09      28430.81       199.86 o                         
  16   1   2      14864.53      13507.96       127.27 o                         
  17   1   2      25016.67      24675.93       179.14 o                         
  18   1   2       5393.97       6445.94       122.02 o                         
  19   1   2       1542.33       1860.44        75.92 o                         
  20   1   2      37070.00      37228.09       264.01 o                         
  21   1   2       9111.53       9668.88       128.63 o                         
  22   1   2       1323.84       2144.04        82.14 o                         
  23   1   2        805.02       1531.59        70.60 o                         
  24   1   2      25530.48      25291.77       215.64 o                         
  25   1   2      15462.91      15997.59       190.94 o                         
  26   1   2        812.25       1472.35        97.72 o                         
  27   1   2       5331.93       5204.90       134.52 o                         
  28   1   2      25049.16      24131.81       254.49 o                         
  29   1   2      16547.64      16002.59       221.27 o                         
  30   1   2        171.39        308.54       115.19 o                         
  31   1   2        416.53        359.39       109.02 o                         
  32   1   2       6861.64       6700.89       185.94 o                         
  33   1   2       4382.25       4890.78       190.90 o                         
  34   1   2         31.08        -30.77       141.56 o                         
  35   1   2       1542.06       1748.95       172.98 o                         
  36   1   2       4535.05       4397.37       264.78 o                         
   0   2   2       4295.50       5346.30       117.16 o                         
   1   2   2          3.79        209.22        44.54 o                         
   2   2   2     150084.23     150340.12       572.67 o                         
   3   2   2        736.15        761.34        49.34 o                         
   4   2   2      66115.71      65690.67       291.30 o                         
   5   2   2      11137.71      10947.01       101.62 o                         
   6   2   2      28409.81      28636.82       158.37 o                         
   7   2   2       3219.41       3320.66        66.80 o                         
   8   2   2       3429.51       3122.56        59.36 o                         
   9   2   2      38289.57      37470.60       180.00 o                         
  10   2   2      16935.80      17080.34       169.62 o                         
  11   2   2      15534.19      15872.47       114.23 o                         
  12   2   2       3165.95       3247.60        66.76 o                         
  13   2   2       5879.00       4717.17        73.68 o                         
  14   2   2      95971.70      97147.07       425.88 o                         
  15   2   2       4046.02       3844.42        77.56 o                         
  16   2   2       5375.65       5686.92        80.28 o                         
  17   2   2      12694.28      12829.28       115.27 o                         
  18   2   2      35627.21      34496.00       221.85 o                         
  19   2   2       5764.20       5714.90       111.75 o                         
  20   2   2         82.90        606.59        71.34 o                         
  21   2   2       2833.52       2884.06        93.71 o                         
  22   2   2       7221.33       7795.90       131.23 o                         
  23   2   2       9267.60       9137.20       160.17 o                         
  24   2   2        643.32       1434.03        91.87 o                         
  25   2   2        176.37        316.15        67.02 o                         
  26   2   2      11914.99      11385.85       143.67 o                         
  27   2   2       5298.20       5283.03       142.19 o                         
  28   2   2       1024.58       1219.43       101.91 o                         
  29   2   2        477.49        245.04        99.64 o                         
  30   2   2       5110.51       4623.15       116.17 o                         
  31   2   2       2416.17       2780.99       106.03 o                         
  32   2   2       1444.57       1359.50       134.15 o                         
  33   2   2        977.71        973.27       182.86 o                         
  34   2   2        435.50        405.95       173.01 o                         
  35   2   2       2079.84       1945.76       231.26 o                         
  36   2   2       2705.92       2372.89       281.95 o                         
   1   3   2      23933.26      23755.15       149.61 o                         
   2   3   2      22865.49      21281.14       141.06 o                         
   3   3   2        422.59        272.96        52.08 o                         
   4   3   2        114.05        142.51        50.98 o                         
   5   3   2        556.31        411.09        54.02 o                         
   6   3   2       9431.25       9401.65       119.21 o                         
   7   3   2       1310.90       1240.35        67.02 o                         
   8   3   2       1429.24       1168.13        65.67 o                         
   9   3   2          9.09        -51.81        53.42 o                         
  10   3   2        598.31        601.40        56.60 o                         
  11   3   2       3261.18       3071.60        69.02 o                         
  12   3   2      10099.52      10217.33       113.40 o                         
  13   3   2        476.53        552.42        58.83 o                         
  14   3   2       3549.70       3161.89        69.81 o                         
  15   3   2         70.75         15.04        47.92 o                         
  16   3   2       7045.40       6557.72        90.50 o                         
  17   3   2       7486.72       7620.82        95.15 o                         
  18   3   2       7810.80       7981.11       105.10 o                         
  19   3   2        987.98       1065.71        59.45 o                         
  20   3   2      24969.78      24216.36       172.57 o                         
  21   3   2       3853.89       3929.06        93.91 o                         
  22   3   2       8464.03       8427.28       145.00 o                         
  23   3   2       5286.89       5151.70       133.48 o                         
  24   3   2       6970.86       6661.07       136.97 o                         
  25   3   2       2334.53       2736.92       104.78 o                         
  26   3   2      16987.47      16233.52       184.68 o                         
  27   3   2         20.81        174.10        79.02 o                         
  28   3   2       1729.31       2308.14        98.52 o                         
  29   3   2       1268.65       1538.22        89.90 o                         
  30   3   2          6.83         -1.21        94.76 o                         
  31   3   2         82.55        124.04        86.68 o                         
  32   3   2         68.53         57.62       110.54 o                         
  33   3   2        163.22        350.70       154.18 o                         
  34   3   2         89.24        220.96       131.41 o                         
  35   3   2        747.50       1313.20       595.77 o                         
   0   4   2      10762.07      10979.35       170.22 o                         
   1   4   2          3.32          8.68        56.88 o                         
   2   4   2         63.10        -54.32        54.32 o                         
   3   4   2      14006.48      14292.78       125.36 o                         
   4   4   2         42.11         74.93        53.67 o                         
   5   4   2       2664.58       2474.93        72.04 o                         
   6   4   2       1069.96       1097.13        67.44 o                         
   7   4   2         14.12         -3.07        63.51 o                         
   8   4   2       1613.72       1540.61        73.11 o                         
   9   4   2        389.51        334.32        67.18 o                         
  10   4   2        160.55         78.81        63.59 o                         
  11   4   2         14.68        -48.52        60.93 o                         
  12   4   2       5895.73       6102.94       111.92 o                         
  13   4   2        199.21        281.30        62.72 o                         
  14   4   2        497.91        232.77        62.00 o                         
  15   4   2          1.85        -68.41        68.59 o                         
  16   4   2       3040.83       2884.32        79.92 o                         
  17   4   2        707.18        697.63        64.76 o                         
  18   4   2       2152.52       2258.78        75.12 o                         
  19   4   2        248.68        176.70        61.35 o                         
  20   4   2          0.48        -36.29        58.02 o                         
  21   4   2        267.94        223.38        61.54 o                         
  22   4   2        666.93        685.49        66.77 o                         
  23   4   2        110.53        225.54        78.85 o                         
  24   4   2       2714.90       2405.70        95.96 o                         
  25   4   2       1616.55       1602.19       100.35 o                         
  26   4   2        340.46        381.76       101.08 o                         
  27   4   2       2494.05       2518.36       126.84 o                         
  28   4   2        758.51        808.50       117.25 o                         
  29   4   2        143.39          5.04       174.94 o                         
  30   4   2        761.11        675.81       140.48 o                         
  31   4   2        895.12        712.24       142.83 o                         
  32   4   2        533.67        417.80       135.87 o                         
  33   4   2        326.15        651.01       288.06 o                         
   1   5   2       3917.95       3972.11        84.48 o                         
   2   5   2       7996.54       7216.76       112.55 o                         
   3   5   2       3952.99       3461.23        79.40 o                         
   4   5   2         80.73         -7.69        58.40 o                         
   5   5   2         41.44         80.32        63.63 o                         
   6   5   2       5124.73       4591.87        97.92 o                         
   7   5   2       4022.77       3876.90        90.59 o                         
   8   5   2       3677.68       3325.63        89.91 o                         
   9   5   2       1337.53       1279.45        78.52 o                         
  10   5   2          5.07          4.49        74.45 o                         
  11   5   2       2161.29       2223.90        92.11 o                         
  12   5   2       3858.26       3650.42        96.43 o                         
  13   5   2       3128.47       2839.79        90.25 o                         
  14   5   2        390.62        361.97        74.82 o                         
  15   5   2        780.13        757.59        75.71 o                         
  16   5   2       9784.77       9352.73       154.92 o                         
  17   5   2       8926.07       8852.50       153.95 o                         
  18   5   2        300.58        491.30        81.90 o                         
  19   5   2          6.71        -85.28        85.28 o                         
  20   5   2      16067.86      14977.94       203.75 o                         
  21   5   2       8318.17       7798.24       150.67 o                         
  22   5   2       2475.26       2308.77        87.81 o                         
  23   5   2        127.56        163.69        80.09 o                         
  24   5   2      14815.37      14078.54       187.36 o                         
  25   5   2       6814.12       6961.93       159.03 o                         
  26   5   2       2730.62       2973.38       134.56 o                         
  27   5   2        217.87         -2.13       162.46 o                         
  28   5   2       4274.43       4531.47       182.10 o                         
  29   5   2       3548.30       3552.25       208.51 o                         
  30   5   2          8.61        155.94       171.61 o                         
  31   5   2         80.27        512.49       312.65 o                         
   0   6   2       1267.98       1030.18       101.52 o                         
   1   6   2       1709.10       1521.97        75.47 o                         
   2   6   2       5544.29       5813.97       106.79 o                         
   3   6   2        581.30        675.19        73.57 o                         
   4   6   2       1697.74       1604.16        73.45 o                         
   5   6   2        265.47         87.62        69.53 o                         
   6   6   2      14298.06      14467.01       167.34 o                         
   7   6   2        418.20        471.87        82.67 o                         
   8   6   2        149.06        248.71        78.95 o                         
   9   6   2      12505.30      12626.84       165.63 o                         
  10   6   2      27555.71      26878.81       241.04 o                         
  11   6   2       4325.41       4502.64       121.61 o                         
  12   6   2          3.91        114.54        92.33 o                         
  13   6   2       5519.49       5546.11       131.55 o                         
  14   6   2      21194.87      20815.60       215.03 o                         
  15   6   2       4106.10       4444.52       117.18 o                         
  16   6   2        235.39        169.28        91.16 o                         
  17   6   2       3694.74       3765.31       136.41 o                         
  18   6   2      19911.18      20119.89       217.55 o                         
  19   6   2       1955.05       1979.39       112.24 o                         
  20   6   2        255.29        366.56        94.38 o                         
  21   6   2       6564.09       6574.57       154.65 o                         
  22   6   2       7288.30       7334.05       205.45 o                         
  23   6   2      11637.16      11987.05       200.06 o                         
  24   6   2        441.46        183.96        99.25 o                         
  25   6   2         62.99        173.90       107.08 o                         
  26   6   2       3938.55       3773.77       191.27 o                         
  27   6   2       3324.17       3244.63       218.92 o                         
  28   6   2        783.51        535.40       287.47 o                         
  29   6   2          2.89       -196.00       196.00 o                         
   1   7   2       1625.72       1661.77        84.64 o                         
   2   7   2         65.17        135.46        78.01 o                         
   3   7   2       3650.48       3702.36        97.86 o                         
   4   7   2       2740.44       2529.39        90.65 o                         
   5   7   2       1329.53       1212.71        91.75 o                         
   6   7   2         60.10        -50.17        89.74 o                         
   7   7   2       5348.77       5335.63       127.77 o                         
   8   7   2       3744.62       3645.53       117.82 o                         
   9   7   2       1384.33       1578.45       102.14 o                         
  10   7   2         77.92        133.85        91.95 o                         
  11   7   2       4394.43       4066.04       127.10 o                         
  12   7   2       8955.29       8992.68       177.64 o                         
  13   7   2       3383.09       3457.36       136.57 o                         
  14   7   2       1828.21       1933.86       134.46 o                         
  15   7   2       5245.63       5791.88       164.56 o                         
  16   7   2      13569.20      14017.11       231.49 o                         
  17   7   2      15222.49      15979.24       243.52 o                         
  18   7   2        442.54        229.95       118.48 o                         
  19   7   2       1830.00       1854.64       124.39 o                         
  20   7   2       7216.38       7815.76       205.24 o                         
  21   7   2        951.50       1098.10       124.38 o                         
  22   7   2         32.52       -101.67       118.96 o                         
  23   7   2        656.75        444.46       177.51 o                         
  24   7   2      10905.49      10833.74       344.50 o                         
  25   7   2       6716.94       7014.19       328.24 o                         
  26   7   2         23.00        153.71       204.09 o                         
   0   8   2         19.32        123.03       133.04 o                         
   1   8   2       1005.56        826.46        88.27 o                         
   2   8   2       1164.25       1247.94       103.60 o                         
   3   8   2        677.27        618.05        96.99 o                         
   4   8   2          1.94        -16.25        97.72 o                         
   5   8   2        301.75        286.35       100.87 o                         
   6   8   2         20.35        -71.99        99.61 o                         
   7   8   2       2463.08       2791.92       132.59 o                         
   8   8   2        324.58        127.57       124.01 o                         
   9   8   2       1589.37       1372.67       134.18 o                         
  10   8   2        336.27        348.17       120.57 o                         
  11   8   2       1480.39       1227.24       140.41 o                         
  12   8   2        408.78        320.16       126.12 o                         
  13   8   2       1016.85        932.88       132.00 o                         
  14   8   2       4549.25       4683.28       176.04 o                         
  15   8   2       4084.57       4140.46       172.52 o                         
  16   8   2       2297.94       2336.11       148.78 o                         
  17   8   2         37.22        263.66       148.13 o                         
  18   8   2       5876.65       6305.83       254.66 o                         
  19   8   2       1293.07       1320.94       228.44 o                         
  20   8   2        251.74        210.37       215.48 o                         
  21   8   2       5382.87       6170.83       317.20 o                         
   1   9   2        261.99         35.37       144.34 o                         
   2   9   2        803.68        879.61       145.83 o                         
   3   9   2       1011.71        950.99       144.05 o                         
   4   9   2        205.26        220.19       140.19 o                         
   5   9   2        611.31        310.90       147.60 o                         
   6   9   2        195.46        107.14       132.87 o                         
   7   9   2        304.24        187.37       153.60 o                         
   8   9   2       1781.45       1616.28       158.97 o                         
   9   9   2        678.18        650.66       156.21 o                         
  10   9   2       1376.69       1295.58       156.72 o                         
  11   9   2       5637.14       5596.59       203.13 o                         
  12   9   2       1573.08        911.31       184.73 o                         
  13   9   2        911.41       1040.78       186.90 o                         
  14   9   2        512.01        129.58       208.72 o                         
  15   9   2        965.10        744.33       233.58 o                         
   1   1   3       6567.17       6549.04        60.44 o                         
   2   1   3        592.76        649.78        35.39 o                         
   3   1   3      30597.12      29371.51       151.51 o                         
   4   1   3        673.31        634.44        37.73 o                         
   5   1   3      15872.01      16599.67        95.06 o                         
   6   1   3       6591.33       5934.53        69.11 o                         
   7   1   3       5417.65       6310.54        71.57 o                         
   8   1   3       1486.59       1419.14        44.30 o                         
   9   1   3      34035.27      34222.04       164.31 o                         
  10   1   3        117.03        386.10        41.40 o                         
  11   1   3      13425.57      13189.71        99.07 o                         
  12   1   3      25441.92      25408.19       162.61 o                         
  13   1   3      26217.24      24868.33       162.80 o                         
  14   1   3       3544.29       3720.99        74.60 o                         
  15   1   3        647.68        376.80        53.20 o                         
  16   1   3       3019.07       2525.93        74.55 o                         
  17   1   3      15690.87      15876.83       144.35 o                         
  18   1   3      10439.61      10706.56       117.51 o                         
  19   1   3         69.33        193.80        50.34 o                         
  20   1   3       4249.19       4080.67        92.15 o                         
  21   1   3      10673.87      10054.09       132.76 o                         
  22   1   3       6417.10       6284.84       117.41 o                         
  23   1   3       1063.06       1005.98        65.86 o                         
  24   1   3       6410.89       6527.68       125.37 o                         
  25   1   3         41.97         77.70        73.25 o                         
  26   1   3       2247.83       2240.16        96.75 o                         
  27   1   3       8827.74       8620.80       146.09 o                         
  28   1   3      11105.81      10242.89       186.42 o                         
  29   1   3        750.67        921.35        98.17 o                         
  30   1   3       1667.28       1459.32       111.81 o                         
  31   1   3       1864.33       1694.00       123.22 o                         
  32   1   3       1407.28       1912.52       145.34 o                         
  33   1   3       1053.14        939.70       132.78 o                         
  34   1   3        238.27         58.20       180.26 o                         
  35   1   3        337.86          9.60       160.86 o                         
  36   1   3          6.17        191.40       202.03 o                         
   0   2   3     145410.23     148723.52       803.98 o                         
   1   2   3       3204.49       2367.56        55.17 o                         
   2   2   3      62409.35      61615.73       253.04 o                         
   3   2   3        233.00        362.77        44.79 o                         
   4   2   3          3.51         27.56        45.55 o                         
   5   2   3       2213.83       1934.30        57.64 o                         
   6   2   3      12493.33      11948.11       104.34 o                         
   7   2   3      26780.32      27556.47       152.85 o                         
   8   2   3        475.13        413.92        45.15 o                         
   9   2   3       4047.05       3605.33        67.87 o                         
  10   2   3      23727.11      21496.64       141.61 o                         
  11   2   3      24899.54      24044.83       160.69 o                         
  12   2   3      12041.61      12868.80       103.42 o                         
  13   2   3       8861.33       9797.42        93.03 o                         
  14   2   3      47298.21      46037.36       230.17 o                         
  15   2   3      19582.89      18050.79       130.66 o                         
  16   2   3        532.09       1108.52        49.48 o                         
  17   2   3       2425.97       2574.23        66.22 o                         
  18   2   3      14134.92      13241.14       133.05 o                         
  19   2   3       9338.15       8885.55       123.11 o                         
  20   2   3       8973.67       9120.92       137.96 o                         
  21   2   3          3.71        154.82        67.75 o                         
  22   2   3       9005.64       9156.81       138.82 o                         
  23   2   3      21114.57      20324.60       189.49 o                         
  24   2   3       4438.41       5126.93       113.48 o                         
  25   2   3        907.26       1137.94        93.42 o                         
  26   2   3       3848.66       4444.18       104.32 o                         
  27   2   3       2911.47       3271.09       113.03 o                         
  28   2   3      14740.18      13475.94       175.45 o                         
  29   2   3       1088.38       1658.66       112.42 o                         
  30   2   3       9954.61       9204.23       153.62 o                         
  31   2   3        273.44        280.14        76.62 o                         
  32   2   3       4031.31       4623.27       163.18 o                         
  33   2   3         76.13        306.73       153.30 o                         
  34   2   3       1736.97       1840.85       214.44 o                         
  35   2   3         84.70        137.79       197.34 o                         
  36   2   3       4251.83       3731.51       364.34 o                         
   1   3   3      18587.01      17728.28       130.58 o                         
   2   3   3       5200.69       5845.93        92.47 o                         
   3   3   3       3776.61       2987.06        65.55 o                         
   4   3   3      24156.86      23374.05       144.52 o                         
   5   3   3      16659.39      16030.13       126.57 o                         
   6   3   3       3207.56       3009.01        73.27 o                         
   7   3   3      21991.30      22070.24       170.96 o                         
   8   3   3      20124.56      20048.65       147.54 o                         
   9   3   3       9972.06       9383.32       105.87 o                         
  10   3   3      12314.59      12689.66       113.97 o                         
  11   3   3      18065.44      18171.89       135.13 o                         
  12   3   3      35055.97      34280.61       196.72 o                         
  13   3   3      10846.41      10332.03       112.28 o                         
  14   3   3         88.23          8.90        47.66 o                         
  15   3   3        504.22        397.23        51.34 o                         
  16   3   3      26726.68      25376.52       158.38 o                         
  17   3   3      17083.87      16421.94       127.87 o                         
  18   3   3       8563.13       8191.07       103.67 o                         
  19   3   3        443.10        500.02        59.26 o                         
  20   3   3      17600.35      16796.86       147.20 o                         
  21   3   3       4268.61       4585.52       104.03 o                         
  22   3   3       5517.52       5350.86       114.85 o                         
  23   3   3        730.56        824.22        87.07 o                         
  24   3   3      11830.60      12051.99       182.82 o                         
  25   3   3        176.11        531.60        91.53 o                         
  26   3   3      12712.11      12640.92       170.64 o                         
  27   3   3       6982.24       7479.75       143.87 o                         
  28   3   3      17739.35      17622.98       210.67 o                         
  29   3   3         89.18        237.59        85.00 o                         
  30   3   3       6858.82       6688.32       153.96 o                         
  31   3   3       8545.97       8751.76       173.27 o                         
  32   3   3       1496.54       2025.61       176.29 o                         
  33   3   3          7.37        -61.14       215.65 o                         
  34   3   3       3289.91       3540.31       209.60 o                         
  35   3   3       1201.54       1217.35       232.16 o                         
   0   4   3       7056.03       7597.29       159.56 o                         
   1   4   3      82927.64      80266.63       365.86 o                         
   2   4   3       8177.68       8626.23       111.50 o                         
   3   4   3      80702.80      78272.66       364.44 o                         
   4   4   3       3585.69       3603.13        78.08 o                         
   5   4   3      23909.29      22821.37       168.63 o                         
   6   4   3        683.22        638.74        61.94 o                         
   7   4   3      17542.07      16273.16       149.97 o                         
   8   4   3        860.70        873.88        69.53 o                         
   9   4   3      39148.87      39084.49       241.55 o                         
  10   4   3      13897.63      13680.97       141.91 o                         
  11   4   3      19721.92      19036.05       160.09 o                         
  12   4   3      10395.17      10432.93       128.25 o                         
  13   4   3       6478.25       6226.25       113.86 o                         
  14   4   3      16174.09      15883.02       151.84 o                         
  15   4   3         18.09         20.47        70.09 o                         
  16   4   3       6321.56       6043.75       109.67 o                         
  17   4   3         23.94        -31.53        61.80 o                         
  18   4   3      14831.08      14687.32       140.96 o                         
  19   4   3        412.95        388.77        61.36 o                         
  20   4   3       2440.58       2224.69        78.83 o                         
  21   4   3       2020.81       1798.19        81.14 o                         
  22   4   3      28626.10      28507.18       223.43 o                         
  23   4   3          0.48         28.59        71.66 o                         
  24   4   3       8122.99       8024.91       154.61 o                         
  25   4   3         51.35        245.97        92.04 o                         
  26   4   3      15669.33      15131.70       226.13 o                         
  27   4   3          1.56        -55.08       109.01 o                         
  28   4   3       2284.52       2286.94       138.33 o                         
  29   4   3        554.10        748.04       172.85 o                         
  30   4   3      11605.94      12419.77       350.57 o                         
  31   4   3        100.38        328.93       136.68 o                         
  32   4   3        835.24       1121.37       276.23 o                         
  33   4   3       4795.71       4501.59       288.10 o                         
   1   5   3      18495.02      18654.78       154.87 o                         
   2   5   3       1869.58       1648.54        69.80 o                         
   3   5   3       8062.64       7450.93       115.02 o                         
   4   5   3       6799.25       6812.92       115.13 o                         
   5   5   3       9371.21       8888.11       127.28 o                         
   6   5   3        604.22        518.61        67.71 o                         
   7   5   3      27730.27      27036.33       203.52 o                         
   8   5   3       4304.87       4029.79        98.09 o                         
   9   5   3      15439.12      15439.50       165.90 o                         
  10   5   3       2876.07       2898.46        96.35 o                         
  11   5   3      11000.91      11238.22       156.73 o                         
  12   5   3       5901.05       5671.63       122.95 o                         
  13   5   3       2256.67       2166.65        85.82 o                         
  14   5   3        347.59        647.09        76.64 o                         
  15   5   3       5110.55       5236.48       114.72 o                         
  16   5   3      20690.59      20835.37       197.58 o                         
  17   5   3        803.36        859.58        87.50 o                         
  18   5   3        294.52        323.37        82.77 o                         
  19   5   3       4724.91       4861.61       123.12 o                         
  20   5   3       9818.90       9712.60       174.85 o                         
  21   5   3       1225.17       1356.52        86.62 o                         
  22   5   3         63.26         75.30        71.69 o                         
  23   5   3         43.94        -18.67        81.54 o                         
  24   5   3      14532.88      14620.08       187.20 o                         
  25   5   3          2.42        -51.22       115.35 o                         
  26   5   3       3834.46       3679.37       148.54 o                         
  27   5   3       2148.88       1943.47       136.12 o                         
  28   5   3       3664.46       3798.72       164.15 o                         
  29   5   3         13.44         97.09       157.00 o                         
  30   5   3        407.92        119.80       202.66 o                         
  31   5   3       2091.11       1867.36       223.68 o                         
   0   6   3        803.70        839.30       107.28 o                         
   1   6   3         43.24        -21.55        67.50 o                         
   2   6   3        499.33        518.37        68.37 o                         
   3   6   3       2141.73       2193.92        80.24 o                         
   4   6   3        551.26        461.13        67.01 o                         
   5   6   3        532.83        427.91        72.41 o                         
   6   6   3        681.16        634.06        77.18 o                         
   7   6   3         18.06        111.31        80.34 o                         
   8   6   3       6504.28       6853.13       139.18 o                         
   9   6   3       4218.61       4373.32       109.42 o                         
  10   6   3       8945.47       8870.96       169.16 o                         
  11   6   3        116.26        -33.50        74.87 o                         
  12   6   3        907.97        752.35        96.81 o                         
  13   6   3       2176.16       2060.39       103.07 o                         
  14   6   3       9595.56       9331.28       170.00 o                         
  15   6   3       1281.77       1492.65       100.26 o                         
  16   6   3        804.18        627.76        98.93 o                         
  17   6   3        286.67        278.49       101.85 o                         
  18   6   3       2764.80       2604.78       111.17 o                         
  19   6   3       2305.81       2179.09       112.78 o                         
  20   6   3       1651.27       1783.22       106.80 o                         
  21   6   3        495.47        580.57        99.66 o                         
  22   6   3       2830.58       3003.48       152.72 o                         
  23   6   3          3.90         40.40        99.60 o                         
  24   6   3         25.35        -36.96       120.86 o                         
  25   6   3        204.05        362.31       110.11 o                         
  26   6   3        854.82        661.93       140.26 o                         
  27   6   3        235.22        402.15       141.65 o                         
  28   6   3         88.19        282.13       285.93 o                         
  29   6   3       1054.78       1074.66       193.97 o                         
   1   7   3         97.15         94.24        77.39 o                         
   2   7   3       6904.06       7212.92       132.02 o                         
   3   7   3         29.41         24.68        74.44 o                         
   4   7   3        363.58        431.61        78.39 o                         
   5   7   3        887.88        887.08        89.33 o                         
   6   7   3       4332.20       4629.46       123.61 o                         
   7   7   3        484.30        536.46        95.29 o                         
   8   7   3        296.69        315.38        93.25 o                         
   9   7   3         21.55         71.96        92.82 o                         
  10   7   3       1484.71       1428.87       100.19 o                         
  11   7   3       1390.68       1510.13       101.20 o                         
  12   7   3        160.57        236.74        86.69 o                         
  13   7   3         65.70          4.31       102.38 o                         
  14   7   3        114.57       -106.04       117.75 o                         
  15   7   3       2255.65       2541.45       132.54 o                         
  16   7   3        149.27        187.24       111.34 o                         
  17   7   3          6.48        -59.00       121.19 o                         
  18   7   3          3.73        184.60       125.02 o                         
  19   7   3        245.89        343.53       112.11 o                         
  20   7   3        266.28        305.36       114.07 o                         
  21   7   3        366.56        318.79       115.75 o                         
  22   7   3          1.55         29.45       146.21 o                         
  23   7   3        950.56       1042.23       175.30 o                         
  24   7   3       1359.94       1122.41       260.75 o                         
  25   7   3       1757.45       2007.52       256.72 o                         
  26   7   3        552.02        469.42       242.95 o                         
   0   8   3       1171.61       1033.81       126.55 o                         
   1   8   3          3.45        117.40        89.28 o                         
   2   8   3        405.41        264.92        94.77 o                         
   3   8   3        311.88        158.14        95.15 o                         
   4   8   3       3315.10       3611.32       120.18 o                         
   5   8   3          2.27         49.45        99.46 o                         
   6   8   3        102.42        -66.47       100.17 o                         
   7   8   3        188.49        437.42       116.99 o                         
   8   8   3       2684.69       2900.51       133.10 o                         
   9   8   3          7.40        -47.23       118.35 o                         
  10   8   3       1343.39       1367.61       135.72 o                         
  11   8   3        195.69         24.92       126.53 o                         
  12   8   3        687.93        627.89       128.16 o                         
  13   8   3        905.52        713.96       139.46 o                         
  14   8   3        177.99        235.60       124.11 o                         
  15   8   3       1926.19       2057.60       141.92 o                         
  16   8   3       1076.78        883.01       167.24 o                         
  17   8   3        246.38        232.82       168.39 o                         
  18   8   3        329.67        130.82       173.59 o                         
  19   8   3       3713.48       3371.15       228.03 o                         
  20   8   3       2257.08       2448.21       219.39 o                         
  21   8   3        869.95       1002.52       269.66 o                         
   1   9   3       2091.79       1902.35       168.93 o                         
   2   9   3        148.74         51.86       141.63 o                         
   3   9   3         51.50        210.86       138.18 o                         
   4   9   3         72.91       -100.01       147.04 o                         
   5   9   3        937.93       1264.17       161.46 o                         
   6   9   3        384.47        162.34       138.92 o                         
   7   9   3        438.11        657.89       164.82 o                         
   8   9   3        224.92        126.92       142.79 o                         
   9   9   3       5106.75       5605.95       209.75 o                         
  10   9   3       1783.14       1618.74       156.71 o                         
  11   9   3       2837.80       2731.75       207.00 o                         
  12   9   3        763.96        381.43       167.57 o                         
  13   9   3       4849.08       5155.62       244.80 o                         
  14   9   3       1081.95       1273.59       224.10 o                         
  15   9   3       2156.47       2396.65       371.21 o                         
   0   0   4      49451.82      49152.02       646.24 o                         
   1   0   4      86051.02      87535.52       482.83 o                         
   2   0   4       2232.05       2262.97        61.80 o                         
   3   0   4     136104.44     135677.62       778.59 o                         
   4   0   4     250855.84     257828.92      2821.24 o                         
   5   0   4      16405.74      16438.72       149.53 o                         
   6   0   4       3460.32       4451.01        90.97 o                         
   7   0   4      60307.28      58273.83       362.08 o                         
   8   0   4     116960.51     121917.60       712.66 o                         
   9   0   4       2683.51       2796.05       128.31 o                         
  10   0   4      11690.79      11742.70       142.23 o                         
  11   0   4      28926.60      28893.81       246.14 o                         
  12   0   4      22558.62      24345.34       218.04 o                         
  13   0   4       9097.13       8876.24       140.34 o                         
  14   0   4        797.66       2311.90       113.58 o                         
  15   0   4        412.56        764.26        77.87 o                         
  16   0   4      40425.71      45843.86       439.99 o                         
  17   0   4       3984.31       4608.06       163.88 o                         
  18   0   4       2539.91       4523.90       164.22 o                         
  19   0   4      21948.55      22122.48       297.96 o                         
  20   0   4        798.51       1293.95       106.69 o                         
  21   0   4        105.59       1102.32       126.68 o                         
  22   0   4       6177.65       6499.43       203.14 o                         
  23   0   4       2599.13       2851.20       138.92 o                         
  24   0   4       8572.17       7691.95       199.69 o                         
  25   0   4       2996.88       3305.55       139.17 o                         
  26   0   4       3414.38       3725.24       143.58 o                         
  27   0   4      15142.06      14886.35       236.89 o                         
  28   0   4        629.00       1491.33       129.35 o                         
  29   0   4       2819.29       2933.35       158.41 o                         
  30   0   4       1134.21       1427.58       164.65 o                         
  31   0   4       2738.33       3629.47       205.78 o                         
  32   0   4        340.70        986.95       176.55 o                         
  33   0   4       3299.29       3401.52       232.88 o                         
  34   0   4       3411.88       3417.75       221.66 o                         
  35   0   4        614.49       1519.63       233.63 o                         
  36   0   4        846.87       1917.06       415.51 o                         
   1   1   4      52479.08      50867.35       229.52 o                         
   2   1   4      51335.88      50474.66       291.80 o                         
   3   1   4     261202.27     254124.34      1127.26 o                         
   4   1   4       2807.00       2914.25        55.52 o                         
   5   1   4       3067.51       2630.20        59.32 o                         
   6   1   4      35443.44      36141.28       163.69 o                         
   7   1   4      61534.60      59117.44       252.59 o                         
   8   1   4        584.29       1044.97        42.78 o                         
   9   1   4      13164.86      12628.12        96.69 o                         
  10   1   4      57554.65      59442.56       268.77 o                         
  11   1   4      37936.92      35374.06       186.11 o                         
  12   1   4        176.86       1052.14        58.73 o                         
  13   1   4        220.16        359.61        44.02 o                         
  14   1   4      19046.65      18954.99       132.76 o                         
  15   1   4      22295.87      21908.58       158.22 o                         
  16   1   4       7690.44       8094.47       112.59 o                         
  17   1   4        228.79        223.16        52.45 o                         
  18   1   4       7643.83       7835.58       108.69 o                         
  19   1   4       5788.35       6178.91       101.48 o                         
  20   1   4       6033.71       6219.92       111.69 o                         
  21   1   4       1606.97       1523.52        75.36 o                         
  22   1   4       1929.06       2325.12        85.88 o                         
  23   1   4        140.17        462.11        63.59 o                         
  24   1   4       4397.62       4547.12       100.06 o                         
  25   1   4       1669.06       1638.05        88.51 o                         
  26   1   4        808.39       1551.80        90.10 o                         
  27   1   4       5470.16       6019.26       131.96 o                         
  28   1   4       4939.02       5424.30       131.60 o                         
  29   1   4        688.92       1058.07        88.40 o                         
  30   1   4        464.21        817.20       106.76 o                         
  31   1   4      10127.49      10248.03       192.75 o                         
  32   1   4       5191.28       5580.38       193.34 o                         
  33   1   4       1032.23        877.05       139.92 o                         
  34   1   4        524.70        789.05       137.04 o                         
  35   1   4       5338.61       4597.64       225.30 o                         
  36   1   4       2411.23       2086.76       277.74 o                         
   0   2   4        911.55       1180.76        69.22 o                         
   1   2   4      11816.90      12549.68        99.59 o                         
   2   2   4      52620.35      54236.36       230.25 o                         
   3   2   4      51202.84      50436.00       223.01 o                         
   4   2   4       1532.39       1550.81        52.64 o                         
   5   2   4      16031.14      15878.52       110.53 o                         
   6   2   4       2459.75       2305.99        55.09 o                         
   7   2   4        721.76        583.71        46.22 o                         
   8   2   4       1640.48       1442.64        48.83 o                         
   9   2   4      50644.59      49725.12       225.76 o                         
  10   2   4         40.89        254.76        47.44 o                         
  11   2   4       3568.31       3276.19        67.80 o                         
  12   2   4       6827.96       6218.75        84.93 o                         
  13   2   4      14563.49      13991.89       112.26 o                         
  14   2   4      26788.09      28157.34       161.75 o                         
  15   2   4       5551.35       5909.94        87.46 o                         
  16   2   4       5753.75       5690.93        89.65 o                         
  17   2   4      13311.21      13103.68       114.78 o                         
  18   2   4       4325.60       4274.49        94.94 o                         
  19   2   4       2505.87       2434.53        74.09 o                         
  20   2   4       6671.00       6669.43       126.36 o                         
  21   2   4        375.27        875.15        73.14 o                         
  22   2   4       2120.68       2290.71        83.38 o                         
  23   2   4       1637.95       1651.03        76.66 o                         
  24   2   4       2765.80       2781.01        92.33 o                         
  25   2   4       1307.70       1769.84        85.89 o                         
  26   2   4       1810.86       1943.94        84.94 o                         
  27   2   4       2498.42       2664.62       129.02 o                         
  28   2   4          9.70        166.18        79.80 o                         
  29   2   4       2024.70       2066.23        95.18 o                         
  30   2   4       2574.61       2450.11        96.87 o                         
  31   2   4        915.40        985.83        95.27 o                         
  32   2   4         15.25        165.19        99.47 o                         
  33   2   4       2988.19       2670.15       203.33 o                         
  34   2   4         12.41       -222.55       222.55 o                         
  35   2   4       4284.82       4416.84       227.37 o                         
   1   3   4      10751.34      10433.57        99.31 o                         
   2   3   4          5.67          8.93        48.96 o                         
   3   3   4       8424.09       7799.84        93.02 o                         
   4   3   4       3958.39       3814.77        72.53 o                         
   5   3   4       6482.26       5913.08        95.98 o                         
   6   3   4       1203.39        864.38        61.18 o                         
   7   3   4       5159.53       5047.10       104.09 o                         
   8   3   4       6025.20       5657.76        98.62 o                         
   9   3   4      16455.62      17098.40       132.74 o                         
  10   3   4        441.44        386.59        54.17 o                         
  11   3   4        849.88        840.00        56.00 o                         
  12   3   4       7874.33       7585.39       100.79 o                         
  13   3   4        769.80        656.67        51.27 o                         
  14   3   4       2598.68       2778.71        68.12 o                         
  15   3   4         22.60         20.22        48.64 o                         
  16   3   4         42.60        -14.63        48.78 o                         
  17   3   4        125.20         23.64        51.70 o                         
  18   3   4        188.03        168.51        54.01 o                         
  19   3   4          4.32         22.02        55.04 o                         
  20   3   4       4112.65       4498.03        92.95 o                         
  21   3   4       6429.99       6173.15       102.89 o                         
  22   3   4       1618.55       1632.81        77.43 o                         
  23   3   4        519.23        453.17        73.47 o                         
  24   3   4        267.04        186.51        79.65 o                         
  25   3   4         84.37        171.12        84.92 o                         
  26   3   4       5351.37       5239.75       125.87 o                         
  27   3   4        587.94        593.75        84.41 o                         
  28   3   4        257.00        499.99        81.68 o                         
  29   3   4       2082.49       1845.94        96.83 o                         
  30   3   4         92.01        126.39        91.31 o                         
  31   3   4       1376.32       1437.90       138.45 o                         
  32   3   4        934.36        993.28       114.15 o                         
  33   3   4        675.62        993.78       148.50 o                         
  34   3   4         39.47       -133.22       136.53 o                         
   0   4   4      18460.38      21215.61       225.08 o                         
   1   4   4      20884.67      21142.73       154.81 o                         
   2   4   4      18496.99      18731.10       145.40 o                         
   3   4   4       3180.66       3396.88        78.56 o                         
   4   4   4       7918.75       8021.53       109.29 o                         
   5   4   4       3865.93       3982.43        85.19 o                         
   6   4   4       2577.77       2629.37        71.83 o                         
   7   4   4       2408.64       2418.71        67.63 o                         
   8   4   4       2656.48       2468.74        72.82 o                         
   9   4   4         79.34         33.91        64.25 o                         
  10   4   4       1028.47        928.77        68.63 o                         
  11   4   4        454.22        275.17        64.16 o                         
  12   4   4        438.95        456.30        63.73 o                         
  13   4   4        180.89        124.69        62.93 o                         
  14   4   4        108.03         89.27        63.17 o                         
  15   4   4       1591.66       1706.28        75.34 o                         
  16   4   4       3678.47       3761.41        88.89 o                         
  17   4   4        781.67        875.60        66.66 o                         
  18   4   4       6784.05       7397.20       114.26 o                         
  19   4   4         44.32         35.50        62.54 o                         
  20   4   4          7.03         58.08        68.04 o                         
  21   4   4        160.12         33.99        63.38 o                         
  22   4   4       1926.20       1780.66        90.35 o                         
  23   4   4         44.64         49.34        77.30 o                         
  24   4   4        831.73        850.50        88.04 o                         
  25   4   4        178.27        356.83        95.76 o                         
  26   4   4       2002.47       1988.47       103.55 o                         
  27   4   4        522.93        348.55       114.43 o                         
  28   4   4         24.87         23.25       118.87 o                         
  29   4   4        380.35        420.66       178.81 o                         
  30   4   4        153.82        118.94       173.70 o                         
  31   4   4         64.27        -16.65       194.39 o                         
  32   4   4       1046.33       1290.90       155.34 o                         
  33   4   4        504.37         65.98       330.28 o                         
   1   5   4      18758.68      18801.80       159.28 o                         
   2   5   4       4932.27       4740.17        96.61 o                         
   3   5   4       1217.60       1013.25        69.30 o                         
   4   5   4        322.72        320.97        64.11 o                         
   5   5   4       8319.12       7449.00       122.98 o                         
   6   5   4       1948.41       1939.51        77.35 o                         
   7   5   4         30.37         35.84        66.94 o                         
   8   5   4      15058.99      15333.77       168.57 o                         
   9   5   4       9689.43       9689.75       146.56 o                         
  10   5   4       6409.61       6228.30       129.50 o                         
  11   5   4         13.42         44.34        78.09 o                         
  12   5   4       9761.11       9603.41       147.90 o                         
  13   5   4       1321.24       1291.93        83.26 o                         
  14   5   4       8227.97       8415.79       141.23 o                         
  15   5   4        150.90        141.32        75.45 o                         
  16   5   4      13715.01      13285.13       170.60 o                         
  17   5   4        186.49        335.33        83.63 o                         
  18   5   4       4316.94       4305.24       124.84 o                         
  19   5   4       3179.60       2992.76       110.02 o                         
  20   5   4       6226.09       6474.94       143.89 o                         
  21   5   4       1909.22       1740.58        91.22 o                         
  22   5   4      12388.07      12045.44       157.95 o                         
  23   5   4       3436.75       3233.36       104.38 o                         
  24   5   4       5054.76       5316.61       146.39 o                         
  25   5   4          9.29        236.37       113.50 o                         
  26   5   4       6836.44       7194.85       190.18 o                         
  27   5   4         66.88        -13.63       141.35 o                         
  28   5   4        243.60        291.78       131.31 o                         
  29   5   4        841.05        585.62       162.94 o                         
  30   5   4       3656.54       2991.90       392.02 o                         
  31   5   4        713.92       1010.27       250.19 o                         
   0   6   4       2961.43       2916.38       124.68 o                         
   1   6   4       6603.00       6530.36       123.93 o                         
   2   6   4         19.87         48.06        71.38 o                         
   3   6   4       5202.26       5283.67       105.71 o                         
   4   6   4       4773.10       4475.63        99.27 o                         
   5   6   4       1941.26       1906.81        85.72 o                         
   6   6   4       6433.97       6731.62       128.48 o                         
   7   6   4        707.85        765.20        86.13 o                         
   8   6   4       5148.48       5149.76       119.75 o                         
   9   6   4      18143.11      18639.95       193.99 o                         
  10   6   4       3345.17       3465.52       107.45 o                         
  11   6   4       2225.66       2414.45       103.42 o                         
  12   6   4      11243.47      11301.08       174.57 o                         
  13   6   4       7404.08       7942.75       159.18 o                         
  14   6   4       7197.19       7372.87       154.92 o                         
  15   6   4         48.19        210.71        88.63 o                         
  16   6   4      12668.97      12525.75       200.25 o                         
  17   6   4        705.93        891.04       101.76 o                         
  18   6   4       8790.57       9315.14       202.47 o                         
  19   6   4       1687.10       1633.64       111.40 o                         
  20   6   4       8406.89       8874.96       185.87 o                         
  21   6   4          9.13        -10.39        99.46 o                         
  22   6   4       2336.55       2557.03       139.99 o                         
  23   6   4          2.97        162.97       126.45 o                         
  24   6   4       4944.92       5120.02       191.56 o                         
  25   6   4         19.73        290.50       116.88 o                         
  26   6   4       3325.15       3784.61       178.04 o                         
  27   6   4        259.11        341.45       154.24 o                         
  28   6   4       3531.86       3753.78       237.79 o                         
  29   6   4       2526.65       2326.99       228.60 o                         
   1   7   4       6799.79       7242.18       136.36 o                         
   2   7   4       3953.07       4193.83       104.47 o                         
   3   7   4      11091.65      11534.76       154.05 o                         
   4   7   4        763.37        781.66        80.94 o                         
   5   7   4       1914.72       2124.30        97.56 o                         
   6   7   4       6737.69       7234.24       155.91 o                         
   7   7   4      22234.42      22542.40       228.73 o                         
   8   7   4        952.01       1032.55        99.29 o                         
   9   7   4       4691.35       4905.07       127.68 o                         
  10   7   4       7534.94       7712.95       162.59 o                         
  11   7   4       6112.22       6523.57       138.46 o                         
  12   7   4        247.92        345.57        90.44 o                         
  13   7   4        749.60        779.32       115.37 o                         
  14   7   4        911.93       1100.33       134.48 o                         
  15   7   4       6496.63       6691.30       177.08 o                         
  16   7   4       1728.82       2027.41       132.95 o                         
  17   7   4        985.57        880.81       140.41 o                         
  18   7   4       1195.12       1310.27       129.38 o                         
  19   7   4       5027.50       5473.68       162.37 o                         
  20   7   4       2270.07       2664.14       135.92 o                         
  21   7   4         77.25        164.95       111.92 o                         
  22   7   4       2745.74       3018.59       180.63 o                         
  23   7   4       1201.93       1191.02       180.28 o                         
  24   7   4       1656.52       1782.85       217.03 o                         
  25   7   4        496.92        468.92       210.46 o                         
   0   8   4      15438.55      16655.95       258.83 o                         
   1   8   4       8999.93       9763.23       160.61 o                         
   2   8   4        134.20        -60.60        90.39 o                         
   3   8   4      13776.36      14766.80       198.80 o                         
   4   8   4       8277.94       9099.49       183.10 o                         
   5   8   4      15010.19      15817.21       214.30 o                         
   6   8   4         57.41        290.92       105.73 o                         
   7   8   4      10187.28      10988.03       205.14 o                         
   8   8   4       2161.83       2186.93       133.99 o                         
   9   8   4       5435.67       5659.89       166.53 o                         
  10   8   4        122.05        111.88       118.57 o                         
  11   8   4        771.61        832.27       134.37 o                         
  12   8   4        458.49        354.68       129.10 o                         
  13   8   4       1856.88       2171.30       152.05 o                         
  14   8   4         92.12         87.86       121.53 o                         
  15   8   4         37.76        -10.11       122.44 o                         
  16   8   4        226.46        325.63       136.45 o                         
  17   8   4       1224.12       1362.17       155.94 o                         
  18   8   4        697.04        787.90       192.19 o                         
  19   8   4        122.43         99.24       185.21 o                         
  20   8   4         16.57        303.66       201.92 o                         
  21   8   4        175.96        108.16       332.72 o                         
   1   9   4       4797.91       4737.62       217.34 o                         
   2   9   4       2320.35       2573.85       183.73 o                         
   3   9   4       5937.77       6284.15       202.92 o                         
   4   9   4         68.75         45.07       152.06 o                         
   5   9   4        143.44         -9.24       144.26 o                         
   6   9   4        517.18        502.55       141.71 o                         
   7   9   4       5875.72       6372.59       215.67 o                         
   8   9   4          1.57       -146.71       146.71 o                         
   9   9   4        255.01        365.49       157.88 o                         
  10   9   4       1609.14       2125.48       161.22 o                         
  11   9   4       1835.38       2258.07       175.44 o                         
  12   9   4        726.39        790.80       183.92 o                         
  13   9   4       1767.66       1743.50       214.17 o                         
  14   9   4        826.99        311.67       282.49 o                         
  15   9   4       3301.20       3804.02       282.87 o                         
   1   1   5       3388.79       3533.10        62.49 o                         
   2   1   5       8082.71       7751.98        95.84 o                         
   3   1   5       8626.14       9134.21        90.04 o                         
   4   1   5       2915.39       2453.29        52.56 o                         
   5   1   5      62927.91      63688.03       275.46 o                         
   6   1   5       7534.78       8903.58        85.92 o                         
   7   1   5      12257.39      11397.05        91.62 o                         
   8   1   5        157.25        147.43        40.18 o                         
   9   1   5       2508.58       2589.07        56.52 o                         
  10   1   5       3869.37       3815.44        74.93 o                         
  11   1   5       2145.65       1822.72        51.61 o                         
  12   1   5       3571.07       3643.85        70.81 o                         
  13   1   5      23763.09      25230.85       160.05 o                         
  14   1   5       1602.34       1355.27        51.09 o                         
  15   1   5        207.57        365.37        44.69 o                         
  16   1   5        554.57        839.47        52.79 o                         
  17   1   5      48874.58      50451.69       287.45 o                         
  18   1   5        884.22       1286.31        62.92 o                         
  19   1   5       1517.19       1636.52        66.01 o                         
  20   1   5        211.00        515.76        57.24 o                         
  21   1   5      17554.34      18389.12       189.06 o                         
  22   1   5          1.00         -2.54        75.01 o                         
  23   1   5       1410.79       1405.87        73.85 o                         
  24   1   5        225.28        549.49        70.39 o                         
  25   1   5      30134.17      29543.04       242.37 o                         
  26   1   5        552.93        715.12        85.42 o                         
  27   1   5         85.55         40.62        85.08 o                         
  28   1   5        722.62        851.26        87.01 o                         
  29   1   5       2294.84       2460.64       102.00 o                         
  30   1   5       1446.83       1392.73       115.90 o                         
  31   1   5          2.01       -105.65       105.65 o                         
  32   1   5        405.30        439.90       115.92 o                         
  33   1   5         12.51       -137.77       137.77 o                         
  34   1   5        352.29        359.86       140.55 o                         
  35   1   5         29.60       -125.77       160.03 o                         
  36   1   5        366.23        256.72       226.53 o                         
   0   2   5      45617.89      45510.85       521.51 o                         
   1   2   5     260310.06     255719.33       931.30 o                         
   2   2   5      10294.96      10731.03       100.40 o                         
   3   2   5      14641.35      14632.71       106.87 o                         
   4   2   5      15342.98      14620.62       107.61 o                         
   5   2   5      26342.70      25049.21       143.21 o                         
   6   2   5        372.06        596.38        49.17 o                         
   7   2   5      10021.52       9862.74        92.90 o                         
   8   2   5       4981.69       3987.41        71.65 o                         
   9   2   5      19817.92      17054.33       115.34 o                         
  10   2   5       3732.65       3663.90        70.47 o                         
  11   2   5       6368.48       6164.26        85.02 o                         
  12   2   5         39.96        267.49        47.09 o                         
  13   2   5      68184.92      65671.41       300.88 o                         
  14   2   5        715.82        803.61        48.24 o                         
  15   2   5      18882.58      20668.30       143.12 o                         
  16   2   5       4305.08       4458.85        82.14 o                         
  17   2   5      33429.72      30960.81       188.17 o                         
  18   2   5       1346.43       2333.51        89.61 o                         
  19   2   5      25303.59      25551.83       197.60 o                         
  20   2   5         59.63        203.45        57.57 o                         
  21   2   5       3321.06       3837.64       100.88 o                         
  22   2   5         72.96        788.58        76.44 o                         
  23   2   5       6208.64       6688.23       129.52 o                         
  24   2   5        686.34        704.07        73.60 o                         
  25   2   5       5792.68       5754.27       119.92 o                         
  26   2   5       1284.10       1540.49        82.29 o                         
  27   2   5       5431.86       5674.62       125.04 o                         
  28   2   5       4314.97       4503.04       124.10 o                         
  29   2   5         13.14        135.97        97.04 o                         
  30   2   5       3717.25       3717.38       118.51 o                         
  31   2   5       4110.40       4175.51       140.21 o                         
  32   2   5       2362.63       2389.64       170.69 o                         
  33   2   5       4059.89       3898.56       165.24 o                         
  34   2   5        809.30        463.98       149.88 o                         
  35   2   5       1616.45       1232.39       284.71 o                         
   1   3   5       1747.01       1588.73        55.81 o                         
   2   3   5      26817.49      25701.08       148.70 o                         
   3   3   5      14183.31      12955.25       109.18 o                         
   4   3   5       5964.11       6051.23        90.40 o                         
   5   3   5       3621.58       3527.25        69.92 o                         
   6   3   5      25138.88      24713.79       156.12 o                         
   7   3   5      28437.99      27714.55       182.71 o                         
   8   3   5        156.00         38.08        56.63 o                         
   9   3   5        798.42        730.62        56.14 o                         
  10   3   5      38069.46      37612.52       204.36 o                         
  11   3   5      34446.23      32956.51       187.92 o                         
  12   3   5       1571.05       1707.90        58.32 o                         
  13   3   5       5292.48       5190.77        89.69 o                         
  14   3   5        401.25        207.89        51.58 o                         
  15   3   5      39740.38      38648.71       203.74 o                         
  16   3   5        760.06        912.01        54.96 o                         
  17   3   5       7155.87       6960.32       101.04 o                         
  18   3   5         50.64        -51.94        55.92 o                         
  19   3   5      15055.48      14962.61       133.24 o                         
  20   3   5       1710.92       1924.64        66.77 o                         
  21   3   5       7903.15       8080.44       113.19 o                         
  22   3   5         25.56        -68.35        72.59 o                         
  23   3   5      29223.94      28558.05       246.51 o                         
  24   3   5        378.99        538.36        88.60 o                         
  25   3   5       5826.29       5749.59       138.50 o                         
  26   3   5       1448.85       1485.74        88.12 o                         
  27   3   5       2167.65       2279.12        95.54 o                         
  28   3   5       3309.21       3261.10       115.87 o                         
  29   3   5       6737.05       6572.24       161.72 o                         
  30   3   5       8740.28       8435.01       203.51 o                         
  31   3   5       1191.95       1156.74       137.48 o                         
  32   3   5       1081.16        847.50       159.52 o                         
  33   3   5       7432.50       8111.82       267.46 o                         
  34   3   5       3770.79       3972.68       358.00 o                         
   0   4   5      87469.62      86765.36       550.73 o                         
   1   4   5      16527.23      15604.54       134.26 o                         
   2   4   5      17901.11      18919.41       144.86 o                         
   3   4   5       1755.54       1314.84        62.77 o                         
   4   4   5      11384.25      10110.13       120.62 o                         
   5   4   5       3955.64       3642.84        78.49 o                         
   6   4   5        977.63        801.38        62.50 o                         
   7   4   5       1552.57       1355.57        67.53 o                         
   8   4   5      10525.13       9948.80       123.84 o                         
   9   4   5        983.01        720.10        66.83 o                         
  10   4   5       3698.43       3758.45        86.97 o                         
  11   4   5         93.65         72.71        60.26 o                         
  12   4   5      19330.62      19283.19       155.71 o                         
  13   4   5       6832.56       6682.42       113.07 o                         
  14   4   5       1201.56       1304.94        69.04 o                         
  15   4   5      11987.48      12301.42       136.14 o                         
  16   4   5         23.51        -42.81        61.71 o                         
  17   4   5       8780.49       8611.06       122.96 o                         
  18   4   5         23.31         60.26        62.11 o                         
  19   4   5      23095.79      22406.60       185.44 o                         
  20   4   5       1554.78       1435.97        75.29 o                         
  21   4   5       3847.04       3681.00        92.93 o                         
  22   4   5        623.71        552.80        84.35 o                         
  23   4   5      17206.66      16690.83       178.28 o                         
  24   4   5        984.08        952.82        86.12 o                         
  25   4   5       9156.45       9644.98       182.44 o                         
  26   4   5        745.46        657.30        90.24 o                         
  27   4   5      10517.11      10761.10       244.12 o                         
  28   4   5       3683.24       3846.09       178.81 o                         
  29   4   5      10440.77      10904.88       263.58 o                         
  30   4   5       5878.63       5277.28       205.47 o                         
  31   4   5       6552.72       6772.56       269.06 o                         
  32   4   5       7172.12       7034.18       276.50 o                         
  33   4   5       3160.41       3533.63       316.77 o                         
   1   5   5       1089.49       1372.11        71.69 o                         
   2   5   5       9864.57       9338.61       128.89 o                         
   3   5   5       3378.91       3041.93        80.97 o                         
   4   5   5        335.86        344.72        66.38 o                         
   5   5   5         56.13        -30.47        64.15 o                         
   6   5   5      12591.86      12082.35       141.78 o                         
   7   5   5      15754.93      15600.62       157.29 o                         
   8   5   5        102.04         27.29        70.15 o                         
   9   5   5       5001.89       4681.48       110.72 o                         
  10   5   5      20177.87      20393.69       193.11 o                         
  11   5   5       4180.69       3836.11       106.15 o                         
  12   5   5          5.85         57.14        62.40 o                         
  13   5   5       7525.82       7896.15       139.49 o                         
  14   5   5         82.15         79.09        74.14 o                         
  15   5   5      12663.11      12770.86       165.80 o                         
  16   5   5         68.58         65.23        80.11 o                         
  17   5   5         58.02        -48.14        82.69 o                         
  18   5   5        883.83        910.77        88.89 o                         
  19   5   5      11128.53      11086.14       195.97 o                         
  20   5   5       1111.05        796.43        95.39 o                         
  21   5   5       8851.13       8970.50       161.42 o                         
  22   5   5          4.96         52.02        77.24 o                         
  23   5   5       2990.82       2851.81       106.13 o                         
  24   5   5       1221.56        942.11       103.47 o                         
  25   5   5       9666.42       9869.30       206.58 o                         
  26   5   5          0.18         31.83       143.49 o                         
  27   5   5       1193.87       1293.23       143.15 o                         
  28   5   5       1467.09       1001.20       134.62 o                         
  29   5   5       6219.19       5895.07       275.47 o                         
  30   5   5       3765.47       3607.06       455.75 o                         
  31   5   5       1186.49       1257.81       180.14 o                         
   0   6   5       7304.28       6732.50       190.48 o                         
   1   6   5        588.72        465.72        78.45 o                         
   2   6   5       4307.94       4406.67        97.94 o                         
   3   6   5        246.43        128.70        70.56 o                         
   4   6   5       3626.27       3682.87        92.15 o                         
   5   6   5      30158.67      30906.03       226.18 o                         
   6   6   5        585.69        584.17        82.11 o                         
   7   6   5       1161.41        951.30        84.40 o                         
   8   6   5       1372.63       1356.54        89.47 o                         
   9   6   5      11351.95      10873.97       159.72 o                         
  10   6   5          4.43        -79.44        79.44 o                         
  11   6   5       4126.31       3869.36       110.23 o                         
  12   6   5       2494.60       2474.71       103.36 o                         
  13   6   5      21794.07      21870.96       215.66 o                         
  14   6   5       2499.64       2447.27       105.75 o                         
  15   6   5       3695.18       3687.83       114.33 o                         
  16   6   5       3391.71       3265.71       124.88 o                         
  17   6   5      11454.06      12267.43       202.15 o                         
  18   6   5        790.34        679.22       103.42 o                         
  19   6   5       2224.09       2087.75       111.50 o                         
  20   6   5       1433.73       1145.19       118.79 o                         
  21   6   5        113.96        230.25       119.83 o                         
  22   6   5          6.04        -31.06       110.24 o                         
  23   6   5       4056.91       3945.95       135.61 o                         
  24   6   5         32.14        -10.95       111.42 o                         
  25   6   5        543.77        471.07       119.48 o                         
  26   6   5        193.35        174.09       165.72 o                         
  27   6   5       2235.43       2215.98       194.37 o                         
  28   6   5          3.50        248.52       170.46 o                         
  29   6   5          2.96        169.47       352.93 o                         
   1   7   5       2947.85       3021.33        98.54 o                         
   2   7   5        160.78        153.40        79.50 o                         
   3   7   5       3765.56       3935.03       105.23 o                         
   4   7   5        341.80        350.32        85.26 o                         
   5   7   5       1864.60       1959.32       103.76 o                         
   6   7   5         58.42         12.58        83.42 o                         
   7   7   5       3764.68       4158.16       115.65 o                         
   8   7   5        109.87        132.07        97.76 o                         
   9   7   5        732.57        882.94       107.51 o                         
  10   7   5        994.93        965.55        98.06 o                         
  11   7   5        506.18        508.14        95.96 o                         
  12   7   5        380.76        345.26       102.61 o                         
  13   7   5        360.99        209.88       123.74 o                         
  14   7   5        458.58        510.28       119.97 o                         
  15   7   5        131.50        185.52       113.96 o                         
  16   7   5        966.83       1027.16       124.75 o                         
  17   7   5       7378.74       7331.64       196.36 o                         
  18   7   5       1767.65       1803.32       126.32 o                         
  19   7   5       1875.61       1952.66       132.05 o                         
  20   7   5          9.53        -49.78       108.51 o                         
  21   7   5       3403.13       3573.71       159.88 o                         
  22   7   5       1020.76        970.37       164.90 o                         
  23   7   5       2984.47       3158.75       212.28 o                         
  24   7   5          3.46       -101.85       230.40 o                         
  25   7   5       7841.68       7862.41       370.26 o                         
   0   8   5        380.31        618.61       130.59 o                         
   1   8   5         46.19        128.20        86.43 o                         
   2   8   5          7.74         57.96        92.51 o                         
   3   8   5          2.46        -22.54        93.63 o                         
   4   8   5        396.17        587.16       104.87 o                         
   5   8   5        401.83        481.52       104.58 o                         
   6   8   5         32.65        -63.00       106.89 o                         
   7   8   5         31.35        -28.56       110.50 o                         
   8   8   5        983.55        897.60       122.85 o                         
   9   8   5        831.39        673.46       128.37 o                         
  10   8   5         17.64        184.98       136.18 o                         
  11   8   5        639.59        580.93       129.35 o                         
  12   8   5         77.96        -45.30       132.17 o                         
  13   8   5       1698.12       1950.19       166.59 o                         
  14   8   5        161.44         16.81       123.65 o                         
  15   8   5        118.17        -42.04       131.46 o                         
  16   8   5         19.03        -42.81       133.69 o                         
  17   8   5         37.48        159.61       138.64 o                         
  18   8   5          3.55       -115.89       155.26 o                         
  19   8   5        591.96        267.01       199.81 o                         
  20   8   5         20.40         68.85       185.79 o                         
  21   8   5        745.39        777.02       296.55 o                         
   1   9   5        766.74       1447.56       168.46 o                         
   2   9   5       1028.47       1276.01       169.08 o                         
   3   9   5       3419.49       3679.39       177.82 o                         
   4   9   5        137.63        328.58       145.53 o                         
   5   9   5       2925.05       3091.07       185.84 o                         
   6   9   5       2057.23       1714.28       167.75 o                         
   7   9   5       2869.03       3130.43       231.96 o                         
   8   9   5         45.55        172.65       167.05 o                         
   9   9   5        403.62        351.19       153.48 o                         
  10   9   5        580.50        580.60       165.49 o                         
  11   9   5        397.79        295.62       159.48 o                         
  12   9   5       1454.47       1733.71       198.96 o                         
  13   9   5        905.20        679.26       205.72 o                         
  14   9   5         46.07        159.35       221.91 o                         
   0   0   6      72132.71      70951.68       585.80 o                         
   1   0   6      10717.29      10299.59       143.75 o                         
   2   0   6       5214.03       5554.93       105.13 o                         
   3   0   6      31335.11      29416.47       240.60 o                         
   4   0   6      32942.03      32539.34       231.25 o                         
   5   0   6      26987.33      28762.66       215.19 o                         
   6   0   6      23633.34      24520.28       188.43 o                         
   7   0   6        768.92        973.24        61.68 o                         
   8   0   6       7546.47       7546.82       112.83 o                         
   9   0   6      18096.79      20830.43       176.31 o                         
  10   0   6      18819.88      20237.70       182.14 o                         
  11   0   6      28780.35      26499.69       218.39 o                         
  12   0   6      29348.62      30039.59       273.64 o                         
  13   0   6         95.99        388.30        76.42 o                         
  14   0   6       4357.34       4942.14       123.79 o                         
  15   0   6      37660.36      43984.65       348.61 o                         
  16   0   6       3971.45       3809.22       101.24 o                         
  17   0   6        483.64        460.53        76.60 o                         
  18   0   6       1518.62       2124.90        96.97 o                         
  19   0   6      45448.08      46183.39       403.29 o                         
  20   0   6       7017.59       7165.75       168.64 o                         
  21   0   6       5012.54       5572.72       146.10 o                         
  22   0   6        211.65        584.79       130.48 o                         
  23   0   6      39677.48      38586.62       448.07 o                         
  24   0   6       2735.01       3520.85       154.69 o                         
  25   0   6      25336.40      25040.08       321.89 o                         
  26   0   6        229.44       1207.16       126.97 o                         
  27   0   6      21871.51      21463.58       305.27 o                         
  28   0   6       9700.50      10291.20       222.20 o                         
  29   0   6      16496.56      16511.48       264.02 o                         
  30   0   6       1109.04       1360.28       130.49 o                         
  31   0   6      10360.66       9787.84       237.23 o                         
  32   0   6       5728.50       6312.58       188.14 o                         
  33   0   6       5091.48       5824.12       289.46 o                         
  34   0   6        114.40        630.28       194.15 o                         
  35   0   6      10737.71      10937.48       429.61 o                         
  36   0   6       3469.70       4550.39       442.33 o                         
   1   1   6      13221.20      13011.91        94.00 o                         
   2   1   6       1560.90       1552.31        47.97 o                         
   3   1   6       7908.72       8051.83        81.72 o                         
   4   1   6       6609.70       7010.80        87.33 o                         
   5   1   6      24884.25      24467.37       145.38 o                         
   6   1   6      12699.47      11949.23        98.00 o                         
   7   1   6        855.67        964.53        47.18 o                         
   8   1   6       2217.54       2368.59        54.94 o                         
   9   1   6      42521.69      42802.71       201.62 o                         
  10   1   6       2915.56       2439.74        54.50 o                         
  11   1   6       9726.83       9935.58        99.52 o                         
  12   1   6      11731.65      11568.54        96.45 o                         
  13   1   6      24654.84      24872.29       153.90 o                         
  14   1   6        122.62        332.52        48.98 o                         
  15   1   6       9307.21       8675.32        99.88 o                         
  16   1   6         28.24        870.28        49.79 o                         
  17   1   6      60346.38      65132.30       331.94 o                         
  18   1   6        517.18        696.97        55.08 o                         
  19   1   6       4418.33       4329.76       101.27 o                         
  20   1   6        422.22        901.59        65.64 o                         
  21   1   6      18664.40      20678.87       187.30 o                         
  22   1   6       7486.96       7300.26       118.06 o                         
  23   1   6       3494.39       4224.85       101.61 o                         
  24   1   6         46.06        186.05        68.32 o                         
  25   1   6      11109.41      11162.78       160.27 o                         
  26   1   6       5951.51       5839.94       139.77 o                         
  27   1   6       5417.28       5499.04       153.10 o                         
  28   1   6        366.34        349.91        89.52 o                         
  29   1   6      12706.98      12825.03       178.27 o                         
  30   1   6       3899.45       3617.94       130.14 o                         
  31   1   6       2012.74       1806.36       102.25 o                         
  32   1   6        554.25        600.36        96.79 o                         
  33   1   6       8893.94       8333.25       227.28 o                         
  34   1   6       2916.24       2948.20       142.12 o                         
  35   1   6        965.69       1098.54       194.33 o                         
  36   1   6        440.43        894.86       577.90 o                         
   0   2   6      11888.77      13020.55       153.95 o                         
   1   2   6       4629.87       4286.30        75.90 o                         
   2   2   6       9423.52       9163.27        91.99 o                         
   3   2   6      66770.30      66763.53       277.85 o                         
   4   2   6       5792.43       6168.93        86.82 o                         
   5   2   6       2855.77       3251.67        80.87 o                         
   6   2   6       2227.07       2152.68        56.29 o                         
   7   2   6      27177.38      26916.00       150.49 o                         
   8   2   6         20.76        -22.59        46.92 o                         
   9   2   6        235.40        700.53        52.03 o                         
  10   2   6       5979.49       6090.28        86.16 o                         
  11   2   6      15790.12      16241.89       129.45 o                         
  12   2   6        209.38        251.46        48.00 o                         
  13   2   6      10189.08      10216.03       107.17 o                         
  14   2   6          0.50        161.38        46.08 o                         
  15   2   6      13485.86      14246.36       116.93 o                         
  16   2   6        171.40        208.20        51.15 o                         
  17   2   6      15857.20      15358.05       131.57 o                         
  18   2   6       1077.32       1162.39        62.38 o                         
  19   2   6       9486.35       9756.95       118.69 o                         
  20   2   6       1925.22       1783.29        72.38 o                         
  21   2   6       5978.99       5974.07       117.38 o                         
  22   2   6          6.83        306.01        71.65 o                         
  23   2   6      15781.94      16294.33       174.15 o                         
  24   2   6        907.37       1003.57        78.70 o                         
  25   2   6         32.91        276.61        72.25 o                         
  26   2   6        489.83        233.26        77.98 o                         
  27   2   6       5784.28       6311.34       127.69 o                         
  28   2   6        683.92        801.45        83.33 o                         
  29   2   6         18.32         42.04        95.36 o                         
  30   2   6          2.25        -81.30       109.40 o                         
  31   2   6       6662.66       6613.22       151.02 o                         
  32   2   6         85.95         39.14       102.36 o                         
  33   2   6          7.48        -66.46       128.43 o                         
  34   2   6        134.98       -127.84       144.87 o                         
  35   2   6       4076.65       4038.35       285.26 o                         
   1   3   6      22637.43      22378.58       139.21 o                         
   2   3   6       6426.11       6643.76        93.72 o                         
   3   3   6       5482.88       5365.93        90.16 o                         
   4   3   6       2673.31       2600.58        62.21 o                         
   5   3   6       5522.97       4831.09        83.87 o                         
   6   3   6        485.88        323.18        55.19 o                         
   7   3   6       3719.12       3606.20        76.79 o                         
   8   3   6       2652.02       2464.13        64.64 o                         
   9   3   6       2843.69       3101.91        79.79 o                         
  10   3   6         70.47         97.63        52.43 o                         
  11   3   6         75.24         13.37        51.17 o                         
  12   3   6       4569.81       4060.21        79.75 o                         
  13   3   6        615.19        460.65        55.51 o                         
  14   3   6         14.82        -40.05        50.07 o                         
  15   3   6       3940.17       4015.89        82.19 o                         
  16   3   6        890.04        682.88        57.85 o                         
  17   3   6       4111.09       4524.44        91.05 o                         
  18   3   6         26.34         37.77        52.70 o                         
  19   3   6        555.51        623.34        59.00 o                         
  20   3   6       2347.54       2118.27        70.17 o                         
  21   3   6      21641.38      21337.90       172.70 o                         
  22   3   6       4387.06       4096.28       100.24 o                         
  23   3   6       1643.87       1621.45        87.90 o                         
  24   3   6        730.02        625.54        88.22 o                         
  25   3   6       4363.57       4378.24       121.57 o                         
  26   3   6       2491.47       2283.14       113.05 o                         
  27   3   6       1285.63       1504.53        99.41 o                         
  28   3   6        182.13        276.84        84.44 o                         
  29   3   6       2030.79       1848.99       115.53 o                         
  30   3   6       2196.67       2112.44       115.88 o                         
  31   3   6       1233.83       1255.80       137.36 o                         
  32   3   6        158.80        320.47       153.07 o                         
  33   3   6        713.17        523.33       174.42 o                         
  34   3   6        290.83        447.16       217.41 o                         
   0   4   6      44090.73      47209.27       337.96 o                         
   1   4   6       1089.66       1054.67        60.45 o                         
   2   4   6        130.24        107.42        54.68 o                         
   3   4   6       5813.46       5442.66        96.34 o                         
   4   4   6       5892.11       6149.00       100.44 o                         
   5   4   6      13064.71      12493.95       122.60 o                         
   6   4   6       2822.90       2706.65        71.43 o                         
   7   4   6       7511.44       6819.43       108.29 o                         
   8   4   6       1374.10       1455.66        69.40 o                         
   9   4   6       7596.70       7254.49       115.36 o                         
  10   4   6       2129.09       2161.44        72.86 o                         
  11   4   6        322.29        281.97        61.80 o                         
  12   4   6       6687.81       7116.28       111.72 o                         
  13   4   6        162.51         61.04        60.05 o                         
  14   4   6        273.62        168.79        65.87 o                         
  15   4   6        652.49        568.27        63.90 o                         
  16   4   6        125.00        204.23        62.92 o                         
  17   4   6        295.33        293.72        63.97 o                         
  18   4   6        422.44        356.20        69.38 o                         
  19   4   6       4665.90       4471.59       108.95 o                         
  20   4   6       6038.80       5813.96       127.66 o                         
  21   4   6       5445.52       5147.11       106.35 o                         
  22   4   6       1206.06       1092.20        86.57 o                         
  23   4   6       1364.28       1149.22        83.67 o                         
  24   4   6       1846.87       1691.50        96.59 o                         
  25   4   6       2026.81       2048.39       105.55 o                         
  26   4   6          0.54        -63.36        88.79 o                         
  27   4   6       1430.46       1363.48       104.55 o                         
  28   4   6       1997.10       1777.99       149.85 o                         
  29   4   6         59.19        125.54       153.21 o                         
  30   4   6         21.19         15.55       134.63 o                         
  31   4   6         11.93         66.63       151.09 o                         
  32   4   6        382.78        673.39       256.12 o                         
  33   4   6        180.22       -175.43       175.43 o                         
   1   5   6        746.95        757.58        70.84 o                         
   2   5   6        346.81        254.88        66.61 o                         
   3   5   6          1.86        -22.37        64.61 o                         
   4   5   6         31.14         38.70        63.92 o                         
   5   5   6        127.57        116.28        66.67 o                         
   6   5   6       1027.77       1020.48        72.97 o                         
   7   5   6       3888.56       3858.43        89.11 o                         
   8   5   6       2226.57       2141.78        79.40 o                         
   9   5   6       4368.79       4536.51        99.91 o                         
  10   5   6        312.56        174.37        70.78 o                         
  11   5   6       1782.52       1859.92        85.13 o                         
  12   5   6       3516.99       3280.63        97.18 o                         
  13   5   6      16121.40      15769.99       169.38 o                         
  14   5   6        170.73        194.13        74.86 o                         
  15   5   6       3443.46       3016.60        96.69 o                         
  16   5   6       3256.72       3191.27       102.72 o                         
  17   5   6       5151.14       5307.72       127.58 o                         
  18   5   6        235.88        180.19        85.50 o                         
  19   5   6        161.10        295.28        99.20 o                         
  20   5   6         21.98        -49.69        85.07 o                         
  21   5   6      22891.96      22799.98       204.56 o                         
  22   5   6         99.22          5.42        79.04 o                         
  23   5   6       3094.09       2854.84       105.40 o                         
  24   5   6        837.38        684.38       110.26 o                         
  25   5   6       6415.78       6271.78       164.80 o                         
  26   5   6        107.24         42.84       141.18 o                         
  27   5   6         72.23        -46.79       163.22 o                         
  28   5   6       3390.10       3001.89       195.33 o                         
  29   5   6       2298.85       2459.25       215.20 o                         
  30   5   6          1.55       1038.80       302.95 o                         
  31   5   6       2836.98       2515.13       187.40 o                         
   0   6   6       4658.44       4869.32       155.44 o                         
   1   6   6       3378.16       3427.89        95.33 o                         
   2   6   6       2256.59       2532.54        90.01 o                         
   3   6   6      12744.97      13030.68       157.34 o                         
   4   6   6       5024.98       5277.50       106.92 o                         
   5   6   6         60.18        170.57        75.78 o                         
   6   6   6        232.60        314.60        79.04 o                         
   7   6   6      18989.67      19148.68       192.56 o                         
   8   6   6         42.45        251.10        79.85 o                         
   9   6   6        365.64        519.14        83.25 o                         
  10   6   6        500.58        530.04        83.26 o                         
  11   6   6       9458.94       9550.12       167.62 o                         
  12   6   6          8.43         -2.35        80.32 o                         
  13   6   6       1387.63       1670.86       103.26 o                         
  14   6   6         16.36        107.98        90.41 o                         
  15   6   6       3152.37       3224.62       114.41 o                         
  16   6   6       2668.22       2948.15       120.40 o                         
  17   6   6       3505.93       3969.48       122.74 o                         
  18   6   6          2.15       -101.08       101.08 o                         
  19   6   6      16716.25      16926.31       220.85 o                         
  20   6   6       1117.37       1040.21       127.90 o                         
  21   6   6       4335.03       4155.04       163.33 o                         
  22   6   6         52.94        192.29       103.25 o                         
  23   6   6       1226.46       1065.59       114.02 o                         
  24   6   6        241.94         64.89       103.46 o                         
  25   6   6        176.66        364.07       117.43 o                         
  26   6   6        611.58        501.57       137.07 o                         
  27   6   6       8030.60       7411.48       562.33 o                         
  28   6   6        827.26        192.99       213.17 o                         
   1   7   6      11523.96      11946.86       172.51 o                         
   2   7   6       1085.02       1152.59        91.19 o                         
   3   7   6          6.48          2.37        86.31 o                         
   4   7   6        503.82        591.94        88.96 o                         
   5   7   6       3362.05       3474.70       118.92 o                         
   6   7   6        977.26        977.38        95.90 o                         
   7   7   6       1024.30       1113.35        95.51 o                         
   8   7   6         13.95          9.40        94.40 o                         
   9   7   6       9413.97      10132.17       182.44 o                         
  10   7   6        213.09        164.00        93.47 o                         
  11   7   6       3446.32       3148.89       110.29 o                         
  12   7   6       1901.86       1822.82       120.06 o                         
  13   7   6      13197.58      13545.85       251.96 o                         
  14   7   6        655.81        647.89       133.57 o                         
  15   7   6       4010.09       4109.02       141.74 o                         
  16   7   6        383.22        386.91       117.52 o                         
  17   7   6       3297.52       3047.43       150.00 o                         
  18   7   6        781.98        679.75       118.84 o                         
  19   7   6         68.55        -84.04       115.49 o                         
  20   7   6        528.63        467.52       116.61 o                         
  21   7   6       9222.07       9202.58       217.53 o                         
  22   7   6        147.18        469.50       154.67 o                         
  23   7   6        427.06        636.23       170.40 o                         
  24   7   6        244.36       -318.09       318.09 o                         
  25   7   6       1805.53       2174.36       250.04 o                         
   0   8   6      11866.59      13512.10       261.06 o                         
   1   8   6       1192.26       1017.77        94.40 o                         
   2   8   6         82.17        235.44        95.97 o                         
   3   8   6        123.26        100.48        98.40 o                         
   4   8   6       9103.21       9883.66       185.81 o                         
   5   8   6       1555.63       1624.14       118.79 o                         
   6   8   6        714.74        609.97       114.56 o                         
   7   8   6        280.60        112.39       114.73 o                         
   8   8   6        789.65        787.00       123.47 o                         
   9   8   6       1145.19        871.42       129.38 o                         
  10   8   6       1371.41       1567.04       143.50 o                         
  11   8   6       2976.49       2877.92       151.53 o                         
  12   8   6        531.08        578.85       128.93 o                         
  13   8   6         27.12        -35.96       122.06 o                         
  14   8   6        595.55        297.60       121.09 o                         
  15   8   6       1915.76       1625.02       138.06 o                         
  16   8   6       1111.95       1073.64       143.48 o                         
  17   8   6        126.26        127.11       146.27 o                         
  18   8   6       1474.19       1308.39       211.86 o                         
  19   8   6       8397.87       8778.67       326.32 o                         
  20   8   6       2340.75       2581.73       245.55 o                         
  21   8   6       4324.36       4305.20       385.10 o                         
   1   9   6         18.30       -105.31       161.69 o                         
   2   9   6       2986.22       3141.81       198.35 o                         
   3   9   6        996.44       1066.61       172.36 o                         
   4   9   6        132.87         38.37       152.52 o                         
   5   9   6          1.51        292.23       155.00 o                         
   6   9   6        831.12        908.89       170.11 o                         
   7   9   6        741.98        421.35       177.75 o                         
   8   9   6          2.30       -161.54       161.54 o                         
   9   9   6        458.08        284.83       160.97 o                         
  10   9   6       2383.27       2774.75       186.43 o                         
  11   9   6       5063.32       5230.45       211.44 o                         
  12   9   6        560.98        783.29       192.62 o                         
  13   9   6       1044.63       1268.80       221.28 o                         
  14   9   6       2146.97       3258.53       312.79 o                         
   1   1   7      20885.85      21537.31       131.54 o                         
   2   1   7      21430.45      19833.96       122.49 o                         
   3   1   7      16104.02      17585.95       116.93 o                         
   4   1   7         14.33         -3.25        54.35 o                         
   5   1   7      21303.35      20195.46       135.79 o                         
   6   1   7      16110.80      15318.03       113.89 o                         
   7   1   7       3309.20       3065.20        63.48 o                         
   8   1   7      15296.98      15836.41       113.53 o                         
   9   1   7      18046.75      17083.54       119.31 o                         
  10   1   7       9799.43       9202.42        96.91 o                         
  11   1   7       6889.68       7207.56        84.52 o                         
  12   1   7       2095.21       1767.99        49.82 o                         
  13   1   7       6109.54       6181.56        86.26 o                         
  14   1   7      15122.60      15410.64       119.82 o                         
  15   1   7       1039.74       1320.97        55.48 o                         
  16   1   7       1902.97       1795.94        58.44 o                         
  17   1   7         96.04        737.86        51.52 o                         
  18   1   7         19.67         30.93        46.52 o                         
  19   1   7       6807.76       6686.48       105.51 o                         
  20   1   7       2077.73       2211.15        78.17 o                         
  21   1   7        813.26        684.18        65.16 o                         
  22   1   7         26.62        173.47        64.42 o                         
  23   1   7       1322.29       1342.14        70.29 o                         
  24   1   7       1353.06       1275.82        70.96 o                         
  25   1   7        352.86        751.91        83.80 o                         
  26   1   7       1572.46       1653.78        83.70 o                         
  27   1   7      10734.37      10087.20       146.42 o                         
  28   1   7          6.71         68.25        85.89 o                         
  29   1   7       1952.87       2405.77       105.59 o                         
  30   1   7         24.39        172.03       118.36 o                         
  31   1   7       3898.03       3900.46       133.61 o                         
  32   1   7         19.60        234.23        93.57 o                         
  33   1   7        484.05        426.20       142.73 o                         
  34   1   7        171.88        236.14       138.23 o                         
  35   1   7        663.12        591.42       150.19 o                         
  36   1   7        854.15        666.20       316.61 o                         
   0   2   7      33850.64      31539.80       229.11 o                         
   1   2   7      20038.80      20255.41       162.66 o                         
   2   2   7        172.60        122.36        49.43 o                         
   3   2   7       1105.85        995.46        52.56 o                         
   4   2   7      61341.29      58325.51       254.96 o                         
   5   2   7      23590.83      24244.40       149.20 o                         
   6   2   7       1812.67       1711.08        55.87 o                         
   7   2   7         45.95        424.19        51.61 o                         
   8   2   7      43274.58      40511.63       203.57 o                         
   9   2   7      28484.51      26440.18       151.52 o                         
  10   2   7        505.43        442.19        48.06 o                         
  11   2   7       6107.59       6205.52        88.13 o                         
  12   2   7      22564.44      20235.78       133.11 o                         
  13   2   7      56720.48      54824.47       264.63 o                         
  14   2   7      13847.61      14298.11       118.49 o                         
  15   2   7       3224.53       3490.52        77.04 o                         
  16   2   7      58328.46      57881.94       290.75 o                         
  17   2   7      27777.17      26170.11       171.16 o                         
  18   2   7       9069.58       8653.96       104.76 o                         
  19   2   7       1046.82       1126.58        65.51 o                         
  20   2   7      19675.26      18846.38       156.63 o                         
  21   2   7        252.12        533.92        67.69 o                         
  22   2   7         36.35        -14.56        57.90 o                         
  23   2   7        528.50        495.83        73.61 o                         
  24   2   7       1861.49       1709.69        86.13 o                         
  25   2   7       3325.93       3311.33       106.78 o                         
  26   2   7       6925.97       6724.46       165.76 o                         
  27   2   7       2077.60       2192.78        92.70 o                         
  28   2   7        561.66        644.31        72.14 o                         
  29   2   7          2.10        187.03        81.02 o                         
  30   2   7       3316.80       3708.16       127.14 o                         
  31   2   7       1848.45       1528.45       123.69 o                         
  32   2   7         14.98         28.54       114.63 o                         
  33   2   7        918.63        537.01       162.49 o                         
  34   2   7        190.04         21.89       193.39 o                         
  35   2   7       5930.52       6909.29       325.12 o                         
   1   3   7      34825.84      33160.53       180.78 o                         
   2   3   7     101611.62      96677.76       399.47 o                         
   3   3   7      31016.14      27887.54       165.09 o                         
   4   3   7        454.87        431.99        53.83 o                         
   5   3   7       9782.33       9247.30       114.58 o                         
   6   3   7      98115.85      92303.56       402.92 o                         
   7   3   7      77964.18      77913.95       353.24 o                         
   8   3   7       4245.25       4045.59        80.18 o                         
   9   3   7         24.91        525.89        61.47 o                         
  10   3   7     103864.38     100754.09       423.67 o                         
  11   3   7      81351.00      78688.96       346.23 o                         
  12   3   7        435.19        290.74        53.97 o                         
  13   3   7        363.22        640.11        55.17 o                         
  14   3   7      34402.69      33137.32       192.10 o                         
  15   3   7      19503.44      17812.04       139.87 o                         
  16   3   7         11.91        -42.92        55.07 o                         
  17   3   7       1378.14       1251.48        64.17 o                         
  18   3   7       6581.30       6559.62       104.34 o                         
  19   3   7      19055.66      18877.13       154.32 o                         
  20   3   7       5442.00       5364.90       102.69 o                         
  21   3   7       7023.90       6529.13       118.09 o                         
  22   3   7       5995.63       5760.70       115.93 o                         
  23   3   7        973.62       1365.91        86.90 o                         
  24   3   7       7910.10       7837.83       157.10 o                         
  25   3   7       7424.83       6987.90       147.32 o                         
  26   3   7        470.36        170.74        84.20 o                         
  27   3   7        783.52        940.10        87.92 o                         
  28   3   7       2210.50       2050.20       112.90 o                         
  29   3   7       6633.36       6664.39       181.51 o                         
  30   3   7       2083.66       2293.98       130.35 o                         
  31   3   7       1275.04       1031.47       127.60 o                         
  32   3   7       2239.24       2043.11       124.64 o                         
  33   3   7       2737.62       2623.84       176.15 o                         
  34   3   7        668.04        674.91       301.61 o                         
   0   4   7      78981.63      75543.16       482.21 o                         
   1   4   7     129649.66     126167.26       508.14 o                         
   2   4   7       1603.53       1528.62        62.49 o                         
   3   4   7      28282.08      26575.08       173.85 o                         
   4   4   7      91383.20      86798.56       386.77 o                         
   5   4   7      92184.56      87759.97       390.66 o                         
   6   4   7       5563.55       5650.35        99.42 o                         
   7   4   7       7313.88       6787.67       101.44 o                         
   8   4   7      72029.73      69693.66       343.92 o                         
   9   4   7      30548.08      28363.48       195.95 o                         
  10   4   7         10.53          6.39        62.04 o                         
  11   4   7       1777.43       2138.73        71.94 o                         
  12   4   7      16896.27      16087.12       147.42 o                         
  13   4   7      26377.00      25541.62       182.87 o                         
  14   4   7        275.58        327.88        65.44 o                         
  15   4   7       5062.76       4731.43        99.05 o                         
  16   4   7      10557.27      10411.09       128.68 o                         
  17   4   7      12923.00      12937.57       137.09 o                         
  18   4   7       2146.84       2130.25        79.75 o                         
  19   4   7      31959.89      30624.09       234.81 o                         
  20   4   7       1053.12        789.12        74.69 o                         
  21   4   7       6426.99       6187.60       118.24 o                         
  22   4   7        370.22        324.24        81.39 o                         
  23   4   7      10323.02      10046.55       153.86 o                         
  24   4   7        162.64        130.94        82.38 o                         
  25   4   7        328.02        512.44        86.66 o                         
  26   4   7        315.65        179.94       113.33 o                         
  27   4   7      12144.26      11668.94       244.30 o                         
  28   4   7        385.74        342.39       131.68 o                         
  29   4   7         65.08        -96.17       148.12 o                         
  30   4   7       2748.27       2737.74       207.01 o                         
  31   4   7       7801.34       7315.39       262.64 o                         
  32   4   7       1388.28       1261.00       344.23 o                         
  33   4   7        164.05        470.85       369.21 o                         
   1   5   7      23311.94      22019.87       175.03 o                         
   2   5   7      39423.23      38080.08       227.61 o                         
   3   5   7      25808.14      25499.48       183.11 o                         
   4   5   7        158.15         78.68        64.97 o                         
   5   5   7      10643.88      10237.84       130.59 o                         
   6   5   7      17789.32      17517.67       163.05 o                         
   7   5   7      18129.66      16903.99       161.44 o                         
   8   5   7        223.36        193.10        69.75 o                         
   9   5   7        651.84        470.78        73.38 o                         
  10   5   7      18339.68      17846.28       170.24 o                         
  11   5   7      37868.27      37347.16       244.75 o                         
  12   5   7         33.76        112.95        69.11 o                         
  13   5   7         19.23         79.80        67.77 o                         
  14   5   7       5345.47       5440.31       110.56 o                         
  15   5   7      26394.11      26883.90       217.81 o                         
  16   5   7       1585.76       1639.49        86.12 o                         
  17   5   7       1462.63       1119.34        90.49 o                         
  18   5   7         80.21         26.62        81.18 o                         
  19   5   7       2153.71       2297.29       116.27 o                         
  20   5   7       1381.75       1184.86        94.61 o                         
  21   5   7      13104.66      13180.08       177.32 o                         
  22   5   7        717.56        779.59        90.44 o                         
  23   5   7       4672.91       4908.69       138.18 o                         
  24   5   7        889.71        589.04       101.27 o                         
  25   5   7       2413.10       2398.25       123.28 o                         
  26   5   7         55.86       -127.51       129.98 o                         
  27   5   7        301.88        362.97       135.59 o                         
  28   5   7       1491.57       1278.90       154.14 o                         
  29   5   7       1116.80        912.87       171.00 o                         
  30   5   7       2552.93       2528.70       289.36 o                         
  31   5   7        721.67        904.32       201.22 o                         
   0   6   7      14764.69      15454.87       240.54 o                         
   1   6   7         23.61         73.31        77.16 o                         
   2   6   7       8916.25       9162.32       144.61 o                         
   3   6   7        295.49        382.57        77.24 o                         
   4   6   7         40.27         42.75        74.28 o                         
   5   6   7        544.79        445.49        76.55 o                         
   6   6   7         60.64         54.45        82.09 o                         
   7   6   7        907.13        931.51        85.86 o                         
   8   6   7       2240.87       2124.92        92.80 o                         
   9   6   7       4822.63       4700.40       111.53 o                         
  10   6   7       4021.40       4208.50       111.10 o                         
  11   6   7         18.78        127.90        84.89 o                         
  12   6   7       5505.98       5571.78       135.87 o                         
  13   6   7       3922.38       3979.82       119.76 o                         
  14   6   7       3513.69       3369.28       115.35 o                         
  15   6   7         11.86         65.66        95.29 o                         
  16   6   7         26.91        129.57        90.88 o                         
  17   6   7        123.15        257.61       101.31 o                         
  18   6   7         58.96        -38.22       118.00 o                         
  19   6   7        887.18        703.33       119.05 o                         
  20   6   7       3212.35       3515.18       128.80 o                         
  21   6   7       8096.93       8664.84       217.62 o                         
  22   6   7        754.05       1051.56       122.35 o                         
  23   6   7         17.43        104.05       117.26 o                         
  24   6   7        562.12        373.78       109.46 o                         
  25   6   7        650.75        685.52       167.57 o                         
  26   6   7        606.16        736.18       165.72 o                         
  27   6   7        301.71        -57.17       262.57 o                         
  28   6   7        794.57        767.79       191.29 o                         
   1   7   7         49.43         45.13        88.58 o                         
   2   7   7        115.13         72.66        86.90 o                         
   3   7   7        318.48        223.98        90.91 o                         
   4   7   7       1539.64       1837.04       106.26 o                         
   5   7   7        607.01        422.74        92.61 o                         
   6   7   7       1208.79       1205.98        99.73 o                         
   7   7   7       3984.42       3844.30       126.66 o                         
   8   7   7        387.62        374.84        91.45 o                         
   9   7   7        270.39        239.60        96.32 o                         
  10   7   7        143.29         94.17        90.44 o                         
  11   7   7       1040.18       1091.23       102.74 o                         
  12   7   7         57.06         38.20       107.72 o                         
  13   7   7        228.38        301.10       117.03 o                         
  14   7   7        131.74         61.15       110.58 o                         
  15   7   7       2931.94       3029.73       133.85 o                         
  16   7   7        704.19        571.54       118.49 o                         
  17   7   7        509.14        400.27       126.08 o                         
  18   7   7       1619.89       2097.69       138.46 o                         
  19   7   7        736.56        634.46       125.03 o                         
  20   7   7       1450.59       1559.58       134.72 o                         
  21   7   7        829.43       1028.16       130.23 o                         
  22   7   7        299.56        453.51       165.79 o                         
  23   7   7        511.38        255.01       179.43 o                         
  24   7   7       1446.25       1050.69       267.72 o                         
  25   7   7         19.07        384.33       234.19 o                         
   0   8   7       2133.61       2464.98       155.56 o                         
   1   8   7       1555.36       1603.97       108.26 o                         
   2   8   7         68.61         48.03        92.95 o                         
   3   8   7          4.07        136.46       108.27 o                         
   4   8   7       4019.38       4324.57       133.60 o                         
   5   8   7       3017.76       2917.70       129.29 o                         
   6   8   7       1009.05        826.78       116.02 o                         
   7   8   7        946.67        935.24       124.53 o                         
   8   8   7       6341.37       6650.67       194.62 o                         
   9   8   7       1096.63       1187.59       161.51 o                         
  10   8   7          4.26         43.51       119.55 o                         
  11   8   7         67.29       -115.49       115.49 o                         
  12   8   7       1717.49       1575.05       132.28 o                         
  13   8   7        250.28        430.83       121.88 o                         
  14   8   7         42.98        -58.20       122.43 o                         
  15   8   7          0.73       -129.65       129.65 o                         
  16   8   7       2672.40       2366.76       166.21 o                         
  17   8   7        405.60        157.47       158.51 o                         
  18   8   7       1342.16       1041.44       196.90 o                         
  19   8   7        101.68        145.53       282.21 o                         
  20   8   7        921.92        516.25       265.03 o                         
   1   9   7       1308.96       1441.10       179.25 o                         
   2   9   7      10222.19      11167.06       372.83 o                         
   3   9   7       1643.74       1875.60       181.52 o                         
   4   9   7         43.99        -31.61       163.24 o                         
   5   9   7       4577.70       4991.57       237.09 o                         
   6   9   7       4271.73       4660.33       224.48 o                         
   7   9   7         13.98       -164.96       164.96 o                         
   8   9   7       1591.56       1517.09       191.50 o                         
   9   9   7       1316.40       1246.13       187.64 o                         
  10   9   7       2046.60       2765.46       210.94 o                         
  11   9   7        336.70        294.96       178.76 o                         
  12   9   7       3026.71       2979.16       252.54 o                         
  13   9   7         87.55        -40.32       227.09 o                         
  14   9   7       3380.30       3497.57       293.88 o                         
   0   0   8      18170.48      17260.64       223.07 o                         
   1   0   8     141449.97     140174.06       744.89 o                         
   2   0   8        331.04        441.24        66.55 o                         
   3   0   8      13829.89      14535.17       151.58 o                         
   4   0   8       7644.25       8400.82       118.21 o                         
   5   0   8       8704.24       7878.44       125.84 o                         
   6   0   8      18406.23      19063.23       167.17 o                         
   7   0   8      11569.96      11660.72       140.36 o                         
   8   0   8       4211.59       4253.02       101.09 o                         
   9   0   8      15361.47      14679.77       151.35 o                         
  10   0   8       6005.43       5825.40       112.43 o                         
  11   0   8      24585.47      27622.71       229.18 o                         
  12   0   8       5757.76       5945.87       114.81 o                         
  13   0   8       6583.68       8903.74       128.49 o                         
  14   0   8        121.86        250.86        78.28 o                         
  15   0   8       4191.18       4538.42       127.61 o                         
  16   0   8       2018.06       2097.17        91.29 o                         
  17   0   8        347.25        274.51        70.78 o                         
  18   0   8         51.10         -5.30        67.92 o                         
  19   0   8       1464.87       1841.52        87.75 o                         
  20   0   8       7396.69       7207.48       171.41 o                         
  21   0   8       9492.64       9852.38       180.15 o                         
  22   0   8       9333.70       9481.69       229.51 o                         
  23   0   8        701.80        813.79       100.04 o                         
  24   0   8        824.30        850.03        91.21 o                         
  25   0   8      11078.22      12492.94       221.58 o                         
  26   0   8        567.75       1097.62       122.12 o                         
  27   0   8       1295.56       1312.26       126.80 o                         
  28   0   8        467.02        448.35       119.84 o                         
  29   0   8       5908.98       7209.03       216.28 o                         
  30   0   8        787.28       1863.65       170.60 o                         
  31   0   8         58.35        171.04       136.25 o                         
  32   0   8         18.70        249.37       171.40 o                         
  33   0   8       8683.36       9416.35       268.46 o                         
  34   0   8       2037.45       2208.04       218.07 o                         
  35   0   8        349.98        751.82       172.89 o                         
  36   0   8        402.51        647.28       420.75 o                         
   1   1   8      10569.37      10037.12       102.46 o                         
   2   1   8      11321.96      11511.55       101.47 o                         
   3   1   8      19159.11      18403.51       130.35 o                         
   4   1   8       6393.34       6789.07        92.97 o                         
   5   1   8       4070.58       4711.10        93.66 o                         
   6   1   8       3758.68       3567.27        74.06 o                         
   7   1   8      19543.62      19868.46       137.70 o                         
   8   1   8        854.01        646.10        50.80 o                         
   9   1   8      14238.18      14412.30       112.27 o                         
  10   1   8        153.30        191.90        50.58 o                         
  11   1   8      12075.14      12192.16       112.17 o                         
  12   1   8        496.64        515.27        50.60 o                         
  13   1   8      18844.91      19153.56       126.81 o                         
  14   1   8        719.32        567.29        46.16 o                         
  15   1   8        475.38        445.74        47.77 o                         
  16   1   8        411.42        622.54        52.70 o                         
  17   1   8       6178.07       6359.29        96.99 o                         
  18   1   8        120.33         51.67        49.61 o                         
  19   1   8       1180.36       1134.50        57.27 o                         
  20   1   8        242.76        471.85        57.44 o                         
  21   1   8       7255.09       7058.84       122.71 o                         
  22   1   8       5654.00       5760.04       117.24 o                         
  23   1   8       3234.30       5093.17       127.98 o                         
  24   1   8       4067.57       4098.31       108.33 o                         
  25   1   8         69.05        124.45        70.67 o                         
  26   1   8        238.94        246.16        83.58 o                         
  27   1   8       5279.17       6239.95       124.66 o                         
  28   1   8        730.24        569.77        74.87 o                         
  29   1   8        624.46        703.46        93.58 o                         
  30   1   8       4076.61       4096.34       135.01 o                         
  31   1   8       8167.59       9021.81       198.24 o                         
  32   1   8       1009.17       1070.00       148.62 o                         
  33   1   8        263.41        254.34       106.50 o                         
  34   1   8        222.63        124.81       120.11 o                         
  35   1   8       6480.15       7026.27       260.41 o                         
   0   2   8      14219.91      14668.14       155.52 o                         
   1   2   8       8412.56       7852.71       100.84 o                         
   2   2   8      12622.71      12886.88       112.49 o                         
   3   2   8       4842.18       4687.36        82.19 o                         
   4   2   8      16141.37      16996.01       153.29 o                         
   5   2   8       3495.95       3461.23        80.35 o                         
   6   2   8      10961.10      10775.04       101.92 o                         
   7   2   8      17910.37      18523.41       127.40 o                         
   8   2   8       5911.08       6413.98        92.75 o                         
   9   2   8      33001.80      35266.12       184.99 o                         
  10   2   8      15828.15      16150.57       122.52 o                         
  11   2   8       3413.51       3148.54        72.09 o                         
  12   2   8       1808.61       1801.50        55.64 o                         
  13   2   8       7019.94       7358.25        96.49 o                         
  14   2   8      25489.37      24761.55       159.57 o                         
  15   2   8       2616.95       2419.26        63.37 o                         
  16   2   8       2296.55       2413.44        62.94 o                         
  17   2   8        324.25        341.88        53.26 o                         
  18   2   8       1198.70       1169.59        58.18 o                         
  19   2   8       9073.35       9557.24       126.32 o                         
  20   2   8        239.73        330.23        61.01 o                         
  21   2   8       1272.27       1466.71        65.83 o                         
  22   2   8         86.85        165.37        71.99 o                         
  23   2   8       3670.62       3894.78       109.26 o                         
  24   2   8       1256.26       1410.82        89.30 o                         
  25   2   8       2359.34       2997.16       133.71 o                         
  26   2   8        389.04        476.16        82.07 o                         
  27   2   8       1289.71       1354.29        98.28 o                         
  28   2   8         93.64        150.51        76.93 o                         
  29   2   8       1546.34       1835.60        90.81 o                         
  30   2   8        511.08        277.05       112.39 o                         
  31   2   8         90.41        300.24       102.87 o                         
  32   2   8       4051.80       3946.11       224.96 o                         
  33   2   8        512.93        392.19       169.94 o                         
  34   2   8        413.23        242.33       186.23 o                         
  35   2   8        423.38        142.81       202.57 o                         
   1   3   8       7349.85       7560.05       101.58 o                         
   2   3   8       2678.71       1923.47        61.54 o                         
   3   3   8       2570.00       2883.30        68.17 o                         
   4   3   8       7986.42       8128.64       101.81 o                         
   5   3   8      10297.13      10255.15       110.56 o                         
   6   3   8      25560.32      25646.89       162.06 o                         
   7   3   8       5237.83       5710.34        98.26 o                         
   8   3   8        127.44         88.78        50.20 o                         
   9   3   8       8286.90       7628.07        99.08 o                         
  10   3   8       9765.36       9967.72       107.00 o                         
  11   3   8       1680.09       1742.37        60.59 o                         
  12   3   8       1226.13       1249.82        56.79 o                         
  13   3   8       3000.32       3012.85        69.75 o                         
  14   3   8       5575.18       5264.33        92.62 o                         
  15   3   8       1027.62       1215.35        64.75 o                         
  16   3   8       5950.22       5689.22       104.07 o                         
  17   3   8        575.08        566.18        61.22 o                         
  18   3   8       1163.38       1000.05        62.11 o                         
  19   3   8        568.27        579.02        59.42 o                         
  20   3   8       3962.77       3832.29        90.79 o                         
  21   3   8        914.89        920.44        72.20 o                         
  22   3   8       1650.82       1610.02        71.61 o                         
  23   3   8       4138.31       3764.06       107.05 o                         
  24   3   8       1751.21       1769.82       103.79 o                         
  25   3   8         36.38        123.20        84.74 o                         
  26   3   8       3274.75       3352.00       109.38 o                         
  27   3   8        244.37         84.81        88.64 o                         
  28   3   8       1961.24       1810.92       123.94 o                         
  29   3   8         28.79         -7.86       112.43 o                         
  30   3   8        613.53        573.76       114.84 o                         
  31   3   8        579.10        258.03       109.26 o                         
  32   3   8          0.69         55.63       127.70 o                         
  33   3   8          2.85         46.30       151.49 o                         
  34   3   8        127.30       -184.47       184.47 o                         
   0   4   8       7360.78       7541.29       152.89 o                         
   1   4   8       2005.15       2060.58        82.35 o                         
   2   4   8       1836.19       1710.13        64.81 o                         
   3   4   8        968.93        732.88        61.15 o                         
   4   4   8       1838.08       1883.42        65.70 o                         
   5   4   8        334.56        259.83        58.57 o                         
   6   4   8       1148.74       1131.32        60.38 o                         
   7   4   8        101.84         51.94        58.83 o                         
   8   4   8          2.20        -10.51        56.43 o                         
   9   4   8        708.57        681.60        67.52 o                         
  10   4   8       4578.46       4223.47        93.14 o                         
  11   4   8        280.47        158.27        62.64 o                         
  12   4   8       1178.54       1032.59        68.05 o                         
  13   4   8       1046.81        982.05        74.10 o                         
  14   4   8         44.80         14.45        63.68 o                         
  15   4   8       4591.87       4696.46       100.49 o                         
  16   4   8        387.59        236.77        63.59 o                         
  17   4   8       2508.87       2909.22        81.74 o                         
  18   4   8         62.77         34.72        62.19 o                         
  19   4   8       2000.93       1764.88        78.25 o                         
  20   4   8          7.55          0.41        62.79 o                         
  21   4   8       8887.04       8429.96       147.24 o                         
  22   4   8        947.17        883.33        93.19 o                         
  23   4   8         21.18         31.27        77.05 o                         
  24   4   8        170.55        179.73        76.76 o                         
  25   4   8          7.78        -83.14        83.14 o                         
  26   4   8         11.13       -124.71       124.71 o                         
  27   4   8          4.19         73.75       143.62 o                         
  28   4   8         14.97        -18.06       138.08 o                         
  29   4   8        380.93        -16.88       145.24 o                         
  30   4   8         90.15        407.17       153.25 o                         
  31   4   8         78.53        294.64       184.51 o                         
  32   4   8         79.59       -191.10       191.10 o                         
   1   5   8       5891.49       5883.99       115.75 o                         
   2   5   8        408.19        278.34        68.36 o                         
   3   5   8       1868.71       2018.14        79.14 o                         
   4   5   8        843.61        729.32        69.94 o                         
   5   5   8        321.77        223.60        67.02 o                         
   6   5   8         14.75        -65.03        65.03 o                         
   7   5   8        369.42        470.93        71.65 o                         
   8   5   8        192.03        194.29        70.08 o                         
   9   5   8       9369.39       9382.23       140.17 o                         
  10   5   8        115.78         88.13        75.33 o                         
  11   5   8       5986.99       5610.91       116.13 o                         
  12   5   8         59.43        148.10        75.52 o                         
  13   5   8       4886.29       5083.27       108.59 o                         
  14   5   8      10985.89      11046.66       150.73 o                         
  15   5   8       1836.05       1841.29        83.60 o                         
  16   5   8       1999.42       2036.81        87.92 o                         
  17   5   8         26.16         93.75        74.08 o                         
  18   5   8       5663.42       5531.86       130.24 o                         
  19   5   8       1766.37       1742.69       102.03 o                         
  20   5   8        100.77        151.23        81.90 o                         
  21   5   8       4996.67       4907.17       126.19 o                         
  22   5   8       4141.20       4155.26       127.92 o                         
  23   5   8       5205.64       5275.89       142.80 o                         
  24   5   8        640.90        534.89       109.99 o                         
  25   5   8         27.88        148.37       116.97 o                         
  26   5   8       2788.80       2575.00       148.53 o                         
  27   5   8         22.05        100.57       118.58 o                         
  28   5   8        559.27        871.97       147.28 o                         
  29   5   8         28.38        -67.67       186.99 o                         
  30   5   8        591.28        506.54       185.44 o                         
   0   6   8        184.84        279.18       110.97 o                         
   1   6   8        261.11        538.50        81.58 o                         
   2   6   8       1054.98       1128.20        81.98 o                         
   3   6   8        703.28        579.90        79.80 o                         
   4   6   8        509.39        510.50        79.30 o                         
   5   6   8        305.52        227.35        78.18 o                         
   6   6   8       4393.19       4560.92       106.21 o                         
   7   6   8       7064.00       6846.11       136.28 o                         
   8   6   8        280.79        342.02        81.02 o                         
   9   6   8       1064.91       1156.29        86.44 o                         
  10   6   8       4849.21       5090.62       115.21 o                         
  11   6   8       3762.51       3948.78       105.94 o                         
  12   6   8        256.79        182.40        85.26 o                         
  13   6   8        218.83         74.49        88.38 o                         
  14   6   8        848.68        847.84        94.51 o                         
  15   6   8       2533.81       2442.70       116.53 o                         
  16   6   8        225.69        297.67        91.66 o                         
  17   6   8        330.18        335.15       110.49 o                         
  18   6   8        295.85        218.93       104.04 o                         
  19   6   8       7192.83       7204.89       171.62 o                         
  20   6   8        429.48        249.88       105.37 o                         
  21   6   8       3211.05       3236.23       141.61 o                         
  22   6   8         49.14         81.31       110.96 o                         
  23   6   8       2790.22       2739.45       130.89 o                         
  24   6   8        951.24        964.26       131.13 o                         
  25   6   8        240.34        338.57       142.02 o                         
  26   6   8        389.89        348.53       174.93 o                         
  27   6   8       1629.58       1241.64       289.61 o                         
  28   6   8        681.16        548.96       252.98 o                         
   1   7   8      14672.29      15166.90       196.43 o                         
   2   7   8        750.97        839.13        96.92 o                         
   3   7   8       4024.40       4259.34       112.41 o                         
   4   7   8        438.79        234.90        89.99 o                         
   5   7   8       3671.16       3838.55       119.81 o                         
   6   7   8        628.45        757.34        99.47 o                         
   7   7   8       7399.19       7507.58       164.27 o                         
   8   7   8         35.80        -90.43        90.43 o                         
   9   7   8       1129.80       1161.13        97.73 o                         
  10   7   8       1542.90       1367.06       105.99 o                         
  11   7   8        871.03        822.19       107.31 o                         
  12   7   8         98.78        314.64       114.13 o                         
  13   7   8       8033.33       8345.89       193.87 o                         
  14   7   8        458.57        279.09       115.20 o                         
  15   7   8       1247.76       1108.13       115.93 o                         
  16   7   8       1577.72       1554.06       131.42 o                         
  17   7   8       1212.48        916.48       128.10 o                         
  18   7   8       2630.78       2658.63       144.37 o                         
  19   7   8          1.91        -50.00       126.11 o                         
  20   7   8        467.14        613.23       124.38 o                         
  21   7   8       1447.61       1197.42       161.31 o                         
  22   7   8        102.00       -152.31       152.31 o                         
  23   7   8          4.15         29.80       187.81 o                         
  24   7   8         44.09       -235.72       235.72 o                         
  25   7   8          5.13        140.62       211.17 o                         
   0   8   8       5361.58       5380.85       224.09 o                         
   1   8   8       7526.31       7508.08       165.03 o                         
   2   8   8       4450.15       4654.57       136.32 o                         
   3   8   8      19029.29      20411.27       272.49 o                         
   4   8   8        147.85        217.68       108.84 o                         
   5   8   8       2373.18       2524.00       131.54 o                         
   6   8   8          4.63        -85.46       128.37 o                         
   7   8   8       6844.75       7574.04       193.26 o                         
   8   8   8        170.92        434.08       141.54 o                         
   9   8   8       6478.77       6710.23       189.42 o                         
  10   8   8       1334.39       1162.08       132.22 o                         
  11   8   8       4768.24       4725.42       159.75 o                         
  12   8   8        230.13        -44.35       123.76 o                         
  13   8   8        508.72        361.49       126.19 o                         
  14   8   8       1562.60       1510.95       146.00 o                         
  15   8   8        230.98         55.13       134.63 o                         
  16   8   8        280.27        360.63       149.22 o                         
  17   8   8         22.78        285.91       176.43 o                         
  18   8   8        246.95        408.84       238.86 o                         
  19   8   8         23.79       -202.72       202.72 o                         
  20   8   8        175.79        415.72       286.86 o                         
   1   9   8       6036.58       6089.38       251.53 o                         
   2   9   8        333.47        322.24       179.81 o                         
   3   9   8       6298.19       6254.61       238.03 o                         
   4   9   8         77.67        237.79       168.97 o                         
   5   9   8        968.60       1141.63       219.63 o                         
   6   9   8        938.89        699.71       182.03 o                         
   7   9   8       2745.11       2805.54       247.92 o                         
   8   9   8       1032.55       1008.72       186.63 o                         
   9   9   8        268.02        247.30       169.24 o                         
  10   9   8        619.47        409.87       175.32 o                         
  11   9   8       2037.80       2227.32       224.40 o                         
  12   9   8        314.07        -77.46       233.29 o                         
  13   9   8       1561.72       1615.94       255.69 o                         
   1   1   9      12125.37      13729.77       152.45 o                         
   2   1   9      81898.20      83056.41       358.45 o                         
   3   1   9      28925.07      32236.29       176.46 o                         
   4   1   9         70.43        148.85        50.30 o                         
   5   1   9       1378.12       1029.09        60.26 o                         
   6   1   9      19508.23      19762.92       139.57 o                         
   7   1   9       3312.01       3930.41        83.41 o                         
   8   1   9       2704.68       2650.94        64.42 o                         
   9   1   9        300.29        887.06        53.91 o                         
  10   1   9          0.86        408.71        52.45 o                         
  11   1   9       4290.72       4283.23        80.92 o                         
  12   1   9      19874.05      19948.77       137.48 o                         
  13   1   9       1456.51       1619.49        55.22 o                         
  14   1   9        606.13       1353.31        52.75 o                         
  15   1   9        429.93        375.06        45.79 o                         
  16   1   9      12191.72      11247.23       107.57 o                         
  17   1   9       1193.46       1863.65        62.51 o                         
  18   1   9       9049.62       9958.87       112.31 o                         
  19   1   9        840.02        730.66        59.24 o                         
  20   1   9      20838.08      20280.97       170.28 o                         
  21   1   9       3829.26       4089.36        97.67 o                         
  22   1   9        923.65        795.76        85.76 o                         
  23   1   9        104.24        127.74        74.02 o                         
  24   1   9      31968.51      31236.60       242.54 o                         
  25   1   9       3758.69       3856.86       102.98 o                         
  26   1   9       1036.51       1107.89        73.99 o                         
  27   1   9       2077.52       2033.80        90.31 o                         
  28   1   9       5826.74       5521.14       123.60 o                         
  29   1   9         14.78          3.21        91.68 o                         
  30   1   9        119.36         79.91        99.24 o                         
  31   1   9       2522.85       2748.39       142.36 o                         
  32   1   9       1219.47       1186.14       123.32 o                         
  33   1   9        641.97        713.89       178.98 o                         
  34   1   9        557.56        788.32       134.29 o                         
  35   1   9        176.44        504.84       166.36 o                         
   0   2   9       7391.24       7619.99       133.07 o                         
   1   2   9      23858.66      24788.74       168.70 o                         
   2   2   9       7056.26       6467.84        88.29 o                         
   3   2   9       7085.54       6988.18        92.65 o                         
   4   2   9        718.80        522.68        51.90 o                         
   5   2   9      23560.45      24705.82       181.42 o                         
   6   2   9      10400.24       9253.87        97.58 o                         
   7   2   9       6117.95       5968.28        89.17 o                         
   8   2   9      15523.81      15549.48       130.94 o                         
   9   2   9      37179.10      37870.09       232.90 o                         
  10   2   9      42843.45      40994.80       220.74 o                         
  11   2   9       1737.33       1302.19        56.32 o                         
  12   2   9        566.71        827.78        53.79 o                         
  13   2   9      16081.90      15515.46       130.75 o                         
  14   2   9      94191.13      91376.65       425.79 o                         
  15   2   9        464.59        598.03        56.34 o                         
  16   2   9        174.04        827.07        60.94 o                         
  17   2   9       9226.42       8916.68       104.29 o                         
  18   2   9      55539.31      54245.70       296.82 o                         
  19   2   9       1265.86       1307.30        60.01 o                         
  20   2   9        127.21        333.23        62.48 o                         
  21   2   9         36.22         71.37        58.95 o                         
  22   2   9      27540.81      27056.61       196.30 o                         
  23   2   9        472.34        655.20        69.39 o                         
  24   2   9         47.74         11.54        74.13 o                         
  25   2   9        249.60        226.76        89.53 o                         
  26   2   9      16083.67      15430.10       180.44 o                         
  27   2   9        123.08         58.61        90.07 o                         
  28   2   9       4688.98       4172.18       123.03 o                         
  29   2   9        160.19        219.76        84.28 o                         
  30   2   9       5140.34       5058.85       157.83 o                         
  31   2   9        129.15        319.23       105.56 o                         
  32   2   9       2767.34       2581.02       147.55 o                         
  33   2   9        888.39       1120.68       171.49 o                         
  34   2   9       1730.50       1367.99       189.35 o                         
  35   2   9        120.45       -146.24       228.80 o                         
   1   3   9      13454.51      13334.53       117.04 o                         
   2   3   9      14256.00      13715.03       118.46 o                         
   3   3   9      19806.11      19890.22       164.87 o                         
   4   3   9      23806.17      23983.57       154.89 o                         
   5   3   9         91.16        -54.62        54.62 o                         
   6   3   9       2598.54       3023.53        76.74 o                         
   7   3   9      26623.44      28411.31       187.36 o                         
   8   3   9      26451.88      25649.69       158.19 o                         
   9   3   9      25867.85      26299.64       163.13 o                         
  10   3   9       1329.28       1495.81        60.87 o                         
  11   3   9       3699.03       3041.64        68.75 o                         
  12   3   9      55089.77      52713.25       260.84 o                         
  13   3   9       2740.47       2639.33        67.18 o                         
  14   3   9        505.09        668.82        59.07 o                         
  15   3   9       9743.34       9148.19       115.51 o                         
  16   3   9      65672.30      62254.12       337.14 o                         
  17   3   9       2242.65       2238.52        69.02 o                         
  18   3   9       2306.19       2493.21        71.72 o                         
  19   3   9       7396.69       7256.67       110.61 o                         
  20   3   9      43237.80      42221.06       268.19 o                         
  21   3   9      12322.41      12910.88       161.87 o                         
  22   3   9        305.53        199.87        59.11 o                         
  23   3   9          4.41        157.97        85.61 o                         
  24   3   9      28849.27      28555.74       244.19 o                         
  25   3   9         13.98         77.77        81.54 o                         
  26   3   9       1535.30       1512.74        95.68 o                         
  27   3   9       1753.79       2115.68       108.47 o                         
  28   3   9      16177.64      16912.07       256.08 o                         
  29   3   9          3.59         20.78       150.84 o                         
  30   3   9       3839.21       3911.53       172.54 o                         
  31   3   9         97.67        -56.84       110.96 o                         
  32   3   9       5013.31       4883.46       218.61 o                         
  33   3   9       1176.36       1504.92       162.80 o                         
  34   3   9        953.65        769.44       197.94 o                         
   0   4   9        274.63        -30.56        83.74 o                         
   1   4   9        431.80        446.12        59.41 o                         
   2   4   9       2289.43       2235.76        68.59 o                         
   3   4   9      12956.54      12191.96       123.83 o                         
   4   4   9      14502.73      13809.18       127.03 o                         
   5   4   9        554.74        333.91        58.40 o                         
   6   4   9       1946.77       1798.07        66.13 o                         
   7   4   9      27733.98      27925.97       175.29 o                         
   8   4   9       4268.36       4584.75        88.58 o                         
   9   4   9       3611.19       3396.02        81.82 o                         
  10   4   9      18102.97      17459.80       147.96 o                         
  11   4   9       3530.06       3337.65        80.26 o                         
  12   4   9       2121.20       1979.22        71.82 o                         
  13   4   9        284.41        180.31        64.89 o                         
  14   4   9      21006.96      20225.62       158.39 o                         
  15   4   9        423.24        348.62        66.32 o                         
  16   4   9       1222.85       1158.27        70.05 o                         
  17   4   9       2558.41       2532.54        83.06 o                         
  18   4   9      30892.34      30179.32       225.55 o                         
  19   4   9       8205.06       8801.78       136.80 o                         
  20   4   9         26.42        -63.84        68.69 o                         
  21   4   9         35.58        -55.05        76.28 o                         
  22   4   9      41999.25      41790.44       295.40 o                         
  23   4   9        271.42        354.65        84.42 o                         
  24   4   9       3015.71       2727.56        98.74 o                         
  25   4   9       4627.46       4942.45       151.99 o                         
  26   4   9      58246.92      57634.26       535.73 o                         
  27   4   9         84.92        120.48       112.18 o                         
  28   4   9         46.88          5.01       143.69 o                         
  29   4   9       1374.08       1267.39       150.05 o                         
  30   4   9      14156.99      15094.79       320.31 o                         
  31   4   9        225.99        434.57       255.02 o                         
  32   4   9         24.75        -76.23       289.30 o                         
   1   5   9       1709.92       1579.27        72.77 o                         
   2   5   9         64.33        -61.91        61.91 o                         
   3   5   9        377.49        302.55        64.05 o                         
   4   5   9      16461.37      17056.22       150.57 o                         
   5   5   9        335.30        237.56        65.08 o                         
   6   5   9       5018.20       5000.02        96.34 o                         
   7   5   9       6783.83       6217.20       111.97 o                         
   8   5   9      12046.63      11501.84       139.21 o                         
   9   5   9       3333.43       3438.79        95.13 o                         
  10   5   9       1483.61       1800.52        83.88 o                         
  11   5   9         33.82        -73.82        73.82 o                         
  12   5   9      22039.32      22551.86       193.74 o                         
  13   5   9         99.26         49.40        78.75 o                         
  14   5   9        570.57        460.91        76.07 o                         
  15   5   9        502.80        297.48        75.31 o                         
  16   5   9      34631.50      34325.26       249.09 o                         
  17   5   9          5.03         37.34        76.73 o                         
  18   5   9       3331.35       3235.00       110.61 o                         
  19   5   9       1273.03       1227.62        92.02 o                         
  20   5   9      19287.72      19508.86       213.48 o                         
  21   5   9       1238.72       1193.27       116.25 o                         
  22   5   9       2666.02       2545.09       114.74 o                         
  23   5   9         32.20        -92.59        92.59 o                         
  24   5   9       9769.51      10329.44       258.38 o                         
  25   5   9         22.88        138.93       126.94 o                         
  26   5   9       1855.32       1928.52       154.29 o                         
  27   5   9        348.78        716.37       125.01 o                         
  28   5   9      13032.93      13551.63       311.03 o                         
  29   5   9        405.69        354.01       315.98 o                         
  30   5   9        464.07        293.08       196.05 o                         
   0   6   9       4284.74       4362.27       151.72 o                         
   1   6   9       1246.04       1203.47        84.98 o                         
   2   6   9        481.74        433.37        78.46 o                         
   3   6   9       2546.56       2396.23        91.88 o                         
   4   6   9        230.67        328.59        79.59 o                         
   5   6   9       3559.15       3729.04       104.19 o                         
   6   6   9      11309.79      11301.96       156.44 o                         
   7   6   9         86.21         31.46        80.31 o                         
   8   6   9        682.95        540.91        83.26 o                         
   9   6   9       5183.36       4761.84       109.22 o                         
  10   6   9      17657.55      17562.65       185.14 o                         
  11   6   9        152.32        251.22        80.70 o                         
  12   6   9        259.10        206.98        78.47 o                         
  13   6   9       1269.37       1165.72        90.60 o                         
  14   6   9      12815.18      12900.20       188.41 o                         
  15   6   9       1144.44       1103.26       103.92 o                         
  16   6   9        576.89        721.39        96.34 o                         
  17   6   9       1160.81       1439.63       120.55 o                         
  18   6   9       5583.27       5548.60       147.91 o                         
  19   6   9        117.57        -58.15       106.65 o                         
  20   6   9         28.46         10.88       127.63 o                         
  21   6   9        642.44        560.25       114.57 o                         
  22   6   9       4477.79       4680.32       153.77 o                         
  23   6   9       2882.29       2859.71       142.06 o                         
  24   6   9       2903.97       2791.60       144.86 o                         
  25   6   9        237.42        442.04       153.32 o                         
  26   6   9       3272.33       3559.92       264.50 o                         
  27   6   9        535.20        839.01       209.07 o                         
  28   6   9       2419.65       1943.76       211.59 o                         
   1   7   9         20.98        -87.71        87.71 o                         
   2   7   9       2504.17       2845.43       116.41 o                         
   3   7   9       3466.47       3385.56       113.52 o                         
   4   7   9        203.36         65.36        93.82 o                         
   5   7   9       1230.15       1234.95        94.63 o                         
   6   7   9       1765.27       1972.35       116.55 o                         
   7   7   9        670.76        484.20        96.95 o                         
   8   7   9        172.79        193.74        94.11 o                         
   9   7   9        960.61        995.44        98.13 o                         
  10   7   9        421.12        372.55       100.10 o                         
  11   7   9          6.31          1.42       105.55 o                         
  12   7   9         80.97       -115.10       115.10 o                         
  13   7   9        583.67        635.52       121.33 o                         
  14   7   9        890.13        781.66       120.41 o                         
  15   7   9        615.38        718.49       117.84 o                         
  16   7   9        657.08        369.55       131.27 o                         
  17   7   9       2580.60       2707.13       156.59 o                         
  18   7   9       2551.65       2623.85       142.47 o                         
  19   7   9         34.02         55.00       115.24 o                         
  20   7   9        776.06        649.98       126.84 o                         
  21   7   9       6471.25       6897.15       286.15 o                         
  22   7   9       3707.34       3709.55       203.50 o                         
  23   7   9        122.49        242.29       200.37 o                         
  24   7   9        716.74        769.06       230.62 o                         
   0   8   9       3763.24       3572.94       193.86 o                         
   1   8   9        449.49        483.29       106.67 o                         
   2   8   9        818.89        673.91       108.79 o                         
   3   8   9       1188.55        953.87       122.03 o                         
   4   8   9        473.03        452.15       118.63 o                         
   5   8   9        132.86        140.53       120.50 o                         
   6   8   9       3138.34       3192.19       148.38 o                         
   7   8   9        161.52        444.41       132.15 o                         
   8   8   9        838.72        770.13       122.55 o                         
   9   8   9        308.44        205.39       123.23 o                         
  10   8   9       1519.27       1634.66       136.01 o                         
  11   8   9       2516.92       2558.51       144.08 o                         
  12   8   9       1802.11       1557.33       137.37 o                         
  13   8   9        130.04         17.34       130.54 o                         
  14   8   9         23.74        107.10       132.82 o                         
  15   8   9       1731.39       1770.45       146.30 o                         
  16   8   9        236.05         55.14       195.37 o                         
  17   8   9       1342.07       1340.92       198.39 o                         
  18   8   9       3437.82       3748.94       241.97 o                         
  19   8   9        578.97        594.13       346.50 o                         
  20   8   9         60.98       -255.86       255.86 o                         
   1   9   9       5278.15       5302.40       242.38 o                         
   2   9   9       1428.22       1064.28       189.19 o                         
   3   9   9       1942.19       1884.72       198.53 o                         
   4   9   9        334.27        395.19       186.20 o                         
   5   9   9        456.76        393.87       179.36 o                         
   6   9   9       1333.38        983.14       208.34 o                         
   7   9   9        635.92        549.26       228.65 o                         
   8   9   9       1097.66        477.83       253.64 o                         
   9   9   9       1266.16       1663.22       206.23 o                         
  10   9   9        102.81        119.85       205.63 o                         
  11   9   9       1756.04       1515.80       249.56 o                         
  12   9   9       3018.69       2529.26       278.77 o                         
  13   9   9        246.24        541.22       284.76 o                         
   0   0  10     153758.39     150996.16      1228.34 o                         
   1   0  10        324.09        689.72        74.10 o                         
   2   0  10       4280.94       4388.64       108.29 o                         
   3   0  10      56162.94      58050.79       381.02 o                         
   4   0  10      15087.04      14414.25       162.34 o                         
   5   0  10      15063.83      16442.35       174.50 o                         
   6   0  10       7057.31       6798.62       138.79 o                         
   7   0  10       9070.89       8986.49       129.83 o                         
   8   0  10       3716.63       3873.30       104.71 o                         
   9   0  10       1249.75       1804.09        77.56 o                         
  10   0  10       1595.98        960.04        72.97 o                         
  11   0  10      42722.05      42817.11       321.29 o                         
  12   0  10       1194.95       1166.25        76.57 o                         
  13   0  10       1212.14       1647.71        76.34 o                         
  14   0  10      36736.54      40407.86       306.96 o                         
  15   0  10      42690.66      43244.31       323.76 o                         
  16   0  10      25692.32      25040.96       260.45 o                         
  17   0  10       2665.95       2514.91       101.60 o                         
  18   0  10      77845.02      81267.70       568.68 o                         
  19   0  10      13972.19      13728.09       189.91 o                         
  20   0  10      29752.00      29673.12       292.81 o                         
  21   0  10       7437.29       7623.96       150.63 o                         
  22   0  10       9403.77      10329.15       208.51 o                         
  23   0  10      24988.77      24951.42       305.38 o                         
  24   0  10         40.08        253.32       110.56 o                         
  25   0  10       6028.67       5979.76       171.08 o                         
  26   0  10      27775.58      27915.14       302.87 o                         
  27   0  10      18816.58      18363.64       246.46 o                         
  28   0  10       5502.50       5949.70       216.57 o                         
  29   0  10       4419.31       4904.14       211.06 o                         
  30   0  10      18564.30      17695.52       334.09 o                         
  31   0  10       4593.32       4774.77       250.83 o                         
  32   0  10       1639.20       1509.77       194.78 o                         
  33   0  10       2403.38       2214.69       224.94 o                         
  34   0  10         84.82        839.38       195.67 o                         
  35   0  10       5722.22       6712.42       397.79 o                         
   1   1  10      21888.29      22036.97       143.06 o                         
   2   1  10        628.81        825.93        55.49 o                         
   3   1  10       8876.34       9121.73        95.98 o                         
   4   1  10        194.37        466.80        53.94 o                         
   5   1  10      11231.24      11041.77       115.38 o                         
   6   1  10         21.66         30.54        56.09 o                         
   7   1  10       1598.43       1534.08        62.32 o                         
   8   1  10      11113.01      10201.07       137.67 o                         
   9   1  10      17137.04      16292.66       134.19 o                         
  10   1  10        196.41        176.76        53.42 o                         
  11   1  10        820.75        731.35        52.91 o                         
  12   1  10      41297.64      41611.15       214.80 o                         
  13   1  10      50897.09      51979.61       261.64 o                         
  14   1  10        214.14        193.06        48.54 o                         
  15   1  10       1326.27       1153.26        52.91 o                         
  16   1  10      13419.07      13175.30       115.06 o                         
  17   1  10      37393.29      36074.36       209.92 o                         
  18   1  10        762.95        911.31        59.53 o                         
  19   1  10         34.04          2.01        57.13 o                         
  20   1  10      20418.55      21905.20       171.92 o                         
  21   1  10      12797.55      12931.98       133.42 o                         
  22   1  10        728.07        893.31        62.48 o                         
  23   1  10       5714.09       5451.03       126.26 o                         
  24   1  10      22040.86      22012.18       208.30 o                         
  25   1  10      23318.83      22853.01       216.97 o                         
  26   1  10       4766.96       5473.75       169.43 o                         
  27   1  10       1792.28       1885.43        93.30 o                         
  28   1  10       3459.38       3518.49       117.85 o                         
  29   1  10       9311.15       9213.10       159.33 o                         
  30   1  10       2436.12       2609.44       137.43 o                         
  31   1  10         92.24       -113.23       113.23 o                         
  32   1  10       1032.53       1081.20       179.43 o                         
  33   1  10       3462.18       3432.19       259.18 o                         
  34   1  10       3346.86       3127.11       234.18 o                         
  35   1  10       2322.07       2280.29       246.72 o                         
   0   2  10      24991.82      26770.96       214.65 o                         
   1   2  10         13.53        -50.16        50.16 o                         
   2   2  10        508.96        458.00        51.91 o                         
   3   2  10      18814.96      18832.86       127.66 o                         
   4   2  10       2040.39       1910.83        56.98 o                         
   5   2  10          2.30        212.54        52.42 o                         
   6   2  10      17078.73      17842.50       131.48 o                         
   7   2  10       6657.48       6404.17        93.51 o                         
   8   2  10       2590.42       2695.41        69.59 o                         
   9   2  10        271.47        336.82        54.50 o                         
  10   2  10       5166.49       4971.81        92.30 o                         
  11   2  10      15372.11      15359.16       130.46 o                         
  12   2  10        592.30        417.08        56.15 o                         
  13   2  10       3012.88       2814.99        70.22 o                         
  14   2  10       7435.04       7459.59       105.59 o                         
  15   2  10      29747.02      28935.17       184.76 o                         
  16   2  10        467.59        368.19        59.45 o                         
  17   2  10       5463.76       5278.59        95.88 o                         
  18   2  10      19323.25      19072.08       148.29 o                         
  19   2  10       9048.97       9062.69       122.79 o                         
  20   2  10        121.87        251.78        62.09 o                         
  21   2  10        602.51        477.30        63.19 o                         
  22   2  10        195.83        130.61        61.76 o                         
  23   2  10      27565.54      27495.03       197.60 o                         
  24   2  10         35.55        460.95        84.14 o                         
  25   2  10       1310.80       1411.71        98.23 o                         
  26   2  10       3497.52       3278.39       103.91 o                         
  27   2  10       6589.65       6616.75       139.54 o                         
  28   2  10       1493.96       1727.29        97.26 o                         
  29   2  10         10.35        107.51       109.22 o                         
  30   2  10       1808.98       1859.78       114.58 o                         
  31   2  10       3441.22       3566.04       163.46 o                         
  32   2  10       1450.07       1652.88       252.89 o                         
  33   2  10        563.69        673.93       180.21 o                         
  34   2  10       1102.70        662.38       236.55 o                         
   1   3  10       2219.68       2207.96        64.45 o                         
   2   3  10       4602.66       4421.72        83.27 o                         
   3   3  10         12.72        -53.97        53.97 o                         
   4   3  10       2067.53       2409.08        66.42 o                         
   5   3  10        920.90        937.96        58.71 o                         
   6   3  10       2190.30       1973.49        63.31 o                         
   7   3  10      35842.37      38186.01       203.51 o                         
   8   3  10       2627.16       2438.82        66.68 o                         
   9   3  10        396.68        395.84        56.51 o                         
  10   3  10        418.61        480.62        57.21 o                         
  11   3  10        226.34        127.36        54.29 o                         
  12   3  10       5679.24       5761.82       100.44 o                         
  13   3  10      12210.23      13497.82       127.41 o                         
  14   3  10        520.47        606.23        59.50 o                         
  15   3  10        140.71         38.96        64.97 o                         
  16   3  10        840.75        674.47        65.15 o                         
  17   3  10       3232.32       2978.34        76.23 o                         
  18   3  10       5316.46       5459.01       101.08 o                         
  19   3  10       6497.35       6736.42       113.49 o                         
  20   3  10       3968.26       3917.01        94.04 o                         
  21   3  10         20.16        183.56        64.95 o                         
  22   3  10        436.56        438.74        64.97 o                         
  23   3  10       1816.73       1761.42        97.85 o                         
  24   3  10       4274.68       3895.28       110.75 o                         
  25   3  10       4792.46       5043.08       126.24 o                         
  26   3  10        138.24         30.44        82.09 o                         
  27   3  10         70.91         29.88       130.77 o                         
  28   3  10       6306.98       6473.47       204.56 o                         
  29   3  10        631.98        506.76       123.95 o                         
  30   3  10       1755.45       1561.82       155.38 o                         
  31   3  10        192.93         42.97       148.57 o                         
  32   3  10       3187.61       3491.58       189.47 o                         
  33   3  10         63.19         35.70       213.28 o                         
   0   4  10       3884.25       4318.20       120.23 o                         
   1   4  10        808.40        930.14        63.24 o                         
   2   4  10       8334.14       8800.47       115.54 o                         
   3   4  10       4334.58       4132.86        81.72 o                         
   4   4  10      19874.46      20484.08       153.24 o                         
   5   4  10       2650.68       2414.27        71.52 o                         
   6   4  10       3267.30       3294.20        75.01 o                         
   7   4  10       7000.54       6763.62       109.02 o                         
   8   4  10       3306.91       3184.24        75.27 o                         
   9   4  10       1242.19       1221.51        65.12 o                         
  10   4  10        695.05        528.45        62.89 o                         
  11   4  10       3694.70       3498.45        82.67 o                         
  12   4  10       2816.95       2815.99        79.32 o                         
  13   4  10         72.77         32.38        61.47 o                         
  14   4  10         52.34         58.30        62.87 o                         
  15   4  10       2455.54       2415.13        75.94 o                         
  16   4  10       5011.51       4964.34       100.08 o                         
  17   4  10       2028.99       1788.45        87.30 o                         
  18   4  10        124.96        149.73        71.10 o                         
  19   4  10      18037.31      17882.57       181.56 o                         
  20   4  10          1.67         51.11        74.81 o                         
  21   4  10         74.61        187.13        79.61 o                         
  22   4  10        475.87        581.42        80.97 o                         
  23   4  10        256.05        208.98        75.42 o                         
  24   4  10        191.90        134.37        86.11 o                         
  25   4  10        239.74         65.13        85.73 o                         
  26   4  10        123.60        130.44        99.28 o                         
  27   4  10       2159.03       2134.64       140.75 o                         
  28   4  10         32.81        115.16       141.86 o                         
  29   4  10        505.43        873.99       164.07 o                         
  30   4  10          2.51       -155.20       155.20 o                         
  31   4  10       2346.80       2637.87       295.15 o                         
  32   4  10        142.94         -1.11       250.66 o                         
   1   5  10       3259.67       3450.35        82.54 o                         
   2   5  10         52.38        -22.35        63.10 o                         
   3   5  10          7.34        -25.01        64.20 o                         
   4   5  10       3616.82       3279.15        83.85 o                         
   5   5  10       2254.28       2232.39        78.27 o                         
   6   5  10       3393.92       3363.59        85.23 o                         
   7   5  10          6.33         17.67        64.72 o                         
   8   5  10       1492.86       1478.44        76.03 o                         
   9   5  10       5515.62       5422.72       115.31 o                         
  10   5  10      10221.39      10090.73       152.35 o                         
  11   5  10        108.84        181.60        57.98 o                         
  12   5  10       3533.70       3365.30        94.33 o                         
  13   5  10      20939.04      20672.24       184.94 o                         
  14   5  10        743.46        468.59        77.52 o                         
  15   5  10        400.82        396.83        77.31 o                         
  16   5  10        488.68        346.53        77.80 o                         
  17   5  10      10585.52      10851.36       161.16 o                         
  18   5  10       6170.27       6431.20       147.86 o                         
  19   5  10        264.45        434.86        80.83 o                         
  20   5  10       2193.11       2043.67       104.31 o                         
  21   5  10       8967.57       8874.29       177.88 o                         
  22   5  10        320.21        231.80        98.46 o                         
  23   5  10        807.54        750.97       109.85 o                         
  24   5  10       6521.66       6955.40       191.06 o                         
  25   5  10      11448.09      11877.17       225.08 o                         
  26   5  10          5.66         44.54       107.78 o                         
  27   5  10        158.50       -142.01       142.01 o                         
  28   5  10       2424.61       2181.68       172.01 o                         
  29   5  10       6437.76       7665.63       539.05 o                         
  30   5  10        513.57        193.80       166.40 o                         
   0   6  10        738.32        736.37       122.90 o                         
   1   6  10       2127.09       2254.19        95.52 o                         
   2   6  10       2574.40       2884.56        98.65 o                         
   3   6  10        658.55        587.83        80.33 o                         
   4   6  10      12008.75      12268.27       164.60 o                         
   5   6  10        970.92        989.14        83.22 o                         
   6   6  10         30.71          6.76        78.16 o                         
   7   6  10       9582.03       9667.62       152.32 o                         
   8   6  10       1560.50       1687.23        91.22 o                         
   9   6  10       1151.91       1148.86        85.28 o                         
  10   6  10       3572.27       3595.65       102.38 o                         
  11   6  10      18896.06      19783.63       198.22 o                         
  12   6  10       1790.55       1959.33        90.78 o                         
  13   6  10       1665.58       1466.88        95.39 o                         
  14   6  10       1891.85       2013.51        98.90 o                         
  15   6  10      16009.91      15826.10       192.70 o                         
  16   6  10        648.89        596.85       108.96 o                         
  17   6  10       1671.05       1625.51       114.32 o                         
  18   6  10       2859.07       3054.27       135.38 o                         
  19   6  10      18394.25      18312.73       248.98 o                         
  20   6  10       1464.50       1494.18       144.15 o                         
  21   6  10         27.71        -99.24       108.25 o                         
  22   6  10       1562.40       1507.05       153.22 o                         
  23   6  10      13839.86      13905.99       240.37 o                         
  24   6  10         77.88        292.67       118.19 o                         
  25   6  10        217.46        354.24       156.41 o                         
  26   6  10        362.58        528.25       269.58 o                         
  27   6  10       7932.56       7435.10       288.45 o                         
   1   7  10       5024.77       4901.54       127.17 o                         
   2   7  10       1163.89       1143.94       102.10 o                         
   3   7  10       1689.04       1815.17       103.63 o                         
   4   7  10       2723.62       2777.17       110.23 o                         
   5   7  10       6574.03       7197.01       152.27 o                         
   6   7  10        417.65        422.03        95.29 o                         
   7   7  10        298.20        301.90        99.25 o                         
   8   7  10       7672.38       7604.40       161.82 o                         
   9   7  10       4187.30       4190.83       120.86 o                         
  10   7  10       2099.06       2111.17       109.49 o                         
  11   7  10         57.77        -50.12       110.00 o                         
  12   7  10       3457.77       3327.56       146.16 o                         
  13   7  10       8021.24       8147.21       199.21 o                         
  14   7  10        186.51        126.83       116.44 o                         
  15   7  10         72.70        134.69       123.98 o                         
  16   7  10       4103.92       4333.29       167.72 o                         
  17   7  10       6211.96       6677.63       226.52 o                         
  18   7  10        215.20        134.30       121.71 o                         
  19   7  10       1541.08       1443.87       133.51 o                         
  20   7  10       3762.30       4184.30       172.38 o                         
  21   7  10       7270.00       8217.29       322.28 o                         
  22   7  10        416.36        -57.86       184.14 o                         
  23   7  10        524.55        527.23       296.41 o                         
  24   7  10       3217.87       3217.44       274.25 o                         
   0   8  10       2505.47       3020.38       185.27 o                         
   1   8  10       2959.21       3172.58       137.00 o                         
   2   8  10        486.66        417.00       109.10 o                         
   3   8  10         17.97        -47.46       115.70 o                         
   4   8  10       3888.45       4275.05       147.11 o                         
   5   8  10         76.22         -2.10       116.38 o                         
   6   8  10         51.25         27.58       114.14 o                         
   7   8  10       5515.19       5814.77       169.32 o                         
   8   8  10       4389.38       4939.68       162.72 o                         
   9   8  10         63.37       -118.57       118.57 o                         
  10   8  10       3182.89       3305.27       157.54 o                         
  11   8  10       4597.26       4789.21       168.03 o                         
  12   8  10        142.92        303.14       128.85 o                         
  13   8  10         27.15        -32.06       123.87 o                         
  14   8  10       8705.00       8470.52       225.19 o                         
  15   8  10       1883.23       2135.50       178.26 o                         
  16   8  10       3842.57       3888.02       213.34 o                         
  17   8  10        185.20       -178.96       178.96 o                         
  18   8  10       2613.01       2684.52       239.56 o                         
  19   8  10       2396.95       2862.06       315.87 o                         
   1   9  10       2647.14       2075.03       211.14 o                         
   2   9  10       1701.87       2036.51       215.88 o                         
   3   9  10         25.34       -173.58       173.58 o                         
   4   9  10        435.95        591.93       196.60 o                         
   5   9  10        879.89        582.90       213.70 o                         
   6   9  10       3107.52       2851.85       231.37 o                         
   7   9  10        175.10        415.96       211.38 o                         
   8   9  10       3464.38       3692.30       263.02 o                         
   9   9  10         39.93        -48.34       262.74 o                         
  10   9  10        595.66        837.22       225.74 o                         
  11   9  10         75.30         18.23       221.39 o                         
  12   9  10       3279.75       3401.44       303.49 o                         
   1   1  11       3273.75       2804.71        63.93 o                         
   2   1  11      22674.29      22515.38       139.99 o                         
   3   1  11       3144.01       2672.44        65.51 o                         
   4   1  11       2210.69       1910.83        61.05 o                         
   5   1  11       7746.30       8999.77       105.48 o                         
   6   1  11       4074.65       3734.16        86.74 o                         
   7   1  11      33601.43      34636.54       198.70 o                         
   8   1  11      21812.75      21246.66       160.75 o                         
   9   1  11       6043.69       5978.38       101.19 o                         
  10   1  11       7918.67       8036.42       108.15 o                         
  11   1  11       4498.54       6394.01       103.33 o                         
  12   1  11       8989.53       8731.78       100.95 o                         
  13   1  11       1584.44       1521.56        57.90 o                         
  14   1  11        162.28        641.31        53.51 o                         
  15   1  11         88.06        583.50        51.74 o                         
  16   1  11        179.90        173.91        49.54 o                         
  17   1  11       1750.11       1857.50        60.38 o                         
  18   1  11          8.35        267.04        61.52 o                         
  19   1  11       8431.12       7728.71       113.65 o                         
  20   1  11          6.58        -44.96        59.52 o                         
  21   1  11       1260.88       1759.80        69.07 o                         
  22   1  11        395.03        354.20        60.26 o                         
  23   1  11      17373.96      17331.03       150.87 o                         
  24   1  11        239.76        237.22        92.24 o                         
  25   1  11      10736.22      10304.34       169.55 o                         
  26   1  11        467.72        564.22        81.80 o                         
  27   1  11       4136.86       4093.91       131.25 o                         
  28   1  11       1294.57       1204.77        87.74 o                         
  29   1  11       1063.27       1192.61        92.30 o                         
  30   1  11        192.47        199.22        99.87 o                         
  31   1  11       1360.03       1233.52       146.98 o                         
  32   1  11         21.24         84.36       135.00 o                         
  33   1  11        118.86        184.94       145.99 o                         
  34   1  11         26.56       -207.80       207.80 o                         
  35   1  11       3640.46       3661.95       284.28 o                         
   0   2  11      65647.37      65807.80       416.25 o                         
   1   2  11       1354.05       1204.23        58.91 o                         
   2   2  11         33.02        -42.76        52.68 o                         
   3   2  11       8295.12       8196.73       103.68 o                         
   4   2  11      20194.74      19835.05       140.53 o                         
   5   2  11      43862.53      42905.63       227.08 o                         
   6   2  11       4945.78       5680.44       120.18 o                         
   7   2  11        933.58       1068.25        60.05 o                         
   8   2  11      39278.02      37815.31       213.13 o                         
   9   2  11       8713.46       8486.31       104.98 o                         
  10   2  11        201.91        160.25        53.18 o                         
  11   2  11         16.72          8.42        55.07 o                         
  12   2  11      35198.34      33321.88       204.45 o                         
  13   2  11       7249.32       7562.48       104.64 o                         
  14   2  11        418.33        307.06        57.94 o                         
  15   2  11       1135.72       1669.05        66.76 o                         
  16   2  11      18546.96      18155.34       151.02 o                         
  17   2  11       2767.03       2514.83        73.82 o                         
  18   2  11        249.40         96.97        56.20 o                         
  19   2  11        751.27       1489.34        76.00 o                         
  20   2  11       5736.30       6188.11       110.55 o                         
  21   2  11      16037.21      16663.10       171.01 o                         
  22   2  11       4749.50       5306.97       116.86 o                         
  23   2  11       5896.83       5882.38       117.48 o                         
  24   2  11       7993.60       8429.62       151.77 o                         
  25   2  11       1788.88       1792.88        89.55 o                         
  26   2  11        308.12        352.14        86.31 o                         
  27   2  11        251.66        843.57       104.13 o                         
  28   2  11        645.56        263.84        91.27 o                         
  29   2  11       3407.42       3069.96       125.57 o                         
  30   2  11         48.17         -0.37       127.10 o                         
  31   2  11        345.97        542.55       116.17 o                         
  32   2  11       1552.53       1068.19       212.58 o                         
  33   2  11       9319.99       9302.08       284.67 o                         
  34   2  11        367.76        163.98       269.44 o                         
   1   3  11       9005.69       9392.14       108.31 o                         
   2   3  11     103397.98     101208.41       418.73 o                         
   3   3  11       1034.59       1058.10        59.34 o                         
   4   3  11        256.08        263.94        56.96 o                         
   5   3  11         32.09        105.34        56.89 o                         
   6   3  11      71468.61      69774.41       311.55 o                         
   7   3  11      18512.02      19019.86       143.25 o                         
   8   3  11       6314.37       7542.23       115.82 o                         
   9   3  11       6190.93       6762.21       103.75 o                         
  10   3  11      52786.10      50005.99       258.43 o                         
  11   3  11       1110.79       1259.18        61.92 o                         
  12   3  11      10031.65      10570.97       128.26 o                         
  13   3  11       3575.80       3746.08        93.81 o                         
  14   3  11      34047.63      33515.83       208.79 o                         
  15   3  11        125.41        262.07        63.77 o                         
  16   3  11          7.73        -14.54        63.41 o                         
  17   3  11       2283.30       2412.34        80.07 o                         
  18   3  11      11017.15      10979.89       132.28 o                         
  19   3  11       5064.20       5753.21       120.96 o                         
  20   3  11       1682.72       1512.82        78.88 o                         
  21   3  11        378.94       1444.24       338.31 o                         
  22   3  11        962.73       1216.92        94.49 o                         
  23   3  11       4279.90       4366.92       123.38 o                         
  24   3  11          0.15        133.71        80.02 o                         
  25   3  11        573.59       1121.96        88.73 o                         
  26   3  11        415.85        529.31        94.15 o                         
  27   3  11       1773.19       1815.13        98.49 o                         
  28   3  11       1733.14       1582.42       132.41 o                         
  29   3  11        469.96        881.62       142.92 o                         
  30   3  11       1704.53       1632.97       176.82 o                         
  31   3  11       1896.72       1730.02       174.18 o                         
  32   3  11        908.51         62.95       202.54 o                         
  33   3  11       1329.03         34.41       286.54 o                         
   0   4  11     159648.84     154973.28       875.18 o                         
   1   4  11       1643.78       1499.89        70.74 o                         
   2   4  11       2546.13       2694.60        73.40 o                         
   3   4  11       3775.95       3705.49        80.49 o                         
   4   4  11     100259.23      96358.14       415.21 o                         
   5   4  11        329.72        316.19        60.25 o                         
   6   4  11         36.07        -58.75        58.75 o                         
   7   4  11       6840.45       6770.26       109.79 o                         
   8   4  11      39805.14      38669.93       217.55 o                         
   9   4  11        473.84        546.24        63.70 o                         
  10   4  11         45.77         40.70        61.74 o                         
  11   4  11      10004.88      10056.94       125.48 o                         
  12   4  11      33529.21      33034.97       212.12 o                         
  13   4  11        201.28        245.14        64.00 o                         
  14   4  11         46.78         42.00        62.99 o                         
  15   4  11        338.59        612.92        67.33 o                         
  16   4  11        362.63        415.07        69.23 o                         
  17   4  11          1.25        -71.25        71.25 o                         
  18   4  11      14366.18      14065.12       185.22 o                         
  19   4  11         55.55        -25.01        74.61 o                         
  20   4  11        509.64        502.19        90.76 o                         
  21   4  11       3384.17       3168.70       100.52 o                         
  22   4  11       2013.07       2095.49        93.83 o                         
  23   4  11        648.88        438.20        74.72 o                         
  24   4  11       2123.07       2173.08       117.13 o                         
  25   4  11        643.16        580.97       120.83 o                         
  26   4  11        348.43         52.27       131.38 o                         
  27   4  11         28.10       -122.16       122.16 o                         
  28   4  11       5096.93       4464.48       179.24 o                         
  29   4  11         17.05        -26.60       119.70 o                         
  30   4  11         37.33        215.04       240.54 o                         
  31   4  11        338.35       1002.47       352.76 o                         
  32   4  11       1857.60       1252.93       174.82 o                         
   1   5  11       1606.48       1632.29        74.90 o                         
   2   5  11      37464.28      37474.81       225.95 o                         
   3   5  11       2440.61       2535.66        80.21 o                         
   4   5  11       2634.68       2566.17        78.77 o                         
   5   5  11       4113.54       4137.40        90.47 o                         
   6   5  11      20036.29      19331.96       164.22 o                         
   7   5  11         93.80        150.47        68.15 o                         
   8   5  11       2461.45       2350.23        82.53 o                         
   9   5  11       1351.53        991.99        74.50 o                         
  10   5  11      12183.21      12387.50       143.95 o                         
  11   5  11         13.51         14.35        69.32 o                         
  12   5  11       5883.92       5729.93       125.02 o                         
  13   5  11        443.19        440.74        79.36 o                         
  14   5  11      13292.02      13857.22       164.28 o                         
  15   5  11        473.77        525.93        78.22 o                         
  16   5  11       2445.75       2563.02        94.99 o                         
  17   5  11       2451.71       2038.66        95.38 o                         
  18   5  11        117.47        136.70        93.38 o                         
  19   5  11        201.92        195.00        83.77 o                         
  20   5  11       1058.31        954.60       117.73 o                         
  21   5  11        494.15        268.65       106.11 o                         
  22   5  11         12.30       -103.16       103.16 o                         
  23   5  11        426.77        405.79       130.58 o                         
  24   5  11         25.79       -112.62       112.62 o                         
  25   5  11         51.55         76.15       130.09 o                         
  26   5  11        926.75        951.34       120.11 o                         
  27   5  11         31.50         22.88       122.90 o                         
  28   5  11         13.41         61.17       147.04 o                         
  29   5  11        158.41         18.72       213.85 o                         
  30   5  11       1674.00       1350.10       186.01 o                         
   0   6  11        266.84        458.92       113.36 o                         
   1   6  11      16251.79      16232.68       183.34 o                         
   2   6  11          1.16        -36.11        80.40 o                         
   3   6  11        389.51        382.51        79.81 o                         
   4   6  11       6836.78       6848.09       139.23 o                         
   5   6  11       1916.21       1796.66        94.20 o                         
   6   6  11       2580.90       2349.90        93.86 o                         
   7   6  11       1041.31        887.95        84.30 o                         
   8   6  11       6631.97       6674.17       135.07 o                         
   9   6  11        890.31        908.79        87.21 o                         
  10   6  11       3959.73       3665.65       106.34 o                         
  11   6  11       1770.19       1633.32       100.59 o                         
  12   6  11       2881.29       2930.58       104.05 o                         
  13   6  11       3399.11       3447.23       114.00 o                         
  14   6  11        542.36        569.79        95.27 o                         
  15   6  11          3.53         41.77        87.31 o                         
  16   6  11       4345.15       4378.41       133.59 o                         
  17   6  11        614.24        483.16       105.34 o                         
  18   6  11         10.16         24.51       105.17 o                         
  19   6  11        262.26        302.89       150.58 o                         
  20   6  11       4579.58       4999.34       163.25 o                         
  21   6  11        146.96       -112.79       112.79 o                         
  22   6  11       1153.60        876.59       123.75 o                         
  23   6  11        652.91        742.67       138.83 o                         
  24   6  11         13.85        354.12       150.44 o                         
  25   6  11         39.75        114.81       166.49 o                         
  26   6  11        922.35        921.44       278.57 o                         
  27   6  11        357.95        136.67       174.60 o                         
   1   7  11       1793.34       1779.20       109.85 o                         
   2   7  11       1026.97        900.53        95.99 o                         
   3   7  11       3006.72       3381.66       114.30 o                         
   4   7  11        274.69        389.84        90.21 o                         
   5   7  11       1029.02       1084.57        96.46 o                         
   6   7  11         34.69          9.16        94.41 o                         
   7   7  11        903.34        629.49       100.56 o                         
   8   7  11       1898.10       1949.40       118.14 o                         
   9   7  11        606.81        566.25       104.44 o                         
  10   7  11        407.21        288.28       105.42 o                         
  11   7  11          2.60        -94.46       107.75 o                         
  12   7  11        702.72        724.25       124.38 o                         
  13   7  11        209.59        244.67       136.64 o                         
  14   7  11         40.27       -115.81       115.81 o                         
  15   7  11       1050.93        930.91       139.80 o                         
  16   7  11        577.50        680.46       130.24 o                         
  17   7  11         16.97        -19.89       121.18 o                         
  18   7  11        283.26        288.68       128.81 o                         
  19   7  11        321.62        234.84       127.00 o                         
  20   7  11        633.87        743.82       168.55 o                         
  21   7  11        100.86        444.66       167.85 o                         
  22   7  11        514.34        504.01       215.46 o                         
  23   7  11        371.09        671.23       275.56 o                         
   0   8  11       1126.71       1378.31       167.91 o                         
   1   8  11          4.46        -54.48       113.18 o                         
   2   8  11        289.51        516.13       112.63 o                         
   3   8  11        287.70        158.01       115.10 o                         
   4   8  11       1151.89       1103.02       124.52 o                         
   5   8  11        218.20        211.03       116.71 o                         
   6   8  11        449.38        516.85       121.90 o                         
   7   8  11          2.31         51.78       117.49 o                         
   8   8  11       1407.37       1286.07       134.89 o                         
   9   8  11        199.12       -120.83       133.66 o                         
  10   8  11         84.46        402.71       135.77 o                         
  11   8  11         14.35        -39.50       132.14 o                         
  12   8  11       1497.61       1691.64       145.32 o                         
  13   8  11         19.99       -136.62       136.62 o                         
  14   8  11        430.66        293.14       142.07 o                         
  15   8  11         19.76       -163.99       163.99 o                         
  16   8  11       1262.01       1394.60       223.02 o                         
  17   8  11         13.55       -211.52       211.52 o                         
  18   8  11        467.72        454.57       274.74 o                         
  19   8  11        582.79        595.73       261.95 o                         
   1   9  11       3384.78       3303.59       242.27 o                         
   2   9  11       3885.50       4255.09       231.97 o                         
   3   9  11       1877.09       1855.29       218.16 o                         
   4   9  11       1730.59       1790.92       236.15 o                         
   5   9  11        259.05        137.00       236.37 o                         
   6   9  11       5689.02       5802.48       291.14 o                         
   7   9  11        509.63        237.91       204.49 o                         
   8   9  11       1531.78       1618.68       236.97 o                         
   9   9  11        587.90        555.31       207.24 o                         
  10   9  11       1476.49       1598.26       227.37 o                         
  11   9  11        885.63        540.49       232.14 o                         
   0   0  12     173374.97     175349.03      1328.62 o                         
   1   0  12       4382.66       7053.42       143.36 o                         
   2   0  12        681.09        599.06        78.43 o                         
   3   0  12       1923.02       1989.87        86.26 o                         
   4   0  12      50599.57      48744.14       334.88 o                         
   5   0  12       1010.82       1741.68        88.30 o                         
   6   0  12       2665.50       3099.24       115.51 o                         
   7   0  12       5156.20       5963.53       157.29 o                         
   8   0  12      18381.32      15869.50       205.76 o                         
   9   0  12         68.70         56.94        81.34 o                         
  10   0  12      21325.53      23086.18       210.85 o                         
  11   0  12       5544.16       6145.57       130.88 o                         
  12   0  12      23601.79      23188.71       221.84 o                         
  13   0  12       6740.25       6801.06       136.10 o                         
  14   0  12         54.18         44.15        67.61 o                         
  15   0  12        936.39        892.89        78.35 o                         
  16   0  12      33638.49      32900.27       277.11 o                         
  17   0  12       8159.46       8404.28       138.67 o                         
  18   0  12       5837.13       5637.01       153.61 o                         
  19   0  12      29571.21      29380.95       283.44 o                         
  20   0  12       6168.46       6846.41       163.12 o                         
  21   0  12       5792.35       5905.64       164.10 o                         
  22   0  12        694.23        690.61        93.82 o                         
  23   0  12      24184.51      25610.27       278.38 o                         
  24   0  12        554.33        720.49       114.15 o                         
  25   0  12      19896.65      19266.41       273.68 o                         
  26   0  12       7264.63       8086.28       236.23 o                         
  27   0  12        126.49        292.04       102.39 o                         
  28   0  12       3503.18       3548.09       154.86 o                         
  29   0  12      16584.88      14988.02       336.96 o                         
  30   0  12       1030.22       2114.43       219.54 o                         
  31   0  12       1297.99       1431.94       210.88 o                         
  32   0  12       4564.98       4553.53       276.11 o                         
  33   0  12      11059.50       9751.55       522.65 o                         
  34   0  12          8.61        663.92       354.64 o                         
  35   0  12       3004.14       2730.08       278.83 o                         
   1   1  12        304.77        323.11        52.28 o                         
   2   1  12      59159.70      59087.13       268.48 o                         
   3   1  12       2227.81       2852.58        65.68 o                         
   4   1  12       4561.31       4350.25        91.40 o                         
   5   1  12      40282.34      43575.40       252.60 o                         
   6   1  12      86439.39      88850.73       422.57 o                         
   7   1  12      13343.19      14421.68       141.00 o                         
   8   1  12      18736.61      19130.03       150.64 o                         
   9   1  12       2944.24       4715.45        97.63 o                         
  10   1  12      49297.44      47928.16       263.30 o                         
  11   1  12       2136.07       2546.02        70.94 o                         
  12   1  12       5667.81       5362.80        94.61 o                         
  13   1  12        949.11       1144.08        55.25 o                         
  14   1  12       9769.81       9630.33       109.19 o                         
  15   1  12       7891.03       8711.37       106.51 o                         
  16   1  12       7333.56       6973.52        99.62 o                         
  17   1  12      11827.73      12401.54       122.82 o                         
  18   1  12       8992.24       8966.26       113.29 o                         
  19   1  12       8968.91      10185.23       131.64 o                         
  20   1  12        526.52        595.13        68.53 o                         
  21   1  12       4207.26       3842.89       102.05 o                         
  22   1  12        693.22       1284.36        77.75 o                         
  23   1  12        554.74        479.40        62.55 o                         
  24   1  12        230.76        705.27        75.17 o                         
  25   1  12       1075.73       1216.14        93.04 o                         
  26   1  12       1333.13       1582.87        84.22 o                         
  27   1  12       7951.09       7650.04       143.89 o                         
  28   1  12         18.10        522.47        82.26 o                         
  29   1  12        161.06        313.55        87.12 o                         
  30   1  12       5859.10       5968.76       141.13 o                         
  31   1  12       4711.74       4291.90       157.26 o                         
  32   1  12         14.34        176.73       136.47 o                         
  33   1  12         33.80         50.86       159.30 o                         
  34   1  12       7181.19       7505.39       781.93 o                         
   0   2  12      70696.69      70030.66       469.32 o                         
   1   2  12       3662.11       3452.10        73.09 o                         
   2   2  12       3415.31       3365.52        72.82 o                         
   3   2  12      12024.42      12912.25       127.43 o                         
   4   2  12      39373.50      38172.94       204.65 o                         
   5   2  12          9.23         -0.60        57.77 o                         
   6   2  12      11598.23      11665.19       136.93 o                         
   7   2  12        109.21         52.58        63.61 o                         
   8   2  12      20027.19      19712.79       157.62 o                         
   9   2  12       1897.82       1639.93        69.20 o                         
  10   2  12      12047.08      11769.00       129.08 o                         
  11   2  12       4274.44       4137.63        89.75 o                         
  12   2  12      32252.05      33353.96       199.27 o                         
  13   2  12       1560.24       1516.04        65.22 o                         
  14   2  12       3316.86       3050.19        76.34 o                         
  15   2  12      14904.29      14797.10       137.19 o                         
  16   2  12      13895.02      13497.17       146.19 o                         
  17   2  12       7809.26       7834.14       114.87 o                         
  18   2  12       8176.82       8404.86       114.58 o                         
  19   2  12        810.60        737.71        60.11 o                         
  20   2  12        435.55        427.83        63.06 o                         
  21   2  12         36.73        180.26        71.82 o                         
  22   2  12        472.75        896.14        79.35 o                         
  23   2  12       7211.88       7357.70       158.44 o                         
  24   2  12         14.56        361.50        89.12 o                         
  25   2  12        635.69        629.87        91.67 o                         
  26   2  12         12.47        241.65       102.54 o                         
  27   2  12       1074.07        899.77       120.20 o                         
  28   2  12       3529.51       3603.40       136.86 o                         
  29   2  12       1082.69        974.02       140.85 o                         
  30   2  12         18.83        179.52       130.90 o                         
  31   2  12         47.90        108.41       135.42 o                         
  32   2  12      10629.81      10747.51       312.21 o                         
  33   2  12        655.96       -226.14       368.30 o                         
  34   2  12        404.89        837.64       182.42 o                         
   1   3  12       7686.22       7720.41       105.55 o                         
   2   3  12      41510.46      40736.12       212.51 o                         
   3   3  12       6557.99       6030.27        98.86 o                         
   4   3  12       5267.60       5150.79        93.94 o                         
   5   3  12        718.07        579.04        59.35 o                         
   6   3  12      21666.14      20453.80       145.72 o                         
   7   3  12       1940.29       2142.72        66.52 o                         
   8   3  12        713.19        507.62        58.90 o                         
   9   3  12       1104.80       1054.63        62.44 o                         
  10   3  12       1042.03        906.65        60.80 o                         
  11   3  12        165.97        136.23        62.07 o                         
  12   3  12       5054.73       4896.69        98.55 o                         
  13   3  12       6485.29       6684.90       113.32 o                         
  14   3  12       2244.49       2481.54        83.79 o                         
  15   3  12         39.49        140.85        62.83 o                         
  16   3  12       3074.87       2531.87        78.13 o                         
  17   3  12       4633.92       4497.33       104.49 o                         
  18   3  12      18374.05      17820.83       173.56 o                         
  19   3  12        426.98        324.66        71.32 o                         
  20   3  12       4664.24       4474.70       109.21 o                         
  21   3  12       7195.42       7112.31       150.46 o                         
  22   3  12       1748.85       1551.58       100.47 o                         
  23   3  12        312.23        292.28        85.43 o                         
  24   3  12       1905.13       1933.14        97.81 o                         
  25   3  12       3046.45       3049.92       105.52 o                         
  26   3  12        626.22        530.03        86.17 o                         
  27   3  12         61.46        112.84        96.94 o                         
  28   3  12          2.90        -60.14       125.49 o                         
  29   3  12        358.27         10.56       137.91 o                         
  30   3  12        777.20       1046.83       177.64 o                         
  31   3  12        241.51       -106.11       146.60 o                         
  32   3  12          0.18       -211.50       211.50 o                         
  33   3  12        247.94        133.38       161.42 o                         
   0   4  12       4757.40       4593.29       125.48 o                         
   1   4  12         77.73         68.16        61.40 o                         
   2   4  12          1.95        -58.72        58.72 o                         
   3   4  12        130.48        136.60        60.13 o                         
   4   4  12          6.70        -28.99        59.48 o                         
   5   4  12        150.22          2.24        60.61 o                         
   6   4  12       1885.74       1925.84        70.51 o                         
   7   4  12       2081.86       1900.71        69.34 o                         
   8   4  12       1038.11       1021.57        66.57 o                         
   9   4  12        195.47        184.73        62.96 o                         
  10   4  12         10.54        -62.81        62.81 o                         
  11   4  12         24.90         35.60        65.49 o                         
  12   4  12       2268.79       2109.03        74.99 o                         
  13   4  12         35.99         84.91        64.13 o                         
  14   4  12         84.55        135.98        63.07 o                         
  15   4  12       2422.88       2343.68        75.78 o                         
  16   4  12        805.81        658.54        75.02 o                         
  17   4  12        206.63        272.16        84.43 o                         
  18   4  12         41.21         86.64        72.58 o                         
  19   4  12         75.79          7.63        86.47 o                         
  20   4  12        497.14        291.85        88.89 o                         
  21   4  12         42.90        114.68        82.23 o                         
  22   4  12       2642.40       2310.13       100.46 o                         
  23   4  12         75.07         79.86        79.92 o                         
  24   4  12          6.79        141.56       105.41 o                         
  25   4  12         49.03        -88.95       134.59 o                         
  26   4  12         99.21         89.76       172.49 o                         
  27   4  12        190.33        638.71       178.19 o                         
  28   4  12        296.66        308.60       135.01 o                         
  29   4  12        529.78        462.04       138.80 o                         
  30   4  12        344.63        -81.03       195.65 o                         
  31   4  12         13.70        380.18       202.26 o                         
   1   5  12       1213.01       1360.04        74.89 o                         
   2   5  12      15383.34      15010.77       152.01 o                         
   3   5  12        128.40        -34.87        67.16 o                         
   4   5  12        424.19        270.20        68.45 o                         
   5   5  12        658.70        621.11        69.75 o                         
   6   5  12      18263.27      17933.72       158.40 o                         
   7   5  12       2717.51       2807.47        84.95 o                         
   8   5  12        724.43        684.85        74.58 o                         
   9   5  12         31.14        -33.69        65.29 o                         
  10   5  12       9628.18       9435.04       135.95 o                         
  11   5  12        872.82        762.50        72.89 o                         
  12   5  12       2265.25       2238.54        85.54 o                         
  13   5  12        219.58        261.28        72.34 o                         
  14   5  12        101.31         -7.62        79.45 o                         
  15   5  12         49.45         75.58        77.74 o                         
  16   5  12         21.54        -22.30        81.72 o                         
  17   5  12       1469.60       1414.06        93.90 o                         
  18   5  12        293.36        303.44        79.06 o                         
  19   5  12        241.64        210.40        92.17 o                         
  20   5  12       1376.00       1115.47        97.82 o                         
  21   5  12        164.00        251.95       102.37 o                         
  22   5  12       3468.70       3121.81       141.48 o                         
  23   5  12       1301.36       1206.14       126.89 o                         
  24   5  12       1012.28       1109.58       119.51 o                         
  25   5  12        189.18       -111.80       111.80 o                         
  26   5  12       2045.64       2062.99       134.25 o                         
  27   5  12       2013.06       2089.62       176.02 o                         
  28   5  12        133.88        793.33       420.24 o                         
  29   5  12         84.87          6.78       167.36 o                         
   0   6  12      27119.06      27157.34       294.99 o                         
   1   6  12       1955.09       1902.23        90.86 o                         
   2   6  12       6130.96       6323.20       124.15 o                         
   3   6  12        132.32         68.25        79.71 o                         
   4   6  12      21781.81      21720.94       191.91 o                         
   5   6  12          5.38        -75.93        79.04 o                         
   6   6  12       3427.00       3414.12        99.15 o                         
   7   6  12        305.07        222.13        78.91 o                         
   8   6  12       9686.23       9784.66       153.24 o                         
   9   6  12       6155.23       6346.54       133.95 o                         
  10   6  12       4682.65       4982.97       121.37 o                         
  11   6  12       1350.47       1575.66       100.89 o                         
  12   6  12       8202.26       7929.61       159.96 o                         
  13   6  12       1757.30       1632.46       106.02 o                         
  14   6  12       5439.89       5541.84       136.36 o                         
  15   6  12        682.84        793.03       105.49 o                         
  16   6  12       1067.81        896.55       104.51 o                         
  17   6  12       1735.70       1788.03       120.96 o                         
  18   6  12       1454.69       1471.34       126.26 o                         
  19   6  12        758.92        667.82       140.40 o                         
  20   6  12         12.33        205.77       141.97 o                         
  21   6  12       2810.93       2543.95       151.09 o                         
  22   6  12         17.49        152.99       120.79 o                         
  23   6  12         29.70       -122.51       122.51 o                         
  24   6  12        651.14        383.61       151.52 o                         
  25   6  12        470.87        643.89       192.28 o                         
  26   6  12        134.83        428.44       196.72 o                         
  27   6  12         23.26        -25.28       201.02 o                         
   1   7  12       2094.38       2151.69       107.83 o                         
   2   7  12      18341.75      19142.20       207.77 o                         
   3   7  12        308.21        192.93        92.29 o                         
   4   7  12         13.28         90.69        89.82 o                         
   5   7  12       4318.17       4515.73       122.60 o                         
   6   7  12      12352.35      12576.35       188.07 o                         
   7   7  12       1002.17        845.29       100.81 o                         
   8   7  12        589.79        479.07        97.62 o                         
   9   7  12        838.61        901.29       105.03 o                         
  10   7  12      15798.61      15988.00       236.68 o                         
  11   7  12       1406.96        967.75       126.65 o                         
  12   7  12       2514.09       2275.11       135.57 o                         
  13   7  12        714.28        973.94       132.17 o                         
  14   7  12       7062.48       7342.90       198.65 o                         
  15   7  12       2536.19       2602.13       150.44 o                         
  16   7  12        492.99        250.98       128.29 o                         
  17   7  12        726.62        663.51       156.76 o                         
  18   7  12       1638.56       1729.14       142.12 o                         
  19   7  12        181.83        263.39       136.47 o                         
  20   7  12        695.38        729.30       170.24 o                         
  21   7  12         39.43        132.56       190.66 o                         
  22   7  12        416.47        494.62       231.28 o                         
  23   7  12        302.76        129.60       226.13 o                         
   0   8  12      27797.53      28849.48       403.87 o                         
   1   8  12       1193.99       1268.98       124.33 o                         
   2   8  12         19.74       -109.96       109.96 o                         
   3   8  12        178.16         21.08       113.28 o                         
   4   8  12      16579.38      17401.82       260.46 o                         
   5   8  12       1682.87       1783.24       134.77 o                         
   6   8  12          0.94        -39.85       121.48 o                         
   7   8  12        168.49        100.12       134.68 o                         
   8   8  12       6148.88       6510.38       191.48 o                         
   9   8  12       1659.74       1229.49       146.01 o                         
  10   8  12       1920.23       1879.61       144.99 o                         
  11   8  12       1058.84        852.78       142.99 o                         
  12   8  12       3020.88       3326.00       176.30 o                         
  13   8  12       1789.00       1755.14       180.14 o                         
  14   8  12        340.34        262.23       156.05 o                         
  15   8  12        218.69        216.69       186.12 o                         
  16   8  12       1206.52       1419.72       223.81 o                         
  17   8  12         10.41       -114.80       210.44 o                         
  18   8  12         51.96        210.27       268.79 o                         
   1   9  12       1186.17       1271.93       202.77 o                         
   2   9  12       5568.44       5254.94       265.95 o                         
   3   9  12         61.07        175.31       244.65 o                         
   4   9  12        208.68        -61.10       201.22 o                         
   5   9  12         86.02        -69.12       241.56 o                         
   6   9  12       1679.99       1418.80       220.40 o                         
   7   9  12         55.44        137.52       213.03 o                         
   8   9  12         38.14         63.43       207.78 o                         
   9   9  12        295.09        371.94       232.26 o                         
  10   9  12       4358.78       3947.87       328.76 o                         
   1   1  13       1573.32       1461.23        61.09 o                         
   2   1  13       4668.51       5543.76        97.16 o                         
   3   1  13       2226.34       1991.61        63.31 o                         
   4   1  13       3291.61       3100.48        71.90 o                         
   5   1  13        127.28        270.65        60.03 o                         
   6   1  13      18358.28      20006.23       156.29 o                         
   7   1  13       2834.64       3028.11        91.17 o                         
   8   1  13       5933.71       6506.28       111.10 o                         
   9   1  13        154.70        310.85        59.28 o                         
  10   1  13       2991.31       3059.78        80.82 o                         
  11   1  13       4216.86       4427.54        96.79 o                         
  12   1  13        216.38        220.27        59.97 o                         
  13   1  13       5111.28       5444.09       101.44 o                         
  14   1  13       8447.31       8582.85       114.25 o                         
  15   1  13       1189.97       1518.57        66.38 o                         
  16   1  13       8505.93       9241.78       161.26 o                         
  17   1  13       8934.57       8459.21       110.14 o                         
  18   1  13       1058.27        919.63        59.70 o                         
  19   1  13         42.56        202.66        60.05 o                         
  20   1  13       1334.87       1438.74        74.27 o                         
  21   1  13       1719.09       2073.38        86.85 o                         
  22   1  13       1071.43       1119.61        76.08 o                         
  23   1  13       4163.93       4362.02       110.73 o                         
  24   1  13       3694.17       3366.48       121.26 o                         
  25   1  13       7558.94       7415.00       156.83 o                         
  26   1  13       1832.86       1776.55        93.26 o                         
  27   1  13       4986.53       4937.79       127.07 o                         
  28   1  13       2973.39       3004.92       129.53 o                         
  29   1  13       3659.67       3836.43       137.55 o                         
  30   1  13         25.76        -94.98       130.49 o                         
  31   1  13       3519.87       3591.25       167.53 o                         
  32   1  13        495.18        311.88       150.06 o                         
  33   1  13        922.09        783.44       246.02 o                         
  34   1  13        696.56       1038.92       340.65 o                         
   0   2  13      11073.67      12409.74       178.28 o                         
   1   2  13       6009.46       5372.20        99.03 o                         
   2   2  13      13262.14      13225.61       128.00 o                         
   3   2  13      29697.10      29280.59       183.84 o                         
   4   2  13      10976.71      10868.68       119.76 o                         
   5   2  13       8146.97       8369.92       108.69 o                         
   6   2  13      15270.63      15858.96       171.29 o                         
   7   2  13      15535.11      14423.44       146.69 o                         
   8   2  13        824.61        877.28        67.40 o                         
   9   2  13         83.36        178.49        59.50 o                         
  10   2  13       4060.44       3502.70        84.18 o                         
  11   2  13      29302.74      30441.97       204.38 o                         
  12   2  13        228.04         85.69        61.26 o                         
  13   2  13       3265.92       3391.49        83.77 o                         
  14   2  13      16963.27      16815.32       151.09 o                         
  15   2  13      17194.46      16682.41       160.50 o                         
  16   2  13      12182.75      12034.10       132.53 o                         
  17   2  13        618.73       1085.57        63.19 o                         
  18   2  13       4559.61       4293.97        89.32 o                         
  19   2  13      14667.99      13622.28       138.16 o                         
  20   2  13       5974.04       6250.53       124.02 o                         
  21   2  13       2171.98       2316.86        89.20 o                         
  22   2  13       1146.22       1194.41        85.24 o                         
  23   2  13      10820.90      10360.34       180.24 o                         
  24   2  13       1917.46       2085.44        90.81 o                         
  25   2  13        859.95        895.78        97.77 o                         
  26   2  13       2008.65       1792.85       102.53 o                         
  27   2  13       5824.78       5582.05       160.44 o                         
  28   2  13        145.92         70.36       144.28 o                         
  29   2  13        154.31        596.91       108.80 o                         
  30   2  13         34.57        -70.16       103.60 o                         
  31   2  13       6423.73       6171.91       252.81 o                         
  32   2  13        700.98        364.18       132.66 o                         
  33   2  13        203.08        105.54       208.55 o                         
   1   3  13      11473.79      11069.77       119.54 o                         
   2   3  13      14859.59      15123.40       131.42 o                         
   3   3  13       7141.18       7000.31       105.43 o                         
   4   3  13       4889.24       4868.07        90.45 o                         
   5   3  13      17613.49      18173.67       140.03 o                         
   6   3  13        648.09        624.58        57.80 o                         
   7   3  13          4.27        -47.25        55.23 o                         
   8   3  13       1595.62       1766.33        66.90 o                         
   9   3  13      27239.40      26758.26       179.68 o                         
  10   3  13         13.68        -14.18        57.41 o                         
  11   3  13       3888.27       3687.78        85.80 o                         
  12   3  13       1239.72       1267.62        71.13 o                         
  13   3  13      33985.85      32704.21       221.88 o                         
  14   3  13        106.69        102.56        65.55 o                         
  15   3  13       1733.13       1767.27        76.29 o                         
  16   3  13      11935.78      11584.75       137.30 o                         
  17   3  13      36804.76      36456.28       236.54 o                         
  18   3  13        220.30        183.72        73.73 o                         
  19   3  13       1110.58       1260.34        83.14 o                         
  20   3  13        133.63        181.59        86.58 o                         
  21   3  13      19902.52      19136.98       215.09 o                         
  22   3  13         17.13        260.75        91.53 o                         
  23   3  13       4195.26       4063.19       116.81 o                         
  24   3  13       1993.29       2071.00        97.47 o                         
  25   3  13      20451.60      19445.67       219.17 o                         
  26   3  13         41.38        414.60        91.57 o                         
  27   3  13        151.10        357.21       104.78 o                         
  28   3  13       4345.95       4289.40       179.37 o                         
  29   3  13      18279.74      18316.09       337.79 o                         
  30   3  13        326.60        448.73       153.52 o                         
  31   3  13         22.52        496.30       191.90 o                         
  32   3  13       3643.09       3374.04       364.27 o                         
   0   4  13        239.75        295.24        91.69 o                         
   1   4  13       3580.57       3862.05        84.68 o                         
   2   4  13        411.83        327.06        64.11 o                         
   3   4  13        327.65        178.04        61.65 o                         
   4   4  13          9.00         98.05        60.36 o                         
   5   4  13       5451.32       5496.92       101.19 o                         
   6   4  13       1996.87       2020.60        71.94 o                         
   7   4  13      12370.94      12428.61       131.17 o                         
   8   4  13        395.44        381.52        62.00 o                         
   9   4  13        468.49        314.02        66.34 o                         
  10   4  13        434.77        376.07        66.82 o                         
  11   4  13      22175.12      22368.20       173.97 o                         
  12   4  13        927.41        828.23        68.48 o                         
  13   4  13        108.48         57.79        67.70 o                         
  14   4  13        330.06        387.57        72.77 o                         
  15   4  13      30096.93      29432.13       220.34 o                         
  16   4  13        577.22        566.18        79.32 o                         
  17   4  13       1981.99       1929.29        93.33 o                         
  18   4  13       1038.00        774.27        91.62 o                         
  19   4  13      37816.48      37069.52       325.45 o                         
  20   4  13        186.96        182.07        83.28 o                         
  21   4  13       1605.33       1467.61        93.95 o                         
  22   4  13       5898.04       5487.31       138.61 o                         
  23   4  13      37487.64      37604.12       290.23 o                         
  24   4  13        598.76        625.66       109.00 o                         
  25   4  13       1045.88       1083.05       114.20 o                         
  26   4  13       7379.03       7434.62       218.84 o                         
  27   4  13      20925.62      21423.75       301.57 o                         
  28   4  13       3394.85       3211.11       186.03 o                         
  29   4  13        688.20        845.54       149.57 o                         
  30   4  13       5795.13       6384.80       632.94 o                         
  31   4  13       4081.21       3765.60       227.28 o                         
   1   5  13       2069.06       2095.44        80.28 o                         
   2   5  13         89.37        -66.24        67.99 o                         
   3   5  13        639.80        644.91        71.93 o                         
   4   5  13        625.48        586.40        73.55 o                         
   5   5  13        303.77         39.48        69.30 o                         
   6   5  13         29.26         14.34        68.01 o                         
   7   5  13       4952.07       5577.15       112.20 o                         
   8   5  13       1765.56       1676.62        79.64 o                         
   9   5  13       3505.17       3205.09        88.15 o                         
  10   5  13         56.88         -1.99        71.01 o                         
  11   5  13       7549.12       7863.90       131.05 o                         
  12   5  13       2687.67       2385.49        83.80 o                         
  13   5  13      16276.12      16136.27       158.18 o                         
  14   5  13       1978.43       2008.05        82.21 o                         
  15   5  13       3772.73       3854.48       106.14 o                         
  16   5  13       2470.63       2477.08        99.61 o                         
  17   5  13       6271.25       6277.60       135.60 o                         
  18   5  13         99.74        147.14        82.08 o                         
  19   5  13       4239.03       4182.38       124.42 o                         
  20   5  13       7084.44       7577.70       164.71 o                         
  21   5  13       8646.17       8773.89       198.54 o                         
  22   5  13       1192.30       1166.71       152.55 o                         
  23   5  13       1361.30        991.67       131.36 o                         
  24   5  13       4450.01       4353.06       152.18 o                         
  25   5  13       7020.60       6937.09       201.19 o                         
  26   5  13        113.02        166.59       125.84 o                         
  27   5  13       1512.54       1687.14       162.97 o                         
  28   5  13        452.34        904.79       372.76 o                         
  29   5  13       5525.04       5590.58       279.69 o                         
   0   6  13        740.74        537.71       116.16 o                         
   1   6  13        102.05        130.64        80.94 o                         
   2   6  13       1439.04       1194.33        84.62 o                         
   3   6  13        470.96        422.71        80.45 o                         
   4   6  13       1855.14       1809.17        90.75 o                         
   5   6  13       1117.99        956.40        83.92 o                         
   6   6  13       3486.46       3514.85       101.61 o                         
   7   6  13       3644.25       3591.60        99.26 o                         
   8   6  13        119.08        102.75        78.51 o                         
   9   6  13       1713.36       1878.34        93.61 o                         
  10   6  13       2156.63       1815.09        98.49 o                         
  11   6  13        707.31        749.30        92.31 o                         
  12   6  13         10.52        -86.93        86.93 o                         
  13   6  13       2665.02       2666.20       110.92 o                         
  14   6  13      13971.23      13527.53       212.10 o                         
  15   6  13        171.23        116.41       103.30 o                         
  16   6  13        196.99        400.43       116.26 o                         
  17   6  13       3352.85       3348.02       140.88 o                         
  18   6  13       2963.70       2837.20       170.27 o                         
  19   6  13        544.80        353.62       125.51 o                         
  20   6  13        456.96        200.06       120.81 o                         
  21   6  13        744.81        722.26       125.73 o                         
  22   6  13       3761.47       3769.75       212.56 o                         
  23   6  13        135.33        242.08       143.76 o                         
  24   6  13       1864.49       1491.05       185.65 o                         
  25   6  13        372.85       -197.38       256.50 o                         
  26   6  13        396.53         26.71       166.67 o                         
   1   7  13        503.09        610.94        95.26 o                         
   2   7  13      10113.43      10575.37       182.76 o                         
   3   7  13         14.26        -19.53        90.14 o                         
   4   7  13       1075.73        772.72        98.35 o                         
   5   7  13       5437.79       5901.77       130.13 o                         
   6   7  13       1108.51       1311.40       101.01 o                         
   7   7  13        357.12        525.52        97.36 o                         
   8   7  13        597.45        611.35       104.49 o                         
   9   7  13       1316.78       1267.54       117.72 o                         
  10   7  13        118.18        345.70       119.96 o                         
  11   7  13          3.52         66.24       121.19 o                         
  12   7  13        285.90        362.46       131.02 o                         
  13   7  13        514.58        291.67       119.80 o                         
  14   7  13       1040.65        547.69       134.74 o                         
  15   7  13        345.29        185.29       133.67 o                         
  16   7  13       3132.89       3007.54       155.08 o                         
  17   7  13        861.31        895.94       137.65 o                         
  18   7  13        640.79        776.59       135.54 o                         
  19   7  13        253.21        266.78       163.23 o                         
  20   7  13       3215.68       3440.96       222.87 o                         
  21   7  13        207.02         10.68       195.15 o                         
  22   7  13       2699.80       2097.18       305.96 o                         
  23   7  13       1081.88        768.96       359.08 o                         
   0   8  13       4292.29       3857.24       214.86 o                         
   1   8  13       2021.09       2163.72       132.44 o                         
   2   8  13       2859.74       2785.81       144.04 o                         
   3   8  13       1419.16       1533.84       140.40 o                         
   4   8  13       1075.07       1105.66       135.20 o                         
   5   8  13       1023.52        959.03       136.60 o                         
   6   8  13        867.64        732.01       133.94 o                         
   7   8  13       4409.16       4325.54       157.34 o                         
   8   8  13        628.20       1318.90       144.99 o                         
   9   8  13        324.08        272.25       136.57 o                         
  10   8  13        668.47        780.93       141.15 o                         
  11   8  13       2668.21       3111.76       180.04 o                         
  12   8  13        902.32        723.20       154.60 o                         
  13   8  13        726.88        806.16       154.42 o                         
  14   8  13          6.55       -103.77       209.47 o                         
  15   8  13       1301.07       1531.33       203.26 o                         
  16   8  13          6.15         37.34       208.50 o                         
  17   8  13        314.94        668.65       219.33 o                         
   1   9  13        902.45        691.16       228.30 o                         
   2   9  13        154.46       -119.59       237.00 o                         
   3   9  13       1396.14       1736.94       286.21 o                         
   4   9  13         24.62       -134.50       239.88 o                         
   5   9  13        799.25        902.52       248.76 o                         
   6   9  13         50.81         75.25       228.90 o                         
   7   9  13       1347.73        598.09       271.29 o                         
   8   9  13         61.62        261.28       245.69 o                         
   9   9  13        854.94       1319.86       267.45 o                         
   0   0  14       2229.03       3378.49       179.11 o                         
   1   0  14     101190.14      98589.11       621.52 o                         
   2   0  14       4264.62       5183.01       139.68 o                         
   3   0  14      81048.84      78722.41       500.81 o                         
   4   0  14       2743.46       3154.84       101.49 o                         
   5   0  14      10942.44       9627.97       154.45 o                         
   6   0  14       8072.74       9245.68       179.31 o                         
   7   0  14      60533.05      63131.25       474.14 o                         
   8   0  14       5978.12       6137.78       146.57 o                         
   9   0  14      60182.06      59314.19       464.86 o                         
  10   0  14      46533.58      49086.32       406.68 o                         
  11   0  14       3689.46       3795.99       127.00 o                         
  12   0  14       6710.82       8081.21       149.77 o                         
  13   0  14      39984.61      38701.62       317.58 o                         
  14   0  14      99987.94     104974.56       713.82 o                         
  15   0  14        911.58       1488.95        93.98 o                         
  16   0  14       3196.23       4449.61       123.83 o                         
  17   0  14       1249.10       1017.86        83.25 o                         
  18   0  14      31426.02      31277.34       277.56 o                         
  19   0  14      34156.43      35407.03       294.22 o                         
  20   0  14      19333.89      20572.39       256.25 o                         
  21   0  14      44959.11      45838.63       433.02 o                         
  22   0  14      36537.21      36769.14       378.39 o                         
  23   0  14       2914.80       3493.82       184.49 o                         
  24   0  14       4774.66       4997.95       180.82 o                         
  25   0  14         25.98        278.11       162.70 o                         
  26   0  14      42349.28      40898.10       431.68 o                         
  27   0  14       8000.72       8466.30       236.46 o                         
  28   0  14       2996.67       2673.17       172.17 o                         
  29   0  14       1428.65       1604.23       156.24 o                         
  30   0  14      12897.33      13350.29       399.80 o                         
  31   0  14       5809.48       6244.17       262.83 o                         
  32   0  14       1133.72        996.12       194.08 o                         
  33   0  14         69.28        636.20       273.34 o                         
  34   0  14       4914.43       4861.15       347.19 o                         
   1   1  14      36833.51      35253.27       194.52 o                         
   2   1  14         25.54        120.29        54.98 o                         
   3   1  14      94102.49      92229.02       389.30 o                         
   4   1  14      40979.64      45137.05       237.99 o                         
   5   1  14      42701.56      45337.25       245.08 o                         
   6   1  14       1587.23       1844.06        71.30 o                         
   7   1  14      17172.59      14402.07       139.65 o                         
   8   1  14      19273.86      21408.58       162.62 o                         
   9   1  14         60.41        451.04        63.82 o                         
  10   1  14         56.82        449.82        64.30 o                         
  11   1  14      94888.49      95423.53       456.99 o                         
  12   1  14      27401.77      26798.64       187.46 o                         
  13   1  14        329.29        347.22        61.05 o                         
  14   1  14       4191.65       5795.09       105.06 o                         
  15   1  14      30564.00      29212.54       201.19 o                         
  16   1  14      63411.00      63354.60       351.16 o                         
  17   1  14        672.78        773.10        60.74 o                         
  18   1  14       1389.43       1717.35        63.25 o                         
  19   1  14         29.05        133.32        58.27 o                         
  20   1  14      31899.35      30503.02       218.56 o                         
  21   1  14       3763.90       4708.19       124.15 o                         
  22   1  14       4129.26       4299.06       132.00 o                         
  23   1  14      15130.91      15207.67       191.37 o                         
  24   1  14      22601.29      22670.06       225.56 o                         
  25   1  14        304.16        314.96       106.26 o                         
  26   1  14       7834.78       7881.10       190.94 o                         
  27   1  14        169.09        332.30       100.27 o                         
  28   1  14      14735.41      15336.72       233.22 o                         
  29   1  14       2155.34       2148.72       124.08 o                         
  30   1  14       5177.13       5213.66       199.63 o                         
  31   1  14       2872.35       2859.96       196.31 o                         
  32   1  14       4285.36       3974.95       217.84 o                         
  33   1  14        395.85        359.41       170.09 o                         
  34   1  14        497.31        726.05       236.29 o                         
   0   2  14       4679.20       4732.88       136.22 o                         
   1   2  14       8221.03       7680.58       112.61 o                         
   2   2  14        229.49        300.09        60.05 o                         
   3   2  14       3270.60       3423.35        77.91 o                         
   4   2  14       2558.05       2850.19        77.19 o                         
   5   2  14       6271.75       5731.19       105.94 o                         
   6   2  14       3868.76       3896.00       108.62 o                         
   7   2  14       2902.76       2874.38        82.41 o                         
   8   2  14       3551.30       3349.48        84.74 o                         
   9   2  14      29699.64      29016.53       194.10 o                         
  10   2  14      19550.73      21283.50       168.19 o                         
  11   2  14        128.75         73.16        63.84 o                         
  12   2  14         12.69        123.21        64.99 o                         
  13   2  14      13701.90      13367.66       141.56 o                         
  14   2  14      10895.56      10882.31       135.88 o                         
  15   2  14      11800.28      11875.33       149.51 o                         
  16   2  14       1114.63       1390.65        74.15 o                         
  17   2  14       1701.45       2150.32        73.88 o                         
  18   2  14      11556.11      10993.24       126.04 o                         
  19   2  14       4596.55       4450.20       100.17 o                         
  20   2  14        972.53        942.57        66.82 o                         
  21   2  14      33734.86      32871.82       245.87 o                         
  22   2  14      11305.81      11289.03       190.06 o                         
  23   2  14         47.30        185.44        85.72 o                         
  24   2  14        381.43        565.24        82.28 o                         
  25   2  14          8.28        216.37        80.54 o                         
  26   2  14       6583.66       6259.03       136.19 o                         
  27   2  14        164.52        150.56        93.05 o                         
  28   2  14       1101.45       1042.69       132.95 o                         
  29   2  14        471.76        474.72       164.63 o                         
  30   2  14       2824.99       3035.78       155.82 o                         
  31   2  14        432.44        289.12       172.81 o                         
  32   2  14        826.77        485.52       334.61 o                         
  33   2  14        709.65       1260.41       161.66 o                         
   1   3  14       1488.52       1348.02        63.21 o                         
   2   3  14        260.40        196.10        59.80 o                         
   3   3  14         20.73         72.18        57.74 o                         
   4   3  14       1313.26       1180.19        63.46 o                         
   5   3  14        989.03        858.35        63.39 o                         
   6   3  14        208.29        221.90        57.99 o                         
   7   3  14        126.48        149.40        60.77 o                         
   8   3  14        287.42        206.80        61.33 o                         
   9   3  14       1793.58       1726.43        72.69 o                         
  10   3  14        604.28        467.36        71.28 o                         
  11   3  14       1158.44       1115.31        77.65 o                         
  12   3  14        687.07        494.63        73.63 o                         
  13   3  14       1536.29       1486.78        78.33 o                         
  14   3  14         78.23          8.55        65.09 o                         
  15   3  14        130.18        102.81        65.12 o                         
  16   3  14       1160.95       1166.61        73.55 o                         
  17   3  14        607.43        452.39        74.23 o                         
  18   3  14        199.87        183.52        70.60 o                         
  19   3  14          2.64        -80.62        80.62 o                         
  20   3  14       5521.48       5423.04       128.42 o                         
  21   3  14       2120.28       1968.95        95.92 o                         
  22   3  14         13.50         67.00        87.68 o                         
  23   3  14         91.17        159.07        84.13 o                         
  24   3  14       1797.97       1307.77        99.38 o                         
  25   3  14        506.83        616.23       104.20 o                         
  26   3  14       1155.80       1035.33       110.83 o                         
  27   3  14        439.23        426.31        91.87 o                         
  28   3  14       2509.09       2340.98       135.19 o                         
  29   3  14       1573.28       1623.18       135.31 o                         
  30   3  14         25.75        -98.88       180.41 o                         
  31   3  14       1285.82       1402.23       516.75 o                         
  32   3  14       3014.84       2402.89       264.26 o                         
   0   4  14        776.78        723.99        93.83 o                         
   1   4  14       1539.85       1410.41        70.68 o                         
   2   4  14        438.16        368.28        65.59 o                         
   3   4  14       5466.54       5368.31       101.11 o                         
   4   4  14       7334.14       7370.12       117.39 o                         
   5   4  14       7131.71       7123.70       117.40 o                         
   6   4  14          1.63         -0.87        63.04 o                         
   7   4  14       4709.43       4971.61        96.37 o                         
   8   4  14        466.54        325.92        63.33 o                         
   9   4  14        449.77        451.16        68.95 o                         
  10   4  14       1424.85       1509.19        75.06 o                         
  11   4  14        677.66        652.41        69.54 o                         
  12   4  14         41.84        -65.08        65.08 o                         
  13   4  14       1175.15        991.59        78.55 o                         
  14   4  14        759.26        633.07        76.41 o                         
  15   4  14        366.72        305.72        77.06 o                         
  16   4  14        183.38        117.64        77.11 o                         
  17   4  14       2325.90       2411.08        97.01 o                         
  18   4  14       1220.51       1237.64       109.77 o                         
  19   4  14          1.41        -13.76        93.07 o                         
  20   4  14       2695.24       2776.57       104.16 o                         
  21   4  14          9.72        -82.39        82.39 o                         
  22   4  14        136.15        140.51        89.90 o                         
  23   4  14       2261.64       2022.60       101.18 o                         
  24   4  14         99.43         12.13       110.37 o                         
  25   4  14       1240.01       1123.35       107.37 o                         
  26   4  14        820.75        655.37       129.70 o                         
  27   4  14        288.14        316.02       147.18 o                         
  28   4  14        396.99        214.03       130.57 o                         
  29   4  14         45.97       -100.82       160.76 o                         
  30   4  14       1130.67       1160.51       254.65 o                         
  31   4  14       1590.52       2567.02       707.12 o                         
   1   5  14      12779.41      13233.10       147.64 o                         
   2   5  14         35.22         23.98        69.84 o                         
   3   5  14       6364.94       6643.62       122.78 o                         
   4   5  14       2961.98       3121.43        87.20 o                         
   5   5  14       5125.92       4811.79       103.20 o                         
   6   5  14        364.30        383.26        75.18 o                         
   7   5  14       1027.64        795.99        80.14 o                         
   8   5  14        528.63        388.36        73.02 o                         
   9   5  14      13632.25      13710.92       151.41 o                         
  10   5  14       2034.00       2077.22        82.30 o                         
  11   5  14        182.49        182.70        73.51 o                         
  12   5  14       3551.07       3545.87        94.65 o                         
  13   5  14       3561.19       3714.78        95.31 o                         
  14   5  14       1630.93       1389.79        82.34 o                         
  15   5  14        259.07        233.91        76.41 o                         
  16   5  14       4387.20       3965.95       121.33 o                         
  17   5  14        538.57        583.32        91.15 o                         
  18   5  14       1699.89       1314.09       111.43 o                         
  19   5  14        555.41        497.07       101.50 o                         
  20   5  14       4110.10       4056.79       135.19 o                         
  21   5  14        297.14         49.53       136.07 o                         
  22   5  14        220.46        214.55       128.83 o                         
  23   5  14       2920.65       2624.81       135.09 o                         
  24   5  14       8522.49       8418.15       210.86 o                         
  25   5  14        238.85        299.78       123.22 o                         
  26   5  14        371.13        662.22       149.53 o                         
  27   5  14       2103.68       1866.21       305.38 o                         
  28   5  14       4514.45       4267.45       226.13 o                         
   0   6  14       9704.73       9754.27       211.15 o                         
   1   6  14       1146.72       1027.77        87.21 o                         
   2   6  14        607.41        658.22        84.08 o                         
   3   6  14       6887.39       7095.57       134.61 o                         
   4   6  14        507.93        439.47        82.98 o                         
   5   6  14      16613.63      16847.85       176.70 o                         
   6   6  14        936.08        915.64        87.53 o                         
   7   6  14         31.03         17.11        83.26 o                         
   8   6  14       1102.12       1042.76        84.51 o                         
   9   6  14       4895.76       4902.72       111.07 o                         
  10   6  14       6308.05       6293.40       127.21 o                         
  11   6  14        885.63        858.49        87.34 o                         
  12   6  14        400.00        294.27        93.68 o                         
  13   6  14       3148.25       3620.75       124.20 o                         
  14   6  14       7207.75       6934.26       173.35 o                         
  15   6  14       4717.80       4715.57       143.25 o                         
  16   6  14         33.69         60.62       110.65 o                         
  17   6  14       8620.20       8864.63       229.46 o                         
  18   6  14      11687.19      11502.98       264.10 o                         
  19   6  14        837.58        833.58       126.85 o                         
  20   6  14         90.23        194.42       124.72 o                         
  21   6  14        940.90        724.23       138.60 o                         
  22   6  14       9752.18      10180.23       238.34 o                         
  23   6  14        736.04        367.64       269.60 o                         
  24   6  14        260.24        317.41       195.09 o                         
  25   6  14       1787.18       1843.22       237.75 o                         
  26   6  14       8245.64       9404.78       473.46 o                         
   1   7  14       6059.09       6550.50       144.35 o                         
   2   7  14        117.55         99.39        93.07 o                         
   3   7  14       5598.06       6100.95       135.52 o                         
   4   7  14       2606.44       2449.92       105.91 o                         
   5   7  14       3037.70       3132.92       112.93 o                         
   6   7  14       1035.46       1143.58       103.04 o                         
   7   7  14      15670.31      16378.08       212.12 o                         
   8   7  14       9959.23       9517.83       185.64 o                         
   9   7  14       2336.14       2301.59       130.70 o                         
  10   7  14        191.96        209.92       121.21 o                         
  11   7  14      23461.02      24568.25       301.90 o                         
  12   7  14      13467.05      13141.71       244.20 o                         
  13   7  14          0.90       -116.92       120.35 o                         
  14   7  14        647.22        742.59       143.86 o                         
  15   7  14       4378.32       4627.16       177.22 o                         
  16   7  14      12263.58      11977.81       256.66 o                         
  17   7  14        329.43         22.57       129.53 o                         
  18   7  14       2899.56       2653.82       172.66 o                         
  19   7  14       5113.31       5141.99       233.24 o                         
  20   7  14      13670.63      15106.55       397.36 o                         
  21   7  14        213.64        358.22       253.08 o                         
  22   7  14       1869.96       1050.91       251.95 o                         
   0   8  14        348.31        261.58       171.94 o                         
   1   8  14       1487.92       1722.89       147.49 o                         
   2   8  14        296.89        348.02       128.94 o                         
   3   8  14      15575.99      16619.76       262.44 o                         
   4   8  14       1391.26       1423.81       140.12 o                         
   5   8  14      16047.11      16789.50       285.82 o                         
   6   8  14       1959.78       1802.61       145.95 o                         
   7   8  14       2781.72       2986.32       158.93 o                         
   8   8  14        116.48        186.66       145.09 o                         
   9   8  14       8295.97       8830.01       253.89 o                         
  10   8  14       4390.17       4630.24       183.81 o                         
  11   8  14          5.50        123.47       152.69 o                         
  12   8  14       1890.58       1425.28       161.28 o                         
  13   8  14       1823.76       2016.65       183.62 o                         
  14   8  14       8296.20       8415.34       316.89 o                         
  15   8  14        344.43        538.69       245.00 o                         
  16   8  14        684.84        672.41       211.37 o                         
  17   8  14       2150.08       2855.76       324.87 o                         
   1   9  14       1601.79       1578.71       261.26 o                         
   2   9  14        494.28        554.52       229.74 o                         
   3   9  14        717.86        113.00       237.82 o                         
   4   9  14       1546.08       1345.10       260.20 o                         
   5   9  14         11.47        -88.73       261.76 o                         
   6   9  14        468.61        289.43       259.16 o                         
   7   9  14       2002.86       1564.88       338.52 o                         
   8   9  14       2022.87       1594.62       580.44 o                         
   1   1  15       9321.76       9373.71       111.64 o                         
   2   1  15       2874.78       2850.86        71.71 o                         
   3   1  15       8548.11       8789.76       108.08 o                         
   4   1  15       3840.01       4139.70        90.43 o                         
   5   1  15      36070.76      38501.89       221.98 o                         
   6   1  15       8789.10       9746.97       121.57 o                         
   7   1  15       5669.00       6562.68       114.37 o                         
   8   1  15       8735.44       9657.57       121.01 o                         
   9   1  15         73.13        185.72        61.89 o                         
  10   1  15         92.95        174.97        63.32 o                         
  11   1  15        809.97        933.51        67.45 o                         
  12   1  15       2691.60       2801.78        82.82 o                         
  13   1  15        361.65        406.49        63.35 o                         
  14   1  15          6.48        -26.20        60.76 o                         
  15   1  15        834.77        799.96        74.62 o                         
  16   1  15         48.76        151.86        75.69 o                         
  17   1  15        474.00        535.45        65.74 o                         
  18   1  15       1889.94       1802.94        71.18 o                         
  19   1  15      11238.92      11189.09       128.67 o                         
  20   1  15       1340.05       1275.69        68.75 o                         
  21   1  15      10736.85      11019.90       162.84 o                         
  22   1  15       2481.12       2623.17       103.05 o                         
  23   1  15        496.32        429.13        84.84 o                         
  24   1  15         54.12         48.60        79.61 o                         
  25   1  15        431.72        560.34        83.11 o                         
  26   1  15        617.31        623.35        78.33 o                         
  27   1  15        481.16        390.78        99.20 o                         
  28   1  15        251.11        230.11       103.80 o                         
  29   1  15         74.95        276.10       127.50 o                         
  30   1  15         11.98        -71.21       116.08 o                         
  31   1  15       2847.07       3028.39       183.63 o                         
  32   1  15          1.56         33.34       123.26 o                         
  33   1  15          7.63         69.77       158.58 o                         
   0   2  15       2108.37       2110.84       102.36 o                         
   1   2  15      16624.29      16529.40       143.03 o                         
   2   2  15       1144.45       1056.24        67.12 o                         
   3   2  15        937.11        973.38        66.32 o                         
   4   2  15       1218.94       1325.20        66.15 o                         
   5   2  15       2720.46       2270.91        73.33 o                         
   6   2  15       4808.82       5172.26       102.38 o                         
   7   2  15       1986.84       1955.09        77.62 o                         
   8   2  15        712.63        712.08        71.23 o                         
   9   2  15       6285.16       5827.79       115.20 o                         
  10   2  15        392.56        298.56        66.44 o                         
  11   2  15       2638.55       2528.92        81.13 o                         
  12   2  15        107.13        -16.77        69.30 o                         
  13   2  15       3438.56       3140.83        86.51 o                         
  14   2  15          3.62        545.53        75.84 o                         
  15   2  15       2037.09       2015.19        83.87 o                         
  16   2  15        205.41        280.85        69.33 o                         
  17   2  15        609.41        912.22        78.86 o                         
  18   2  15        922.92        800.35        73.22 o                         
  19   2  15        569.80        473.46        70.85 o                         
  20   2  15        111.48         94.76        65.38 o                         
  21   2  15       1171.19       1030.92        69.49 o                         
  22   2  15        668.63        802.59        93.85 o                         
  23   2  15       9083.70       9053.54       174.11 o                         
  24   2  15       5835.97       5872.11       134.02 o                         
  25   2  15       6717.78       6360.95       140.82 o                         
  26   2  15          0.61          7.05        92.14 o                         
  27   2  15          2.58        -38.36       108.50 o                         
  28   2  15         73.09        111.10       122.19 o                         
  29   2  15       8890.58       8848.49       246.70 o                         
  30   2  15        622.35        455.51       140.42 o                         
  31   2  15       1222.62        916.36       161.53 o                         
  32   2  15        190.17       -242.11       242.11 o                         
  33   2  15       4575.16       3695.66       385.92 o                         
   1   3  15       5151.98       5035.79        98.06 o                         
   2   3  15       4977.96       4999.22        98.39 o                         
   3   3  15       7749.60       7993.28       117.29 o                         
   4   3  15         43.00         -7.97        60.68 o                         
   5   3  15      25102.35      25755.61       178.00 o                         
   6   3  15       5596.72       5733.04       105.84 o                         
   7   3  15       3280.65       3059.62        79.05 o                         
   8   3  15         18.86        283.13        65.08 o                         
   9   3  15       1133.11        955.79        74.32 o                         
  10   3  15        765.88        525.77        70.88 o                         
  11   3  15       4735.53       4965.32       112.08 o                         
  12   3  15       1879.21       2179.65        86.18 o                         
  13   3  15       6479.55       6386.57       131.80 o                         
  14   3  15        847.43        734.51        76.67 o                         
  15   3  15       1323.58       1552.05        78.60 o                         
  16   3  15        125.05        219.87        72.45 o                         
  17   3  15      11125.87      11651.64       158.36 o                         
  18   3  15        400.23        338.67        82.15 o                         
  19   3  15       1607.46       1496.07        91.74 o                         
  20   3  15        327.47        444.94        97.70 o                         
  21   3  15        846.68        727.29        83.64 o                         
  22   3  15       1566.47       1739.43       101.88 o                         
  23   3  15        661.81        756.03        84.57 o                         
  24   3  15       2458.73       2292.71       107.18 o                         
  25   3  15        838.31        475.02       102.90 o                         
  26   3  15        706.83        898.08       114.96 o                         
  27   3  15       6359.95       6354.72       197.61 o                         
  28   3  15          1.42        -43.36       127.23 o                         
  29   3  15          5.11       -140.22       140.22 o                         
  30   3  15        357.46        362.74       252.18 o                         
  31   3  15       6878.23       7180.39       434.18 o                         
  32   3  15       1335.79       1476.30       219.91 o                         
   0   4  15       8565.67       8758.43       177.77 o                         
   1   4  15      13832.45      13888.81       141.24 o                         
   2   4  15         49.03         76.72        65.95 o                         
   3   4  15      16062.19      16214.73       147.65 o                         
   4   4  15       4493.00       4256.21        88.19 o                         
   5   4  15        869.77        906.93        68.51 o                         
   6   4  15        995.74        898.23        70.49 o                         
   7   4  15      27645.43      27163.95       187.40 o                         
   8   4  15        439.75        360.40        69.83 o                         
   9   4  15        155.36        251.40        70.80 o                         
  10   4  15       3216.50       2772.10        90.05 o                         
  11   4  15      13423.64      13566.47       145.21 o                         
  12   4  15       5147.28       5049.36       108.84 o                         
  13   4  15         77.64          2.44        72.65 o                         
  14   4  15        659.35        537.98        81.69 o                         
  15   4  15       3292.24       3282.29       100.69 o                         
  16   4  15       2576.44       2295.96        93.60 o                         
  17   4  15       2019.56       2036.07       100.46 o                         
  18   4  15       7105.45       7467.46       167.76 o                         
  19   4  15         83.35         43.22        84.83 o                         
  20   4  15       1604.96       1397.48        89.16 o                         
  21   4  15        571.78        359.03        87.16 o                         
  22   4  15        228.07        294.89        97.76 o                         
  23   4  15         19.58        -92.24        92.24 o                         
  24   4  15       1693.31       1627.08       122.76 o                         
  25   4  15         27.52        145.75       113.42 o                         
  26   4  15        249.22         67.93       136.17 o                         
  27   4  15          7.20        258.94       166.55 o                         
  28   4  15       3184.71       2824.10       175.43 o                         
  29   4  15        117.36       -641.85       641.85 o                         
  30   4  15        118.03        234.20       275.91 o                         
   1   5  15       8491.43       8666.57       134.76 o                         
   2   5  15       1455.51       1464.68        79.43 o                         
   3   5  15       4182.88       4000.51        94.26 o                         
   4   5  15        244.35        244.81        76.36 o                         
   5   5  15       2853.99       2983.25        90.15 o                         
   6   5  15        208.63        226.95        76.09 o                         
   7   5  15      12919.53      12991.80       162.82 o                         
   8   5  15       2828.22       2546.77        91.68 o                         
   9   5  15       1903.05       1918.14        85.82 o                         
  10   5  15         66.92         83.16        72.11 o                         
  11   5  15       1923.86       1931.70        84.64 o                         
  12   5  15        624.61        508.45        78.97 o                         
  13   5  15       6711.03       6916.63       130.08 o                         
  14   5  15        133.69         39.12        77.43 o                         
  15   5  15       1481.58       1551.24        90.20 o                         
  16   5  15        736.37        709.74        93.93 o                         
  17   5  15       3184.22       2878.25       114.47 o                         
  18   5  15         48.14         53.59        94.41 o                         
  19   5  15       1618.10       1613.31       114.44 o                         
  20   5  15       1801.18       1591.64       150.59 o                         
  21   5  15       1779.59       1973.06       166.89 o                         
  22   5  15        417.92        738.44       169.48 o                         
  23   5  15          9.29         26.23       111.76 o                         
  24   5  15         12.24        251.60       131.83 o                         
  25   5  15         11.33        -63.28       159.17 o                         
  26   5  15        855.32        544.36       149.29 o                         
  27   5  15       2323.71       1043.94       393.27 o                         
  28   5  15        234.12       -141.83       215.69 o                         
   0   6  15       7519.55       7589.04       205.49 o                         
   1   6  15       1961.46       1821.62        98.90 o                         
   2   6  15        732.36        675.89        84.36 o                         
   3   6  15       3559.42       3754.84       104.58 o                         
   4   6  15       1707.35       1541.47        95.40 o                         
   5   6  15       8748.86       9151.88       161.79 o                         
   6   6  15         71.76        -35.04        83.45 o                         
   7   6  15       1412.30       1288.43        91.73 o                         
   8   6  15       2505.49       2466.61        98.30 o                         
   9   6  15      21962.06      21815.05       201.03 o                         
  10   6  15        113.08        108.68        80.26 o                         
  11   6  15        337.92        388.66        84.92 o                         
  12   6  15         65.68         74.67        95.82 o                         
  13   6  15      11075.86      11133.92       209.75 o                         
  14   6  15        171.08        302.89       110.47 o                         
  15   6  15        584.07        706.26       117.66 o                         
  16   6  15        124.51        147.65       131.93 o                         
  17   6  15       2413.70       2572.98       172.38 o                         
  18   6  15        554.53        452.20       132.02 o                         
  19   6  15       1580.94       1383.55       136.80 o                         
  20   6  15       1646.25       1792.33       142.07 o                         
  21   6  15        473.98        368.38       130.68 o                         
  22   6  15         13.12        -42.14       166.02 o                         
  23   6  15         75.95        -28.89       171.86 o                         
  24   6  15         11.01       -245.07       245.07 o                         
  25   6  15        221.61       -186.87       186.87 o                         
   1   7  15       8343.29       8591.95       160.03 o                         
   2   7  15       1362.42       1450.66       100.55 o                         
   3   7  15       4541.75       4676.38       121.62 o                         
   4   7  15       1378.21       1490.19       104.19 o                         
   5   7  15       5581.42       5686.66       135.12 o                         
   6   7  15       1218.97        986.83       110.77 o                         
   7   7  15       5459.95       5489.66       152.82 o                         
   8   7  15          6.88         59.92       112.91 o                         
   9   7  15        432.59        585.67       122.68 o                         
  10   7  15          8.27        134.97       125.64 o                         
  11   7  15       4275.12       4419.74       157.53 o                         
  12   7  15        436.53        438.23       136.98 o                         
  13   7  15        211.86        -84.69       138.20 o                         
  14   7  15        115.13        -20.35       135.78 o                         
  15   7  15        437.64        648.85       136.40 o                         
  16   7  15          9.67       -129.44       129.44 o                         
  17   7  15       1236.35       1099.94       149.90 o                         
  18   7  15        973.92        796.16       181.38 o                         
  19   7  15       1168.78        755.25       182.70 o                         
  20   7  15         56.29       -198.89       198.89 o                         
  21   7  15       1904.27       2180.30       352.37 o                         
   0   8  15       1823.76       1465.47       183.53 o                         
   1   8  15        697.73        731.40       140.07 o                         
   2   8  15        117.03       -127.58       127.58 o                         
   3   8  15        198.38        110.87       128.52 o                         
   4   8  15        741.84        520.82       145.46 o                         
   5   8  15       1656.98       1889.22       155.07 o                         
   6   8  15          6.91       -132.91       132.91 o                         
   7   8  15         55.19         42.78       151.97 o                         
   8   8  15         18.54        -42.55       143.84 o                         
   9   8  15        576.71        298.63       156.54 o                         
  10   8  15         24.65       -150.15       160.21 o                         
  11   8  15        183.60        283.41       175.08 o                         
  12   8  15         89.64        382.16       155.21 o                         
  13   8  15        921.83        836.98       231.86 o                         
  14   8  15         90.56        230.77       194.64 o                         
  15   8  15        509.08        314.29       193.51 o                         
  16   8  15        358.61        329.27       224.98 o                         
   1   9  15        823.70        729.71       391.62 o                         
   2   9  15        259.65        101.91       319.54 o                         
   3   9  15        770.47        823.46       274.93 o                         
   4   9  15        169.07       -259.42       259.42 o                         
   5   9  15       1833.83       2172.76       292.21 o                         
   6   9  15        587.11        711.95       278.82 o                         
   0   0  16      18388.98      27146.71       408.14 o                         
   1   0  16      59691.73      58267.03       451.08 o                         
   2   0  16       6181.03       7874.86       165.79 o                         
   3   0  16      65913.11      66527.70       449.56 o                         
   5   0  16      84661.15      88359.50       587.37 o                         
   6   0  16      27520.20      28736.65       279.47 o                         
   7   0  16      27427.94      26166.86       273.41 o                         
   8   0  16      31060.01      34879.18       322.73 o                         
   9   0  16      37357.37      37028.73       320.42 o                         
  10   0  16      19538.79      17995.49       238.52 o                         
  11   0  16      12349.00      11457.15       198.72 o                         
  12   0  16       2715.55       2576.07       122.58 o                         
  13   0  16      11233.59      10861.38       207.42 o                         
  14   0  16      16433.46      16234.68       240.74 o                         
  15   0  16       1438.27       1702.08       125.56 o                         
  16   0  16       2169.64       2499.95       154.25 o                         
  17   0  16      25022.02      25318.32       258.14 o                         
  18   0  16      15391.16      15463.27       211.22 o                         
  19   0  16       1490.20       1702.66       102.75 o                         
  20   0  16      19775.86      20110.80       248.40 o                         
  21   0  16       4899.47       4801.72       192.32 o                         
  22   0  16       6183.41       6674.03       260.64 o                         
  23   0  16        765.90        753.02       123.33 o                         
  24   0  16       2668.81       2873.10       141.90 o                         
  25   0  16      13240.32      13761.52       238.64 o                         
  26   0  16      13369.10      13424.32       270.53 o                         
  27   0  16       8750.76       9397.43       296.87 o                         
  28   0  16         12.94        429.38       152.37 o                         
  29   0  16       6510.06       6998.72       247.89 o                         
  30   0  16       4283.14       4198.36       259.92 o                         
  31   0  16        710.51        765.77       215.05 o                         
  32   0  16        377.26         20.08       220.63 o                         
  33   0  16       1966.54       1182.55       471.74 o                         
   1   1  16      18790.83      18662.76       143.39 o                         
   2   1  16      26882.21      33178.84       200.92 o                         
   3   1  16      46651.87      46356.38       243.16 o                         
   4   1  16       7969.47       8071.28       119.51 o                         
   5   1  16       3066.53       2932.66        75.06 o                         
   6   1  16      10114.85      12799.79       125.64 o                         
   7   1  16      30531.41      29418.54       188.99 o                         
   8   1  16      10189.42      10677.96       133.46 o                         
   9   1  16       7840.88       7349.64       118.74 o                         
  10   1  16       8396.75       8015.41       121.29 o                         
  11   1  16      36164.34      34117.24       220.76 o                         
  12   1  16       4671.34       4980.03       107.06 o                         
  13   1  16        154.69        284.17        64.14 o                         
  14   1  16      11333.35      11539.62       140.98 o                         
  15   1  16      33221.99      32894.94       224.29 o                         
  16   1  16       8022.96       8064.48       127.88 o                         
  17   1  16       2791.34       2786.51        80.43 o                         
  18   1  16        344.43        196.60        64.30 o                         
  19   1  16      29103.60      28420.14       213.25 o                         
  20   1  16      19622.99      19306.40       172.39 o                         
  21   1  16       3500.21       3255.79        95.82 o                         
  22   1  16       4801.50       5315.40       153.06 o                         
  23   1  16       4444.75       4798.63       135.82 o                         
  24   1  16       4440.47       4863.84       122.49 o                         
  25   1  16       6084.07       5950.94       127.63 o                         
  26   1  16       2086.87       2274.27       108.08 o                         
  27   1  16        941.46        960.46        92.10 o                         
  28   1  16       4891.36       4469.91       184.64 o                         
  29   1  16       1092.09       1124.36       136.62 o                         
  30   1  16          1.64        211.29       167.42 o                         
  31   1  16        306.15        470.27       155.57 o                         
  32   1  16       7755.00       7532.33       269.18 o                         
  33   1  16       3847.95       3535.11       239.67 o                         
   0   2  16      21636.62      23321.14       258.81 o                         
   1   2  16      12252.58      11226.93       131.50 o                         
   2   2  16        616.22        547.39        65.23 o                         
   3   2  16       2032.98       1673.25        68.75 o                         
   4   2  16       3949.74       4603.87       100.54 o                         
   5   2  16      44855.43      44232.42       252.73 o                         
   6   2  16       3159.21       3074.10        79.22 o                         
   7   2  16        922.91        585.88        70.02 o                         
   8   2  16      16517.93      18071.99       166.69 o                         
   9   2  16      35365.26      35007.46       228.26 o                         
  10   2  16         72.01        413.05        71.45 o                         
  11   2  16       1020.63        847.29        74.60 o                         
  12   2  16       4135.44       3901.27        96.79 o                         
  13   2  16      41959.75      40870.87       267.08 o                         
  14   2  16      10048.97       9934.26       140.65 o                         
  15   2  16      11407.52      10484.68       145.56 o                         
  16   2  16         92.04         73.38        67.14 o                         
  17   2  16      22546.24      22318.78       186.78 o                         
  18   2  16       5054.64       4856.40       111.52 o                         
  19   2  16       1947.51       1947.11        88.39 o                         
  20   2  16       9273.45       9336.96       159.42 o                         
  21   2  16       1422.56       2150.24       111.80 o                         
  22   2  16        159.66        -33.88        77.02 o                         
  23   2  16       5103.30       4997.29       133.61 o                         
  24   2  16        333.29        219.22        82.96 o                         
  25   2  16        369.68        714.99        90.67 o                         
  26   2  16       5003.96       5076.44       154.95 o                         
  27   2  16       2196.53       2401.41       114.72 o                         
  28   2  16        271.61        126.31       120.56 o                         
  29   2  16       2377.66       2368.07       164.91 o                         
  30   2  16       2334.76       2241.37       187.59 o                         
  31   2  16       2035.16       2589.17       235.03 o                         
  32   2  16        139.97        123.15       297.74 o                         
   1   3  16      17687.88      16812.53       154.79 o                         
   2   3  16        392.90        488.36        69.00 o                         
   3   3  16       3103.68       2736.14        78.04 o                         
   4   3  16       3063.11       2982.05        79.84 o                         
   5   3  16       1310.92       1097.03        67.78 o                         
   6   3  16       2915.53       2915.85        83.04 o                         
   7   3  16      16459.47      16566.96       154.35 o                         
   8   3  16        503.57        287.32        76.96 o                         
   9   3  16       9961.71      10357.48       149.93 o                         
  10   3  16        590.88        624.53        81.15 o                         
  11   3  16        200.87        155.64        73.46 o                         
  12   3  16          1.17        -13.73        74.93 o                         
  13   3  16       7162.01       7433.87       139.32 o                         
  14   3  16        730.70        940.98        80.48 o                         
  15   3  16         22.94         44.46        74.34 o                         
  16   3  16        783.15        546.80        79.79 o                         
  17   3  16      10698.41      10480.23       169.18 o                         
  18   3  16        962.90        821.39        98.88 o                         
  19   3  16       2069.47       2099.35       113.33 o                         
  20   3  16        740.86        671.35        99.95 o                         
  21   3  16        925.29        849.04        85.10 o                         
  22   3  16       1554.94       1251.84        90.85 o                         
  23   3  16         21.74        -57.74        90.59 o                         
  24   3  16       1040.51        874.13       112.20 o                         
  25   3  16      11051.43      10855.79       230.29 o                         
  26   3  16       1064.67        960.06       124.05 o                         
  27   3  16        274.32        183.11       148.11 o                         
  28   3  16        398.17        321.66       151.84 o                         
  29   3  16       3420.63       3835.30       240.51 o                         
  30   3  16         41.02        -52.16       584.10 o                         
  31   3  16        762.81        876.18       234.87 o                         
   0   4  16       6243.39       6561.07       164.62 o                         
   1   4  16       1901.60       2091.19        80.42 o                         
   2   4  16          2.30        -66.15        67.97 o                         
   3   4  16          4.14        -36.44        65.41 o                         
   4   4  16        902.14        831.05        71.26 o                         
   5   4  16          1.74        -14.43        67.24 o                         
   6   4  16       1353.75       1244.18        74.45 o                         
   7   4  16         67.12        148.63        67.69 o                         
   8   4  16         34.01        -67.56        70.60 o                         
   9   4  16        441.28        459.48        70.92 o                         
  10   4  16        753.49        606.11        75.57 o                         
  11   4  16       2123.46       1973.98        86.31 o                         
  12   4  16        811.63        597.90        75.86 o                         
  13   4  16       1322.26       1236.69        85.48 o                         
  14   4  16       1830.89       1910.06        86.88 o                         
  15   4  16       1335.12       1250.47        85.13 o                         
  16   4  16        544.41        423.67        88.55 o                         
  17   4  16         23.58        134.77        96.39 o                         
  18   4  16        246.48        -83.64        85.44 o                         
  19   4  16       1076.23        990.80        96.56 o                         
  20   4  16        156.00        -44.82        90.15 o                         
  21   4  16        992.25        734.43        98.77 o                         
  22   4  16        395.16        198.15       107.87 o                         
  23   4  16       4876.04       4973.02       207.19 o                         
  24   4  16       3156.02       3078.67       121.71 o                         
  25   4  16          1.13       -120.83       120.83 o                         
  26   4  16        172.38        180.53       147.49 o                         
  27   4  16        145.07        341.61       144.20 o                         
  28   4  16          0.07          2.68       206.26 o                         
  29   4  16        335.14       -203.91       290.91 o                         
  30   4  16        630.12        513.38       196.87 o                         
   1   5  16      17008.40      16854.65       167.36 o                         
   2   5  16       7285.40       7031.11       127.08 o                         
   3   5  16      23882.71      23926.09       192.55 o                         
   4   5  16          9.38        140.69        78.52 o                         
   5   5  16      25104.90      24464.17       196.22 o                         
   6   5  16       2149.46       1821.19        87.51 o                         
   7   5  16      28860.39      28710.20       209.32 o                         
   8   5  16       1128.82        880.65        78.67 o                         
   9   5  16       1480.08       1364.62        81.93 o                         
  10   5  16       1667.10       1780.17        89.48 o                         
  11   5  16       4953.89       4789.60       111.19 o                         
  12   5  16        303.36        298.17        82.31 o                         
  13   5  16       1344.44       1020.39        81.08 o                         
  14   5  16       3584.81       3498.57       105.40 o                         
  15   5  16       4914.37       4739.55       121.25 o                         
  16   5  16        839.65        691.86        96.34 o                         
  17   5  16       1016.71        853.02       107.99 o                         
  18   5  16        168.10        -47.52       104.75 o                         
  19   5  16        860.20        633.20       117.56 o                         
  20   5  16       2007.92       2088.80       182.38 o                         
  21   5  16       3570.65       3310.28       150.73 o                         
  22   5  16        601.83        394.89       125.04 o                         
  23   5  16       1473.67       1257.27       130.71 o                         
  24   5  16       2429.09       2386.23       146.95 o                         
  25   5  16       3284.44       2697.86       157.82 o                         
  26   5  16         83.61        360.28       247.34 o                         
  27   5  16        323.29        384.74       202.69 o                         
   0   6  16       5955.01       5953.28       177.65 o                         
   1   6  16      15109.64      15582.35       183.90 o                         
   2   6  16       1165.90       1013.00        93.54 o                         
   3   6  16       3718.96       3449.82       106.87 o                         
   4   6  16       7550.83       7514.70       145.86 o                         
   5   6  16      14614.75      14096.13       172.36 o                         
   6   6  16        417.34        485.67        84.55 o                         
   7   6  16       5108.06       5062.53       114.84 o                         
   8   6  16       4244.16       4433.90       111.92 o                         
   9   6  16      30153.74      30328.09       240.13 o                         
  10   6  16        558.98        662.39        87.10 o                         
  11   6  16        145.37        -46.20        89.92 o                         
  12   6  16       2112.22       2048.47       124.19 o                         
  13   6  16      28422.59      28975.11       293.75 o                         
  14   6  16       8330.10       8659.86       201.11 o                         
  15   6  16        432.89        504.82       126.57 o                         
  16   6  16       1010.19       1095.00       147.56 o                         
  17   6  16      13207.88      13624.76       275.55 o                         
  18   6  16       1003.16        791.71       162.57 o                         
  19   6  16        409.44         62.40       128.32 o                         
  20   6  16        997.70        563.89       151.85 o                         
  21   6  16       2507.34       2892.28       183.97 o                         
  22   6  16       5439.88       5581.90       251.48 o                         
  23   6  16       1189.86       1371.64       217.71 o                         
  24   6  16          3.99        184.10       210.90 o                         
  25   6  16        386.68        260.33       281.30 o                         
   1   7  16       4138.37       4039.06       113.26 o                         
   2   7  16       4734.15       4580.31       118.44 o                         
   3   7  16      10895.28      11016.44       176.85 o                         
   4   7  16        773.78        947.70       105.84 o                         
   5   7  16        813.23        802.73       111.48 o                         
   6   7  16       4621.27       4405.33       143.61 o                         
   7   7  16      14106.42      15007.38       227.77 o                         
   8   7  16        287.21        337.01       121.83 o                         
   9   7  16          2.64         32.71       120.72 o                         
  10   7  16       3391.62       3760.26       155.31 o                         
  11   7  16       6769.56       7006.98       198.59 o                         
  12   7  16       3081.10       3426.43       160.86 o                         
  13   7  16        151.34        -37.79       149.32 o                         
  14   7  16       2462.53       1935.36       218.35 o                         
  15   7  16      11291.56      11564.61       272.18 o                         
  16   7  16       4178.67       4402.45       191.17 o                         
  17   7  16       1064.21        957.52       163.85 o                         
  18   7  16        875.17        549.95       209.47 o                         
  19   7  16       2127.48       2531.88       235.68 o                         
  20   7  16       4321.87       4576.55       301.84 o                         
  21   7  16        238.93        554.33       226.92 o                         
   0   8  16       2569.03       2473.40       236.47 o                         
   1   8  16       4723.16       4399.45       214.39 o                         
   2   8  16       1361.13       1184.78       154.55 o                         
   3   8  16       3699.66       3731.37       218.11 o                         
   4   8  16       2950.57       3003.27       175.20 o                         
   5   8  16       1313.36       1454.03       155.68 o                         
   6   8  16        481.91        473.33       166.43 o                         
   7   8  16       1785.97       2019.16       196.72 o                         
   8   8  16       3321.29       3214.37       201.55 o                         
   9   8  16        922.44        799.92       159.30 o                         
  10   8  16        835.82        847.78       153.55 o                         
  11   8  16        285.38        165.70       171.82 o                         
  12   8  16        380.47        564.38       180.76 o                         
  13   8  16        563.43        653.86       203.62 o                         
  14   8  16       3632.10       3930.97       252.27 o                         
  15   8  16         52.97        -64.49       226.45 o                         
   1   9  16         69.05        -28.33       262.94 o                         
   2   9  16        232.99        820.66       530.20 o                         
   1   1  17        418.21        486.35        61.75 o                         
   2   1  17      15215.22      16120.95       140.82 o                         
   3   1  17        487.38        676.56        61.61 o                         
   4   1  17          0.23        -47.22        60.84 o                         
   5   1  17        661.77        575.42        65.21 o                         
   6   1  17       2206.52       2307.65        73.13 o                         
   7   1  17       1556.48       1888.63        71.40 o                         
   8   1  17      12073.28      12113.90       140.07 o                         
   9   1  17       4873.72       4650.70        98.66 o                         
  10   1  17       1501.16       1427.14        71.10 o                         
  11   1  17        694.20        950.51        71.70 o                         
  12   1  17       8445.17       8724.88       130.86 o                         
  13   1  17       2816.11       2505.89        85.30 o                         
  14   1  17       1406.06       1357.00        74.61 o                         
  15   1  17       3645.70       3407.29        89.47 o                         
  16   1  17        822.88        840.44        72.82 o                         
  17   1  17       1833.51       2041.76        82.54 o                         
  18   1  17        464.89        505.41        74.59 o                         
  19   1  17        942.87        798.35        74.42 o                         
  20   1  17       2381.61       2697.32        91.02 o                         
  21   1  17      12039.64      12377.96       163.98 o                         
  22   1  17          0.56        -81.48        81.48 o                         
  23   1  17        377.91        407.81        78.25 o                         
  24   1  17        178.98        141.29        81.02 o                         
  25   1  17       8226.53       8112.32       159.65 o                         
  26   1  17        463.92        537.89        99.82 o                         
  27   1  17       2666.07       2318.60       124.75 o                         
  28   1  17       2474.76       2217.01       161.48 o                         
  29   1  17       1734.87       2011.47       153.08 o                         
  30   1  17       1836.11       1725.46       177.78 o                         
  31   1  17       1534.03       1769.58       174.30 o                         
  32   1  17        915.80       1112.08       207.43 o                         
   0   2  17      14272.27      13218.06       199.50 o                         
   1   2  17       6787.86       7004.41       117.93 o                         
   2   2  17       2100.49       2241.38        72.68 o                         
   3   2  17      29964.44      29526.73       193.33 o                         
   4   2  17       9695.34       9489.68       117.41 o                         
   5   2  17        587.57        539.78        68.99 o                         
   6   2  17        740.40        609.14        65.65 o                         
   7   2  17      40269.41      37875.05       237.12 o                         
   8   2  17       2313.74       2027.96        84.03 o                         
   9   2  17         89.86         45.26        71.87 o                         
  10   2  17       2379.06       2630.33        86.47 o                         
  11   2  17       5839.33       5697.51       118.99 o                         
  12   2  17        101.25        159.24        72.42 o                         
  13   2  17       1851.85       1694.45        86.47 o                         
  14   2  17       1976.68       1886.86        88.14 o                         
  15   2  17      13770.10      13463.73       155.47 o                         
  16   2  17        475.98        250.43        73.82 o                         
  17   2  17      13863.16      14541.63       179.51 o                         
  18   2  17       4119.27       3936.79       111.79 o                         
  19   2  17      10753.05      10982.26       163.14 o                         
  20   2  17       5441.93       5014.34       146.83 o                         
  21   2  17        303.44        434.27        88.56 o                         
  22   2  17        388.50        575.16        99.19 o                         
  23   2  17       4901.53       5002.72       133.22 o                         
  24   2  17        950.79        726.28        93.73 o                         
  25   2  17       1581.44       1348.75       109.18 o                         
  26   2  17         14.75         20.98       116.57 o                         
  27   2  17      15732.97      15454.69       251.53 o                         
  28   2  17       2728.56       2423.64       143.81 o                         
  29   2  17       1477.79       1029.43       133.20 o                         
  30   2  17       1586.21       2009.67       177.31 o                         
  31   2  17       5540.71       4994.15       332.61 o                         
  32   2  17        278.55        356.64       214.79 o                         
   1   3  17      14319.33      14413.43       148.36 o                         
   2   3  17         11.77        -55.32        66.72 o                         
   3   3  17       1427.16       1540.20        76.31 o                         
   4   3  17       4019.80       4361.76        99.41 o                         
   5   3  17      31618.90      31938.53       210.42 o                         
   6   3  17        658.09        742.86        71.32 o                         
   7   3  17       3848.66       3898.00        94.15 o                         
   8   3  17       2573.21       2541.56        91.94 o                         
   9   3  17       9763.22       9428.62       149.74 o                         
  10   3  17        509.13        345.54        80.52 o                         
  11   3  17        567.95        577.82        80.20 o                         
  12   3  17         14.10         -4.04        69.14 o                         
  13   3  17      46195.41      45608.81       293.18 o                         
  14   3  17        919.01        841.10        86.24 o                         
  15   3  17       4111.11       4108.16       108.83 o                         
  16   3  17       1644.89       1874.70        96.67 o                         
  17   3  17      23634.44      23893.65       228.66 o                         
  18   3  17          3.06        210.30        97.40 o                         
  19   3  17       7953.17       8221.85       173.48 o                         
  20   3  17        741.50        691.99        91.08 o                         
  21   3  17      14150.36      13816.59       181.24 o                         
  22   3  17        161.35         75.09        87.18 o                         
  23   3  17       1223.91       1128.01       105.97 o                         
  24   3  17         15.11        -12.16       108.96 o                         
  25   3  17      23513.78      23719.39       297.16 o                         
  26   3  17          1.05         11.39       118.70 o                         
  27   3  17       2168.94       2341.63       154.52 o                         
  28   3  17         56.38        360.02       150.47 o                         
  29   3  17      11279.13      10543.18       411.42 o                         
  30   3  17        223.97        334.24       719.52 o                         
  31   3  17        875.15        596.39       185.54 o                         
   0   4  17       1724.03       1792.61       107.63 o                         
   1   4  17        151.73        -11.02        67.88 o                         
   2   4  17         71.54         14.97        68.14 o                         
   3   4  17        730.46        740.78        73.25 o                         
   4   4  17        261.09        429.61        73.32 o                         
   5   4  17       1423.57       1426.88        81.78 o                         
   6   4  17        732.35        615.57        74.44 o                         
   7   4  17       2327.18       2177.61        86.04 o                         
   8   4  17          0.39         45.55        70.49 o                         
   9   4  17         63.89        161.43        72.34 o                         
  10   4  17        270.03        206.10        72.67 o                         
  11   4  17      14880.06      14859.26       166.10 o                         
  12   4  17        583.79        499.25        76.77 o                         
  13   4  17        693.01        824.04        82.09 o                         
  14   4  17       2184.16       2014.59        97.08 o                         
  15   4  17      34022.00      33651.62       287.73 o                         
  16   4  17       1536.37       1177.49       105.81 o                         
  17   4  17       4948.64       5530.97       152.67 o                         
  18   4  17       1514.91       1300.41        90.73 o                         
  19   4  17      22010.14      22638.83       231.65 o                         
  20   4  17       3088.28       3370.69       123.08 o                         
  21   4  17         57.39          0.98        99.81 o                         
  22   4  17       4765.41       4312.08       166.09 o                         
  23   4  17      35920.39      36162.55       316.73 o                         
  24   4  17        883.56        684.32       108.18 o                         
  25   4  17       9057.36       8290.23       257.52 o                         
  26   4  17         99.86         -4.56       121.00 o                         
  27   4  17      17582.16      16953.07       461.85 o                         
  28   4  17        529.63        453.28       739.76 o                         
  29   4  17       3902.03       3444.15       238.47 o                         
   1   5  17          4.52         12.74        76.25 o                         
   2   5  17       1640.85       1910.65        87.07 o                         
   3   5  17        325.83        400.21        79.97 o                         
   4   5  17       4101.71       4245.41        99.67 o                         
   5   5  17       3728.61       3853.41        99.16 o                         
   6   5  17       5198.13       4659.91       107.04 o                         
   7   5  17       6810.90       6681.39       127.20 o                         
   8   5  17       1263.23       1334.05        83.47 o                         
   9   5  17       1859.31       1862.91        89.49 o                         
  10   5  17       4107.71       3701.49       101.21 o                         
  11   5  17       2497.44       2486.67        91.63 o                         
  12   5  17        393.32        281.44        78.47 o                         
  13   5  17      15669.70      15447.29       179.94 o                         
  14   5  17        335.50        234.86        90.46 o                         
  15   5  17       6105.77       5897.70       147.41 o                         
  16   5  17        134.54         78.45        96.82 o                         
  17   5  17      16406.03      15998.97       234.32 o                         
  18   5  17       1867.07       1656.52       124.12 o                         
  19   5  17       5831.45       5853.88       189.20 o                         
  20   5  17       2642.69       2290.25       140.36 o                         
  21   5  17       7743.07       7342.86       207.57 o                         
  22   5  17        483.22        307.20       119.25 o                         
  23   5  17       1504.56       1755.75       133.62 o                         
  24   5  17         23.39        124.22       150.76 o                         
  25   5  17       7624.93       8056.00       343.61 o                         
  26   5  17         35.23       -260.96       286.84 o                         
  27   5  17        356.06        764.75       242.59 o                         
   0   6  17       2998.39       2751.46       145.79 o                         
   1   6  17        441.76        373.87        93.12 o                         
   2   6  17        340.53        320.90        88.33 o                         
   3   6  17        101.71        -84.64        84.64 o                         
   4   6  17       1343.22        917.95        94.85 o                         
   5   6  17       1302.44       1339.54        93.75 o                         
   6   6  17        732.98        548.40        85.64 o                         
   7   6  17       1473.53       1266.45        91.99 o                         
   8   6  17         12.40         21.47        83.26 o                         
   9   6  17       1633.33       1747.45        98.99 o                         
  10   6  17        617.22        572.52        98.63 o                         
  11   6  17        491.88        279.68       110.17 o                         
  12   6  17         97.48         -2.90       108.92 o                         
  13   6  17       5437.47       5412.53       159.57 o                         
  14   6  17        100.78        357.70       120.59 o                         
  15   6  17       1471.83       1041.64       150.98 o                         
  16   6  17          7.92        -53.16       166.65 o                         
  17   6  17       5367.78       5306.14       186.49 o                         
  18   6  17          4.46       -125.05       125.05 o                         
  19   6  17        153.99         14.76       126.87 o                         
  20   6  17        554.44        354.56       170.41 o                         
  21   6  17       2621.69       2976.27       209.95 o                         
  22   6  17          8.31        -89.58       185.03 o                         
  23   6  17       2669.92       2213.45       344.56 o                         
  24   6  17       2197.73       1949.59       235.32 o                         
   1   7  17       2407.30       2506.13       105.16 o                         
   2   7  17         10.79         43.93        97.34 o                         
   3   7  17       8223.29       8318.52       172.46 o                         
   4   7  17        601.64        504.77       100.21 o                         
   5   7  17       2877.64       3072.49       135.76 o                         
   6   7  17          0.29        -28.86       109.65 o                         
   7   7  17         34.00         67.07       119.41 o                         
   8   7  17       1143.53       1002.12       126.66 o                         
   9   7  17       1324.24       1177.02       142.19 o                         
  10   7  17         66.58        104.23       136.98 o                         
  11   7  17         50.54        389.66       166.47 o                         
  12   7  17        550.89        200.34       145.08 o                         
  13   7  17        688.86        944.69       149.95 o                         
  14   7  17         70.37       -162.10       162.10 o                         
  15   7  17        670.66        682.00       151.47 o                         
  16   7  17          4.75        143.63       148.59 o                         
  17   7  17         88.10       -164.95       164.95 o                         
  18   7  17        100.99       -100.60       197.47 o                         
  19   7  17        528.04        509.90       222.64 o                         
  20   7  17         57.03        342.47       249.45 o                         
   0   8  17       5457.02       4771.57       291.09 o                         
   1   8  17        848.39        996.08       169.68 o                         
   2   8  17         74.77       -142.81       158.97 o                         
   3   8  17       3939.22       3578.95       193.70 o                         
   4   8  17        330.35        420.02       165.14 o                         
   5   8  17       3204.27       3414.59       214.49 o                         
   6   8  17        374.18        379.73       185.09 o                         
   7   8  17       3537.80       3625.85       215.10 o                         
   8   8  17          1.30        -14.79       172.86 o                         
   9   8  17       1303.10       1334.37       179.04 o                         
  10   8  17         45.26         32.54       175.59 o                         
  11   8  17       1113.91       1338.87       191.02 o                         
  12   8  17        261.72        163.32       167.22 o                         
  13   8  17        491.12        859.18       214.59 o                         
  14   8  17        183.82        454.38       208.50 o                         
   0   0  18     102587.30     103002.86      1046.25 o                         
   1   0  18      61411.17      66430.14       508.16 o                         
   2   0  18       1059.30       2064.86       120.00 o                         
   3   0  18         16.23        -38.63        92.17 o                         
   4   0  18      59834.82      55730.89       437.58 o                         
   5   0  18       9634.56      11171.33       189.53 o                         
   6   0  18       2509.81       3165.77       122.83 o                         
   7   0  18       2668.90       6690.80       174.31 o                         
   8   0  18      35049.42      35634.58       336.15 o                         
   9   0  18      10862.56      10728.74       192.41 o                         
  10   0  18         27.76        156.30        89.63 o                         
  12   0  18      19803.32      18907.85       345.34 o                         
  13   0  18      15418.84      15348.67       276.29 o                         
  14   0  18          3.17       1374.96       126.60 o                         
  15   0  18       8440.86      14525.03       252.24 o                         
  16   0  18        594.22        926.99       117.59 o                         
  17   0  18      21330.14      21291.69       306.98 o                         
  18   0  18       1314.59       1598.54       148.26 o                         
  19   0  18      40773.39      43413.68       448.47 o                         
  20   0  18        703.53        810.43       104.72 o                         
  21   0  18         57.35        162.67        98.99 o                         
  22   0  18        116.65        224.89       122.91 o                         
  23   0  18      13974.49      14753.17       245.77 o                         
  24   0  18        139.24        326.99       134.99 o                         
  25   0  18        539.38        713.99       146.38 o                         
  26   0  18         66.62        726.63       151.33 o                         
  27   0  18      14127.68      14023.84       324.82 o                         
  28   0  18       1622.57       1483.41       170.76 o                         
  29   0  18       3283.46       3145.34       229.88 o                         
  30   0  18        334.22        734.06       220.27 o                         
  31   0  18       2621.23       2202.98       374.71 o                         
  32   0  18       3029.35       3070.67       315.91 o                         
   1   1  18        400.58        407.84        61.87 o                         
   2   1  18      30544.73      29613.58       189.53 o                         
   3   1  18       3904.85       4051.53        85.87 o                         
   4   1  18         87.22         84.79        62.28 o                         
   5   1  18        957.92       1224.89        69.15 o                         
   6   1  18      42909.96      41194.97       236.20 o                         
   7   1  18      31424.22      33584.74       211.08 o                         
   8   1  18          2.31        828.19        70.19 o                         
   9   1  18       1825.00       3661.18        94.89 o                         
  10   1  18      17454.76      16926.63       160.03 o                         
  11   1  18      24189.14      24404.74       188.26 o                         
  12   1  18        387.72       1054.06        79.85 o                         
  13   1  18       1772.40       3634.90       108.58 o                         
  14   1  18      11391.35      11497.63       140.65 o                         
  15   1  18      12247.54      11931.51       145.63 o                         
  16   1  18        641.65       1468.99        77.78 o                         
  17   1  18       9948.83      12438.68       160.78 o                         
  18   1  18       5052.24       5005.77       117.37 o                         
  19   1  18       7637.91       7208.59       132.68 o                         
  20   1  18        162.30       1392.55       100.87 o                         
  21   1  18        472.06        833.63        93.93 o                         
  22   1  18        904.92        971.86       112.80 o                         
  23   1  18       2209.84       2496.97       118.23 o                         
  24   1  18        313.88        396.22        95.13 o                         
  25   1  18       4522.28       4461.03       145.63 o                         
  26   1  18       1758.59       1986.67       130.43 o                         
  27   1  18       1718.11       1863.83       129.97 o                         
  28   1  18         72.71         42.00       110.03 o                         
  29   1  18       4092.01       3670.30       160.41 o                         
  30   1  18       2793.74       2982.93       240.30 o                         
  31   1  18        677.66        953.77       183.56 o                         
  32   1  18       2107.59       1430.95       255.61 o                         
   0   2  18      18772.29      18700.82       212.71 o                         
   1   2  18       3124.19       3094.92        80.84 o                         
   2   2  18        162.86        250.34        60.98 o                         
   3   2  18        120.78        263.60        66.45 o                         
   4   2  18      28854.16      28328.71       188.20 o                         
   5   2  18       3383.87       3377.62        84.36 o                         
   6   2  18       9492.02       9796.24       129.07 o                         
   7   2  18       3269.58       4603.43       124.39 o                         
   8   2  18      15152.31      14535.80       161.79 o                         
   9   2  18       2823.97       2544.53        92.41 o                         
  10   2  18       4829.96       4909.15       113.82 o                         
  11   2  18        303.29        637.61        76.46 o                         
  12   2  18       9099.49       9412.59       146.43 o                         
  13   2  18       5939.68       5803.01       127.75 o                         
  14   2  18        538.61        889.83        84.94 o                         
  15   2  18       2065.19       2127.70        90.86 o                         
  16   2  18       3007.26       3026.43        97.85 o                         
  17   2  18       7209.74       6967.24       146.69 o                         
  18   2  18       2351.28       2470.23       103.42 o                         
  19   2  18       1071.38       1216.28       106.73 o                         
  20   2  18        424.49        443.05        99.39 o                         
  21   2  18       6283.09       6600.32       147.95 o                         
  22   2  18        405.19        585.42        93.53 o                         
  23   2  18         63.69        161.63        86.96 o                         
  24   2  18        145.09         66.64       102.54 o                         
  25   2  18       1789.71       1850.53       152.42 o                         
  26   2  18       2032.81       2057.30       141.56 o                         
  27   2  18        156.83         29.02       151.39 o                         
  28   2  18       4187.16       4319.49       166.54 o                         
  29   2  18       1378.00       1119.41       149.68 o                         
  30   2  18       1000.68        664.63       199.16 o                         
  31   2  18       2366.53       2511.74       297.73 o                         
   1   3  18          1.35         39.21        70.90 o                         
   2   3  18       9956.22       9917.13       138.48 o                         
   3   3  18         96.98         54.57        69.77 o                         
   4   3  18        979.05        851.86        74.37 o                         
   5   3  18       1300.26       1450.52        78.39 o                         
   6   3  18       2626.08       2635.88        84.03 o                         
   7   3  18       3966.01       4016.74        97.29 o                         
   8   3  18         87.37         84.92        76.65 o                         
   9   3  18        148.55         31.70        81.80 o                         
  10   3  18       1075.87       1110.99        85.67 o                         
  11   3  18       5139.56       4767.38       110.94 o                         
  12   3  18         68.73         90.77        78.57 o                         
  13   3  18         44.83        137.15        84.22 o                         
  14   3  18       1164.09       1297.63        91.19 o                         
  15   3  18        204.37        307.45        89.63 o                         
  16   3  18       1129.73       1082.87        94.67 o                         
  17   3  18        245.60         93.63        89.07 o                         
  18   3  18          7.08        -12.22        87.95 o                         
  19   3  18         78.63        171.18        90.83 o                         
  20   3  18       2398.72       2338.58        95.86 o                         
  21   3  18       4785.22       4686.82       132.75 o                         
  22   3  18       2337.26       2498.63       111.59 o                         
  23   3  18       1710.97       1583.16       103.36 o                         
  24   3  18        650.79        839.40       120.17 o                         
  25   3  18        180.37        164.16       111.16 o                         
  26   3  18         58.88         19.20       169.22 o                         
  27   3  18        530.43        423.25       136.03 o                         
  28   3  18        351.01         99.16       197.15 o                         
  29   3  18        507.33        901.54       336.09 o                         
  30   3  18        410.80        480.40       295.43 o                         
   0   4  18       3179.74       3270.62       130.15 o                         
   1   4  18       3186.03       3241.96        95.06 o                         
   2   4  18        154.57        123.60        78.57 o                         
   3   4  18       1215.49       1045.74        82.45 o                         
   4   4  18         23.97        -37.99        75.09 o                         
   5   4  18        157.72        186.06        74.04 o                         
   6   4  18       3077.48       3073.41        96.76 o                         
   7   4  18        617.75        605.81        76.21 o                         
   8   4  18       1262.71       1221.05        83.65 o                         
   9   4  18       1582.94       1523.58        82.46 o                         
  10   4  18        654.91        471.53        81.65 o                         
  11   4  18        806.38        791.35        84.43 o                         
  12   4  18        641.57        408.13        87.96 o                         
  13   4  18        910.20        625.07        89.56 o                         
  14   4  18          3.31        -55.44        90.03 o                         
  15   4  18         79.87         29.02        97.40 o                         
  16   4  18         71.67         37.62        94.21 o                         
  17   4  18       2246.77       2449.10       107.56 o                         
  18   4  18       1515.92       1317.73       110.17 o                         
  19   4  18       2990.83       2955.71       117.87 o                         
  20   4  18        969.01        756.74       108.65 o                         
  21   4  18        389.13        231.92       121.23 o                         
  22   4  18       1147.58        994.70       124.41 o                         
  23   4  18          1.86        -59.74       131.54 o                         
  24   4  18        275.99         -7.19       104.09 o                         
  25   4  18        602.63        987.96       146.11 o                         
  26   4  18        133.91       -151.76       151.76 o                         
  27   4  18        167.86        197.06       276.63 o                         
  28   4  18         12.62        405.83       287.41 o                         
  29   4  18         74.20        887.87       286.93 o                         
   1   5  18        758.17        518.62        81.48 o                         
   2   5  18      29078.13      29047.07       215.34 o                         
   3   5  18       3091.39       3134.39        99.17 o                         
   4   5  18        105.02         44.59        79.95 o                         
   5   5  18        144.04        107.47        78.97 o                         
   6   5  18       5117.22       5483.70       115.22 o                         
   7   5  18         75.23        135.08        79.56 o                         
   8   5  18        182.42        231.59        81.79 o                         
   9   5  18       5540.47       5843.40       120.69 o                         
  10   5  18       2051.00       2145.26        96.81 o                         
  11   5  18       1468.63       1326.70        94.15 o                         
  12   5  18         17.13        -88.92        88.92 o                         
  13   5  18        281.02        279.95        96.41 o                         
  14   5  18       2014.00       2134.06       109.57 o                         
  15   5  18          5.45        -96.77        96.77 o                         
  16   5  18         85.93        -53.25       107.78 o                         
  17   5  18         98.03        -38.74       111.10 o                         
  18   5  18       3668.33       3635.00       160.60 o                         
  19   5  18       2682.18       2774.82       151.17 o                         
  20   5  18        894.23        739.30       140.74 o                         
  21   5  18       1430.45       1315.91       138.87 o                         
  22   5  18        443.37        672.90       159.33 o                         
  23   5  18        134.65        204.66       140.65 o                         
  24   5  18         92.75         -4.23       179.49 o                         
  25   5  18       1689.02       1796.91       301.40 o                         
  26   5  18       1396.87       1805.12       320.56 o                         
   0   6  18       9518.67      10024.73       245.01 o                         
   1   6  18       1953.07       2048.28       103.28 o                         
   2   6  18       2884.10       3064.32       108.95 o                         
   3   6  18       3543.45       3524.89       107.05 o                         
   4   6  18      15941.78      16524.43       185.74 o                         
   5   6  18        674.01        602.49        94.57 o                         
   6   6  18        497.48        404.43        89.37 o                         
   7   6  18        458.78        392.34        89.42 o                         
   8   6  18       7165.20       7584.58       152.01 o                         
   9   6  18         30.04        -90.28        90.28 o                         
  10   6  18       1025.99       1229.20       114.69 o                         
  11   6  18        192.84        147.62       116.94 o                         
  12   6  18       5457.03       5772.49       170.00 o                         
  13   6  18       1424.52       1132.64       137.43 o                         
  14   6  18        544.62        544.35       136.72 o                         
  15   6  18        662.19        474.19       144.33 o                         
  16   6  18       2660.07       2309.22       166.08 o                         
  17   6  18       3328.51       3121.16       158.26 o                         
  18   6  18         47.95       -150.67       150.67 o                         
  19   6  18        627.36        754.69       144.13 o                         
  20   6  18        479.00        553.92       168.71 o                         
  21   6  18        540.46        460.17       181.60 o                         
  22   6  18        306.02        239.66       224.42 o                         
  23   6  18        437.48         83.88       215.91 o                         
   1   7  18       1296.82       1434.40       110.81 o                         
   2   7  18      12230.34      12443.61       194.81 o                         
   3   7  18         15.27        137.49       100.95 o                         
   4   7  18         28.45         32.75       104.96 o                         
   5   7  18         17.46        266.26       110.21 o                         
   6   7  18      12286.45      12632.79       219.87 o                         
   7   7  18       3607.81       3433.43       147.85 o                         
   8   7  18       1525.19       1673.16       144.38 o                         
   9   7  18        629.99        515.78       145.42 o                         
  10   7  18       7796.27       8084.23       233.25 o                         
  11   7  18       5648.30       5413.56       197.88 o                         
  12   7  18       2755.96       2773.55       171.25 o                         
  13   7  18        198.40        -33.07       149.91 o                         
  14   7  18       5611.35       5941.05       229.51 o                         
  15   7  18       2500.16       2302.88       189.42 o                         
  16   7  18        484.22        435.82       175.64 o                         
  17   7  18       1245.94        321.33       213.36 o                         
  18   7  18        385.29         59.02       242.14 o                         
  19   7  18       3868.55       3514.12       294.87 o                         
   0   8  18       4437.57       4691.52       329.43 o                         
   1   8  18       5417.38       4784.13       238.02 o                         
   2   8  18        754.28        720.58       186.48 o                         
   3   8  18       2909.44       3277.29       198.34 o                         
   4   8  18      12503.22      13377.72       416.57 o                         
   5   8  18        975.79       1176.36       214.71 o                         
   6   8  18       1170.17       1103.77       207.64 o                         
   7   8  18        279.06        275.81       239.08 o                         
   8   8  18       7188.83       8208.88       262.56 o                         
   9   8  18       3902.55       4028.74       256.77 o                         
  10   8  18        430.57        241.64       205.65 o                         
  11   8  18        270.06        125.49       184.03 o                         
  12   8  18       2069.88       2501.61       232.30 o                         
  13   8  18       2408.20       2798.49       310.57 o
[truncated: 198,613 more chars]
